# Supplementary material for: Poly[octa­carbonyl­heptakis­(tetra­hydro­furan)­diironmanganesedisodium(2 Mn—Fe)]
Source: IUCrdata. 2021 Aug 27;6(Pt 8):x210845. doi: 10.1107/S2414314621008452 (PMC9462363; doi:10.1107/S2414314621008452)
Supplement: Supplementary file 1 [file x-06-x210845-sup1.cif]

##############################################################################
#                                                                            #
# This CIF contains the data for a data article accepted for                 #
# publication in IUCrData. It conforms to the requirements of                #
# Notes for Authors for IUCrData, and has been                               #
# peer reviewed under the auspices of IUCrData.                              #
#                                                                            #
# Full details of the Crystallographic Information File format               #
# are given in the paper "The Crystallographic Information File (CIF):       #
# a New Standard Archive File for Crystallography" by S. R. Hall, F. H.      #
# Allen and I. D. Brown [Acta Cryst. (1991), A47, 655-685].                  #
#                                                                            #
# The current version of the core CIF dictionary is obtainable from          #
# ftp://ftp.iucr.org/pub/cif_core.dic.                                       #
#                                                                            #
# Software is freely available for graphical display of the structure(s)     #
# in this CIF. For information consult the CIF software page                 #
# http://www.iucr.org/resources/cif/software.                                #
#                                                                            #
# This file may be used for bona fide research purposes within the           #
# scientific community so long as proper attribution is given to the data    # 
# article from which it was obtained.                                        #
#                                                                            #
##############################################################################
data_global
_audit_creation_method     'APEX3 v2019.11-0'
_journal_date_recd_electronic     2021-08-11
_journal_date_accepted     2021-08-14
_journal_name_full     'IUCrData'
_journal_year     2021
_journal_volume     6
_journal_issue      8
_journal_page_first     0
_journal_page_last     0
_journal_paper_category     HM
_journal_paper_doi     10.1107/S2414314621008452
_journal_coeditor_code     TK4070
_publ_contact_author_name     'George Harakas'
_publ_contact_author_address
                            'PO Box 6949, Radford University, Radford, VA 24142'
_publ_contact_author_email     gharakas@radford.edu
_publ_contact_author_fax     ?
_publ_contact_author_phone     '540 831-7760'
_publ_section_title
;\
Poly[octacarbonylheptakis(tetrahydrofuran)\
diironmanganesedisodium(2 <i>Mn</i>---<i>Fe</i>)]
;
_publ_section_title_footnote     .
loop_
    _publ_author_name
    _publ_author_footnote
    _publ_author_address
    'Harakas, George N.' .
;
Department of Chemistry, PO Box 6949,
Radford University, Radford, VA 24142, USA
;
    'Whittlesey, Bruce R.' .
;
Department of Chemistry, 1204 Boston Avenue,
Texas Tech University, Lubbock, TX 79409, USA
;
_publ_section_synopsis
;
The title compound is a xenophilic transition-metal cluster with short
iron--manganese bonds of 2.6274(10) and 2.6294(10) \%A. The complex forms a
polymeric (two-dimensional) structure through isocarbonyl linkages between the
sodium cations and the Fe(CO)~4~ fragments of the cluster.
;
data_I
_database_code_depnum_ccdc_archive 'CCDC 2103160'
_chemical_name_systematic
;\
Poly[octacarbonylheptakis(tetrahydrofuran)\
diironmanganesedisodium(2 <i>Mn</i>---<i>Fe</i>)]
;
_chemical_name_common     Na2Mn(THF)7[Fe2(CO)8]
_chemical_formula_moiety     'C36 H56 Fe2 Mn Na2 O15'
_chemical_formula_sum     'C36 H56 Fe2 Mn Na2 O15'
_chemical_formula_iupac     '[Fe2 Mn Na2 (C4 H8 O)7 (C O)8]'
_chemical_formula_weight     933.36
_chemical_melting_point     ?
_space_group_crystal_system     triclinic
_space_group_name_H-M_alt     'P -1'
_space_group_name_Hall     '-P 1'
loop_
    _space_group_symop_operation_xyz
    'x, y, z'
    '-x, -y, -z'
_cell_length_a     9.3839(11)
_cell_length_b     9.9442(11)
_cell_length_c     24.348(3)
_cell_angle_alpha     95.154(5)
_cell_angle_beta     92.640(5)
_cell_angle_gamma     99.414(5)
_cell_volume     2228.1(4)
_cell_formula_units_Z     2
_cell_measurement_reflns_used     9427
_cell_measurement_theta_min     2.7682
_cell_measurement_theta_max     29.7294
_cell_measurement_temperature     228.(2)
_exptl_crystal_description     cube
_exptl_crystal_colour     'yellow'
_exptl_crystal_size_max     0.390
_exptl_crystal_size_mid     0.350
_exptl_crystal_size_min     0.310
_exptl_crystal_density_diffrn     1.391
_exptl_crystal_density_meas     ?
_exptl_crystal_density_method     'not measured'
_exptl_crystal_F_000     966
_exptl_absorpt_coefficient_mu     1.002
_exptl_absorpt_correction_type     multi-scan
_exptl_absorpt_process_details
;
(SADABS; Krause <i>et al.</i>,  2015)
;
_exptl_absorpt_correction_T_min     0.68
_exptl_absorpt_correction_T_max     0.73
_exptl_special_details
;
;
_diffrn_ambient_temperature     228.(2)
_diffrn_source     ?
_diffrn_source_power     0.10
_diffrn_source_voltage     20
_diffrn_source_current     5.0
_diffrn_radiation_type     'Mo Ka'
_diffrn_radiation_wavelength     0.71073
_diffrn_radiation_monochromator     ?
_diffrn_measurement_device_type     'Bruker D8 Quest Eco, Photon PII 7'
_diffrn_measurement_device     ?
_diffrn_measurement_method     'phi and omega scans'
_diffrn_detector_area_resol_mean     7.3910
_diffrn_reflns_number     154320
_diffrn_reflns_av_R_equivalents     0.0574
_diffrn_reflns_av_unetI/netI     0.0300
_diffrn_reflns_theta_min     2.33
_diffrn_reflns_theta_max     29.89
_diffrn_reflns_theta_full     25.24
_diffrn_measured_fraction_theta_max     0.992
_diffrn_measured_fraction_theta_full     0.992
_diffrn_reflns_limit_h_min     -13
_diffrn_reflns_limit_h_max     13
_diffrn_reflns_limit_k_min     -13
_diffrn_reflns_limit_k_max     13
_diffrn_reflns_limit_l_min     -34
_diffrn_reflns_limit_l_max     34
_diffrn_radiation_probe     ?
_refine_special_details
;
;
_reflns_number_total     12761
_reflns_number_gt     10027
_reflns_threshold_expression     'I > 2\s(I)'
_refine_ls_structure_factor_coef     Fsqd
_refine_ls_matrix_type     full
_refine_ls_R_factor_all     0.1121
_refine_ls_R_factor_gt     0.0897
_refine_ls_wR_factor_gt     0.2031
_refine_ls_wR_factor_ref     0.2169
_refine_ls_goodness_of_fit_ref     1.121
_refine_ls_restrained_S_all     1.121
_refine_ls_number_reflns     12761
_refine_ls_number_parameters     541
_refine_ls_number_restraints     0
_refine_ls_number_constraints     ?
_refine_ls_hydrogen_treatment     constr
_refine_ls_weighting_scheme     calc
_refine_ls_weighting_details
             'w=1/[\s^2^(Fo^2^)+(0.0431P)^2^+11.8029P] where P=(Fo^2^+2Fc^2^)/3'
_atom_sites_solution_hydrogens     geom
_atom_sites_solution_primary     ?
_atom_sites_solution_secondary     ?
_refine_ls_shift/su_max     0.001
_refine_ls_shift/su_mean     0.000
_refine_diff_density_max     0.885
_refine_diff_density_min     -1.775
_refine_ls_extinction_method     none
_refine_ls_extinction_coef     ?
loop_
    _atom_type_symbol
    _atom_type_description
    _atom_type_scat_dispersion_real
    _atom_type_scat_dispersion_imag
    _atom_type_scat_source
    C C 0.0033 0.0016 'International Tables Vol C Tables 4.2.6.8 and 6.1.1.4'
    H H 0.0000 0.0000 'International Tables Vol C Tables 4.2.6.8 and 6.1.1.4'
    Fe Fe 0.3463 0.8444 'International Tables Vol C Tables 4.2.6.8 and 6.1.1.4'
    Mn Mn 0.3368 0.7283 'International Tables Vol C Tables 4.2.6.8 and 6.1.1.4'
    Na Na 0.0362 0.0249 'International Tables Vol C Tables 4.2.6.8 and 6.1.1.4'
    O O 0.0106 0.0060 'International Tables Vol C Tables 4.2.6.8 and 6.1.1.4'
_computing_data_collection
;
APEX3 (Bruker, 2019)
;
_computing_cell_refinement
;
SAINT (Bruker, 2019)
;
_computing_data_reduction
;
SAINT (Bruker, 2019)
;
_computing_structure_solution
;
<i>SHELXT2018/2</i> (Sheldrick, 2015a)
;
_computing_structure_refinement
;
<i>SHELXL2018/2</i> (Sheldrick, 2015b)
;
_computing_molecular_graphics
;
<i>OLEX2</i> (Dolomanov <i>et al.</i>,  2009)
;
_computing_publication_material
;
<i>shelXle</i> (H\"ubschle <i>et al.</i>,  2011)
;
loop_
    _atom_site_type_symbol
    _atom_site_label
    _atom_site_fract_x
    _atom_site_fract_y
    _atom_site_fract_z
    _atom_site_U_iso_or_equiv
    _atom_site_adp_type
    _atom_site_calc_flag
    _atom_site_occupancy
    _atom_site_disorder_assembly
    _atom_site_disorder_group
    Fe Fe1 0.48239(8) 0.26076(7) 0.18023(3) 0.03809(18) Uani d 1 . .
    Fe Fe2 0.79486(7) 0.55567(7) 0.32428(3) 0.03322(16) Uani d 1 . .
    Mn Mn1 0.71446(8) 0.35449(7) 0.24588(3) 0.03290(16) Uani d 1 . .
    Na Na1 0.2691(2) 0.3843(3) 0.36059(10) 0.0526(6) Uani d 1 . .
    Na Na2 0.6115(3) 0.7720(2) 0.16011(9) 0.0469(5) Uani d 1 . .
    O O1 0.7818(6) 0.7222(5) 0.23192(19) 0.0660(12) Uani d 1 . .
    O O2 0.8840(8) 0.7683(5) 0.4142(2) 0.0891(19) Uani d 1 . .
    O O3 0.5154(5) 0.4355(7) 0.3595(2) 0.0789(16) Uani d 1 . .
    O O4 1.0325(4) 0.4044(5) 0.33895(19) 0.0599(11) Uani d 1 . .
    O O5 0.5983(7) 0.5281(5) 0.1459(2) 0.0813(17) Uani d 1 . .
    O O6 0.6271(5) 0.0226(4) 0.17057(19) 0.0570(11) Uani d 1 . .
    O O7 0.3016(6) 0.2677(6) 0.2747(2) 0.0799(16) Uani d 1 . .
    O O8 0.2773(8) 0.1757(8) 0.0860(3) 0.121(3) Uani d 1 . .
    O O9 0.7649(4) 0.1760(4) 0.28376(16) 0.0454(8) Uani d 1 . .
    O O10 0.8976(5) 0.3564(5) 0.19223(17) 0.0568(10) Uani d 1 . .
    O O11 0.2429(7) 0.1979(6) 0.4098(2) 0.0818(16) Uani d 1 . .
    O O12 0.2849(6) 0.5508(7) 0.4348(3) 0.095(2) Uani d 1 . .
    O O13 0.4276(6) 0.7701(6) 0.2220(2) 0.0802(16) Uani d 1 . .
    O O14 0.4509(7) 0.7502(5) 0.0810(2) 0.0772(15) Uani d 1 . .
    O O15 0.8067(8) 0.8112(8) 0.1062(3) 0.103(2) Uani d 1 . .
    C C1 0.7869(6) 0.6505(6) 0.2674(2) 0.0420(11) Uani d 1 . .
    C C2 0.8491(8) 0.6852(6) 0.3783(2) 0.0539(15) Uani d 1 . .
    C C3 0.6276(6) 0.4794(7) 0.3437(2) 0.0492(13) Uani d 1 . .
    C C4 0.9358(5) 0.4632(5) 0.3307(2) 0.0383(10) Uani d 1 . .
    C C5 0.5563(7) 0.4215(6) 0.1616(2) 0.0520(14) Uani d 1 . .
    C C6 0.5742(6) 0.1216(5) 0.1755(2) 0.0399(10) Uani d 1 . .
    C C7 0.3776(7) 0.2664(7) 0.2378(2) 0.0527(14) Uani d 1 . .
    C C8 0.3572(7) 0.2088(7) 0.1237(3) 0.0628(17) Uani d 1 . .
    C C9 0.8819(7) 0.0999(6) 0.2771(3) 0.0598(16) Uani d 1 . .
    H H9A 0.973803 0.161725 0.275033 0.072 Uiso calc 1 . .
    H H9B 0.864289 0.036212 0.243395 0.072 Uiso calc 1 . .
    C C10 0.8842(10) 0.0245(8) 0.3269(4) 0.086(3) Uani d 1 . .
    H H10A 0.94729 0.078928 0.356835 0.103 Uiso calc 1 . .
    H H10B 0.918117 -0.062826 0.318562 0.103 Uiso calc 1 . .
    C C11 0.7309(13) 0.0016(10) 0.3420(4) 0.106(3) Uani d 1 . .
    H H11A 0.678883 -0.085972 0.324062 0.127 Uiso calc 1 . .
    H H11B 0.725456 0.001604 0.382053 0.127 Uiso calc 1 . .
    C C12 0.6697(9) 0.1166(9) 0.3220(4) 0.079(2) Uani d 1 . .
    H H12A 0.573156 0.08388 0.304011 0.095 Uiso calc 1 . .
    H H12B 0.661356 0.184459 0.352987 0.095 Uiso calc 1 . .
    C C13 1.0337(9) 0.4396(13) 0.2019(3) 0.111(4) Uani d 1 . .
    H H13A 1.095579 0.396952 0.226162 0.133 Uiso calc 1 . .
    H H13B 1.023152 0.528918 0.220231 0.133 Uiso calc 1 . .
    C C14 1.0999(10) 0.4576(12) 0.1496(4) 0.096(3) Uani d 1 . .
    H H14A 1.110652 0.553584 0.141814 0.115 Uiso calc 1 . .
    H H14B 1.195631 0.430306 0.150653 0.115 Uiso calc 1 . .
    C C15 1.0039(12) 0.3712(15) 0.1082(4) 0.129(5) Uani d 1 . .
    H H15A 1.056239 0.308318 0.087191 0.155 Uiso calc 1 . .
    H H15B 0.962303 0.426854 0.082469 0.155 Uiso calc 1 . .
    C C16 0.8913(12) 0.2957(12) 0.1373(4) 0.129(5) Uani d 1 . .
    H H16A 0.796391 0.297377 0.119036 0.155 Uiso calc 1 . .
    H H16B 0.904888 0.199993 0.137059 0.155 Uiso calc 1 . .
    C C17 0.1889(12) 0.1797(12) 0.4620(4) 0.103(3) Uani d 1 . .
    H H17A 0.084358 0.179603 0.460333 0.124 Uiso calc 1 . .
    H H17B 0.235543 0.25449 0.489131 0.124 Uiso calc 1 . .
    C C18 0.2193(18) 0.0494(12) 0.4780(5) 0.140(5) Uani d 1 . .
    H H18A 0.290831 0.063918 0.509484 0.168 Uiso calc 1 . .
    H H18B 0.130854 -0.007246 0.488238 0.168 Uiso calc 1 . .
    C C19 0.274(2) -0.0141(13) 0.4315(6) 0.178(8) Uani d 1 . .
    H H19A 0.368185 -0.038239 0.441643 0.214 Uiso calc 1 . .
    H H19B 0.207838 -0.098531 0.41783 0.214 Uiso calc 1 . .
    C C20 0.2889(13) 0.0753(10) 0.3900(4) 0.104(3) Uani d 1 . .
    H H20A 0.22986 0.033685 0.356656 0.125 Uiso calc 1 . .
    H H20B 0.390167 0.094416 0.380624 0.125 Uiso calc 1 . .
    C C21 0.1654(10) 0.5705(13) 0.4651(4) 0.114(4) Uani d 1 . .
    H H21A 0.108313 0.481587 0.470617 0.137 Uiso calc 1 . .
    H H21B 0.103597 0.621606 0.444536 0.137 Uiso calc 1 . .
    C C22 0.2130(12) 0.6441(13) 0.5170(4) 0.114(4) Uani d 1 . .
    H H22A 0.19841 0.583595 0.546576 0.137 Uiso calc 1 . .
    H H22B 0.158879 0.719473 0.524342 0.137 Uiso calc 1 . .
    C C23 0.3688(11) 0.6981(10) 0.5141(4) 0.090(3) Uani d 1 . .
    H H23A 0.42569 0.671067 0.544781 0.108 Uiso calc 1 . .
    H H23B 0.385726 0.798283 0.515469 0.108 Uiso calc 1 . .
    C C24 0.4078(10) 0.6345(10) 0.4593(4) 0.088(3) Uani d 1 . .
    H H24A 0.442022 0.706119 0.435602 0.105 Uiso calc 1 . .
    H H24B 0.485049 0.580785 0.465058 0.105 Uiso calc 1 . .
    C C25 0.3947(9) 0.6781(9) 0.2624(3) 0.076(2) Uani d 1 . .
    H H25A 0.482244 0.670929 0.284741 0.091 Uiso calc 1 . .
    H H25B 0.352261 0.586772 0.244962 0.091 Uiso calc 1 . .
    C C26 0.2899(12) 0.7358(13) 0.2970(4) 0.108(3) Uani d 1 . .
    H H26A 0.339321 0.793617 0.329264 0.129 Uiso calc 1 . .
    H H26B 0.219405 0.662848 0.309665 0.129 Uiso calc 1 . .
    C C27 0.2170(10) 0.8196(11) 0.2590(4) 0.094(3) Uani d 1 . .
    H H27A 0.121279 0.770332 0.245063 0.113 Uiso calc 1 . .
    H H27B 0.205903 0.90761 0.278391 0.113 Uiso calc 1 . .
    C C28 0.3118(9) 0.8401(11) 0.2142(5) 0.104(4) Uani d 1 . .
    H H28A 0.258339 0.805669 0.178838 0.125 Uiso calc 1 . .
    H H28B 0.347993 0.938086 0.213421 0.125 Uiso calc 1 . .
    C C29 0.3942(12) 0.6280(9) 0.0499(4) 0.097(3) Uani d 1 . .
    H H29A 0.313456 0.579395 0.068406 0.116 Uiso calc 1 . .
    H H29B 0.468602 0.569649 0.046549 0.116 Uiso calc 1 . .
    C C30 0.3450(16) 0.6546(11) -0.0033(4) 0.129(5) Uani d 1 . .
    H H30A 0.243118 0.613051 -0.010931 0.155 Uiso calc 1 . .
    H H30B 0.401758 0.615319 -0.031526 0.155 Uiso calc 1 . .
    C C31 0.3622(11) 0.8036(10) -0.0046(3) 0.089(3) Uani d 1 . .
    H H31A 0.267887 0.833208 -0.00809 0.107 Uiso calc 1 . .
    H H31B 0.419165 0.833161 -0.035416 0.107 Uiso calc 1 . .
    C C32 0.4391(13) 0.8591(9) 0.0489(4) 0.108(4) Uani d 1 . .
    H H32A 0.535733 0.907845 0.042802 0.13 Uiso calc 1 . .
    H H32B 0.385772 0.923916 0.068191 0.13 Uiso calc 1 . .
    C C33 0.947(3) 0.872(4) 0.1287(10) 0.118(10) Uani d 0.5 . .
    C C34 1.020(5) 0.819(9) 0.094(4) 0.31(4) Uani d 0.5 . .
    C C33A 0.876(5) 0.924(3) 0.085(2) 0.184(19) Uani d 0.5 . .
    C C35 0.963(3) 0.752(3) 0.0441(12) 0.111(8) Uani d 0.5 . .
    C C34A 1.037(4) 0.884(5) 0.0834(15) 0.20(3) Uani d 0.5 . .
    C C36 0.849(6) 0.705(3) 0.080(3) 0.27(3) Uani d 0.5 . .
    C C35A 0.952(3) 0.862(4) 0.0364(10) 0.111(8) Uani d 0.5 . .
    C C36A 0.826(3) 0.782(5) 0.0497(8) 0.167(18) Uani d 0.5 . .
loop_
    _atom_site_aniso_label
    _atom_site_aniso_U_11
    _atom_site_aniso_U_22
    _atom_site_aniso_U_33
    _atom_site_aniso_U_12
    _atom_site_aniso_U_13
    _atom_site_aniso_U_23
    Fe1 0.0406(4) 0.0376(4) 0.0362(3) 0.0126(3) -0.0065(3) -0.0024(3)
    Fe2 0.0342(3) 0.0371(3) 0.0296(3) 0.0117(3) 0.0000(2) 0.0004(2)
    Mn1 0.0361(4) 0.0339(3) 0.0300(3) 0.0113(3) -0.0008(3) 0.0019(3)
    Na1 0.0336(10) 0.0715(15) 0.0541(13) 0.0139(10) 0.0075(9) 0.0017(11)
    Na2 0.0604(13) 0.0418(11) 0.0404(11) 0.0134(10) 0.0029(9) 0.0065(9)
    O1 0.079(3) 0.063(3) 0.055(3) 0.005(2) -0.009(2) 0.022(2)
    O2 0.158(6) 0.055(3) 0.052(3) 0.028(3) -0.017(3) -0.016(2)
    O3 0.037(2) 0.131(5) 0.065(3) 0.005(3) 0.016(2) 0.002(3)
    O4 0.043(2) 0.074(3) 0.066(3) 0.028(2) -0.0087(19) -0.008(2)
    O5 0.130(5) 0.041(2) 0.068(3) 0.004(3) -0.031(3) 0.016(2)
    O6 0.059(3) 0.038(2) 0.073(3) 0.0169(18) -0.007(2) -0.0112(19)
    O7 0.065(3) 0.119(5) 0.059(3) 0.028(3) 0.017(2) -0.003(3)
    O8 0.113(5) 0.135(6) 0.103(5) 0.043(4) -0.067(4) -0.048(4)
    O9 0.051(2) 0.0416(19) 0.048(2) 0.0212(16) -0.0018(16) 0.0069(16)
    O10 0.049(2) 0.072(3) 0.048(2) 0.009(2) 0.0145(18) -0.001(2)
    O11 0.100(4) 0.085(4) 0.069(3) 0.028(3) 0.029(3) 0.022(3)
    O12 0.055(3) 0.127(5) 0.089(4) 0.005(3) 0.007(3) -0.042(4)
    O13 0.078(3) 0.092(4) 0.088(4) 0.040(3) 0.033(3) 0.041(3)
    O14 0.120(5) 0.057(3) 0.053(3) 0.022(3) -0.025(3) 0.001(2)
    O15 0.110(5) 0.114(5) 0.094(4) 0.027(4) 0.057(4) 0.022(4)
    C1 0.044(3) 0.046(3) 0.036(2) 0.009(2) -0.005(2) 0.002(2)
    C2 0.082(4) 0.042(3) 0.039(3) 0.021(3) -0.009(3) -0.002(2)
    C3 0.036(3) 0.071(4) 0.042(3) 0.016(3) 0.002(2) 0.004(3)
    C4 0.030(2) 0.042(3) 0.041(2) 0.0052(19) 0.0004(18) -0.005(2)
    C5 0.076(4) 0.043(3) 0.037(3) 0.020(3) -0.016(3) -0.001(2)
    C6 0.046(3) 0.031(2) 0.041(2) 0.008(2) -0.004(2) -0.0037(19)
    C7 0.049(3) 0.062(4) 0.049(3) 0.020(3) -0.003(3) -0.004(3)
    C8 0.059(4) 0.063(4) 0.062(4) 0.019(3) -0.026(3) -0.016(3)
    C9 0.059(4) 0.042(3) 0.079(4) 0.017(3) -0.008(3) 0.004(3)
    C10 0.089(6) 0.064(5) 0.110(7) 0.029(4) -0.027(5) 0.020(4)
    C11 0.139(9) 0.091(7) 0.106(7) 0.050(6) 0.031(7) 0.050(6)
    C12 0.088(5) 0.086(5) 0.082(5) 0.039(4) 0.033(4) 0.045(4)
    C13 0.060(5) 0.193(11) 0.061(5) -0.025(6) 0.017(4) -0.015(6)
    C14 0.074(5) 0.139(9) 0.071(5) -0.008(5) 0.021(4) 0.022(5)
    C15 0.091(7) 0.220(14) 0.060(5) -0.011(8) 0.015(5) -0.018(7)
    C16 0.118(8) 0.143(9) 0.094(7) -0.043(7) 0.054(6) -0.069(7)
    C17 0.122(8) 0.121(8) 0.083(6) 0.047(7) 0.044(6) 0.029(6)
    C18 0.237(16) 0.101(8) 0.103(8) 0.056(9) 0.075(10) 0.040(7)
    C19 0.34(2) 0.095(9) 0.129(11) 0.083(12) 0.087(14) 0.034(8)
    C20 0.137(9) 0.084(6) 0.097(7) 0.031(6) 0.038(6) 0.005(5)
    C21 0.063(5) 0.160(10) 0.105(7) 0.013(6) 0.010(5) -0.055(7)
    C22 0.105(8) 0.150(10) 0.068(5) -0.015(7) 0.020(5) -0.029(6)
    C23 0.103(7) 0.088(6) 0.070(5) 0.006(5) -0.018(5) -0.004(4)
    C24 0.075(5) 0.089(6) 0.094(6) 0.014(5) -0.005(5) -0.013(5)
    C25 0.070(5) 0.080(5) 0.083(5) 0.013(4) 0.016(4) 0.033(4)
    C26 0.097(7) 0.154(10) 0.074(6) 0.013(7) 0.014(5) 0.028(6)
    C27 0.073(5) 0.105(7) 0.105(7) 0.024(5) 0.019(5) -0.005(6)
    C28 0.063(5) 0.123(8) 0.148(9) 0.045(5) 0.032(5) 0.065(7)
    C29 0.134(8) 0.062(5) 0.083(6) -0.002(5) -0.035(6) 0.003(4)
    C30 0.213(14) 0.100(8) 0.071(6) 0.042(8) -0.055(7) -0.016(5)
    C31 0.106(7) 0.100(7) 0.061(5) 0.019(5) -0.008(4) 0.018(4)
    C32 0.159(10) 0.060(5) 0.099(7) 0.020(5) -0.056(7) 0.003(5)
    C33 0.078(14) 0.18(3) 0.082(14) -0.008(16) 0.030(11) -0.031(15)
    C34 0.14(4) 0.46(11) 0.38(10) 0.15(6) -0.09(5) 0.12(9)
    C33A 0.22(4) 0.074(15) 0.28(5) 0.04(2) 0.17(4) 0.03(2)
    C35 0.084(15) 0.14(2) 0.104(17) 0.014(15) 0.041(13) -0.031(16)
    C34A 0.14(3) 0.28(5) 0.12(2) -0.12(3) 0.08(2) -0.08(3)
    C36 0.30(5) 0.077(16) 0.47(7) 0.04(2) 0.32(6) 0.02(3)
    C35A 0.13(2) 0.14(2) 0.070(13) 0.006(18) 0.040(13) 0.036(15)
    C36A 0.092(17) 0.34(5) 0.049(10) -0.03(3) -0.002(10) 0.017(19)
_geom_special_details
;
All esds (except the esd in the dihedral angle between two l.s. planes)
are estimated using the full covariance matrix.  The cell esds are taken
into account individually in the estimation of esds in distances, angles
and torsion angles; correlations between esds in cell parameters are only
used when they are defined by crystal symmetry.  An approximate (isotropic)
treatment of cell esds is used for estimating esds involving l.s. planes.
;
loop_
    _geom_bond_atom_site_label_1
    _geom_bond_atom_site_label_2
    _geom_bond_site_symmetry_2
    _geom_bond_distance
    _geom_bond_publ_flag
    Fe1 C6 . 1.743(5) ?
    Fe1 C5 . 1.744(6) ?
    Fe1 C8 . 1.750(6) ?
    Fe1 C7 . 1.752(6) ?
    Fe1 Mn1 . 2.6294(10) ?
    Fe2 C3 . 1.733(6) ?
    Fe2 C4 . 1.739(5) ?
    Fe2 C1 . 1.749(5) ?
    Fe2 C2 . 1.750(6) ?
    Fe2 Mn1 . 2.6274(10) ?
    Mn1 O9 . 2.180(4) ?
    Mn1 O10 . 2.205(4) ?
    Na1 O11 . 2.283(6) ?
    Na1 O3 . 2.285(5) ?
    Na1 O4 1_455 2.303(4) ?
    Na1 O12 . 2.321(6) ?
    Na1 O7 . 2.355(5) ?
    Na2 O15 . 2.305(6) ?
    Na2 O13 . 2.341(5) ?
    Na2 O14 . 2.362(5) ?
    Na2 O5 . 2.401(5) ?
    Na2 O1 . 2.452(5) ?
    Na2 O6 1_565 2.462(4) ?
    O1 C1 . 1.173(6) ?
    O2 C2 . 1.145(7) ?
    O3 C3 . 1.168(7) ?
    O4 C4 . 1.176(6) ?
    O5 C5 . 1.172(7) ?
    O6 C6 . 1.173(6) ?
    O7 C7 . 1.173(7) ?
    O8 C8 . 1.147(7) ?
    O9 C12 . 1.421(8) ?
    O9 C9 . 1.438(7) ?
    O10 C13 . 1.400(9) ?
    O10 C16 . 1.412(9) ?
    O11 C17 . 1.405(9) ?
    O11 C20 . 1.411(10) ?
    O12 C24 . 1.383(10) ?
    O12 C21 . 1.400(10) ?
    O13 C28 . 1.398(9) ?
    O13 C25 . 1.415(8) ?
    O14 C29 . 1.386(9) ?
    O14 C32 . 1.407(9) ?
    O15 C36 . 1.31(3) ?
    O15 C33A . 1.36(3) ?
    O15 C36A . 1.41(2) ?
    O15 C33 . 1.42(3) ?
    C9 C10 . 1.483(10) ?
    C10 C11 . 1.488(13) ?
    C11 C12 . 1.470(10) ?
    C13 C14 . 1.454(11) ?
    C14 C15 . 1.440(13) ?
    C15 C16 . 1.445(13) ?
    C17 C18 . 1.454(14) ?
    C18 C19 . 1.405(15) ?
    C19 C20 . 1.402(14) ?
    C21 C22 . 1.416(12) ?
    C22 C23 . 1.479(13) ?
    C23 C24 . 1.512(12) ?
    C25 C26 . 1.477(13) ?
    C26 C27 . 1.512(13) ?
    C27 C28 . 1.446(12) ?
    C29 C30 . 1.418(12) ?
    C30 C31 . 1.468(13) ?
    C31 C32 . 1.474(11) ?
    C33 C34 . 1.25(8) ?
    C33 C33A . 1.41(5) ?
    C33 C34A . 1.42(3) ?
    C33 C36 . 2.01(6) ?
    C34 C34A . 0.71(9) ?
    C34 C35 . 1.36(8) ?
    C34 C35A . 1.62(6) ?
    C34 C36 . 1.80(8) ?
    C34 C33A . 1.85(6) ?
    C34 C36A . 2.03(5) ?
    C33A C35A . 1.54(4) ?
    C33A C36A . 1.58(5) ?
    C33A C34A . 1.62(6) ?
    C35 C35A . 1.14(3) ?
    C35 C36A . 1.37(4) ?
    C35 C36 . 1.46(4) ?
    C35 C34A . 1.59(4) ?
    C34A C35A . 1.34(5) ?
    C36 C36A . 1.15(6) ?
    C35A C36A . 1.38(4) ?
loop_
    _geom_angle_atom_site_label_1
    _geom_angle_atom_site_label_2
    _geom_angle_atom_site_label_3
    _geom_angle_site_symmetry_1
    _geom_angle_site_symmetry_3
    _geom_angle
    _geom_angle_publ_flag
    C6 Fe1 C5 . . 122.8(3) ?
    C6 Fe1 C8 . . 98.7(3) ?
    C5 Fe1 C8 . . 98.5(3) ?
    C6 Fe1 C7 . . 113.2(3) ?
    C5 Fe1 C7 . . 114.0(3) ?
    C8 Fe1 C7 . . 104.9(3) ?
    C6 Fe1 Mn1 . . 78.41(16) ?
    C5 Fe1 Mn1 . . 72.21(18) ?
    C8 Fe1 Mn1 . . 165.8(3) ?
    C7 Fe1 Mn1 . . 88.9(2) ?
    C3 Fe2 C4 . . 116.5(3) ?
    C3 Fe2 C1 . . 114.4(3) ?
    C4 Fe2 C1 . . 118.3(2) ?
    C3 Fe2 C2 . . 102.2(3) ?
    C4 Fe2 C2 . . 99.4(3) ?
    C1 Fe2 C2 . . 101.7(3) ?
    C3 Fe2 Mn1 . . 77.0(2) ?
    C4 Fe2 Mn1 . . 79.23(16) ?
    C1 Fe2 Mn1 . . 80.45(17) ?
    C2 Fe2 Mn1 . . 177.86(19) ?
    O9 Mn1 O10 . . 92.17(16) ?
    O9 Mn1 Fe2 . . 103.15(11) ?
    O10 Mn1 Fe2 . . 106.01(12) ?
    O9 Mn1 Fe1 . . 104.77(11) ?
    O10 Mn1 Fe1 . . 105.15(12) ?
    Fe2 Mn1 Fe1 . . 136.81(3) ?
    O11 Na1 O3 . . 101.2(2) ?
    O11 Na1 O4 . 1_455 102.2(2) ?
    O3 Na1 O4 . 1_455 156.5(2) ?
    O11 Na1 O12 . . 97.5(3) ?
    O3 Na1 O12 . . 87.6(2) ?
    O4 Na1 O12 1_455 . 91.3(2) ?
    O11 Na1 O7 . . 96.9(2) ?
    O3 Na1 O7 . . 80.4(2) ?
    O4 Na1 O7 1_455 . 94.89(19) ?
    O12 Na1 O7 . . 162.8(3) ?
    O15 Na2 O13 . . 170.2(3) ?
    O15 Na2 O14 . . 90.4(3) ?
    O13 Na2 O14 . . 94.0(2) ?
    O15 Na2 O5 . . 92.4(3) ?
    O13 Na2 O5 . . 96.5(2) ?
    O14 Na2 O5 . . 86.82(18) ?
    O15 Na2 O1 . . 86.8(2) ?
    O13 Na2 O1 . . 91.5(2) ?
    O14 Na2 O1 . . 162.5(2) ?
    O5 Na2 O1 . . 76.04(17) ?
    O15 Na2 O6 . 1_565 85.7(2) ?
    O13 Na2 O6 . 1_565 85.38(19) ?
    O14 Na2 O6 . 1_565 91.60(17) ?
    O5 Na2 O6 . 1_565 177.6(2) ?
    O1 Na2 O6 . 1_565 105.41(17) ?
    C1 O1 Na2 . . 140.3(4) ?
    C3 O3 Na1 . . 158.0(5) ?
    C4 O4 Na1 . 1_655 155.7(4) ?
    C5 O5 Na2 . . 146.8(5) ?
    C6 O6 Na2 . 1_545 151.9(4) ?
    C7 O7 Na1 . . 143.9(5) ?
    C12 O9 C9 . . 109.7(5) ?
    C12 O9 Mn1 . . 118.7(4) ?
    C9 O9 Mn1 . . 131.6(4) ?
    C13 O10 C16 . . 106.6(6) ?
    C13 O10 Mn1 . . 126.2(4) ?
    C16 O10 Mn1 . . 126.2(5) ?
    C17 O11 C20 . . 107.7(7) ?
    C17 O11 Na1 . . 130.8(6) ?
    C20 O11 Na1 . . 121.4(5) ?
    C24 O12 C21 . . 109.6(7) ?
    C24 O12 Na1 . . 127.9(5) ?
    C21 O12 Na1 . . 122.3(5) ?
    C28 O13 C25 . . 109.1(6) ?
    C28 O13 Na2 . . 122.1(5) ?
    C25 O13 Na2 . . 127.1(4) ?
    C29 O14 C32 . . 108.7(6) ?
    C29 O14 Na2 . . 125.1(5) ?
    C32 O14 Na2 . . 123.0(5) ?
    C36 O15 C33A . . 106.7(18) ?
    C36 O15 C36A . . 50.(3) ?
    C33A O15 C36A . . 69.(2) ?
    C36 O15 C33 . . 95.(3) ?
    C33A O15 C33 . . 61.(2) ?
    C36A O15 C33 . . 103.9(14) ?
    C36 O15 Na2 . . 118.1(13) ?
    C33A O15 Na2 . . 133.7(12) ?
    C36A O15 Na2 . . 133.8(12) ?
    C33 O15 Na2 . . 122.2(10) ?
    O1 C1 Fe2 . . 175.2(5) ?
    O2 C2 Fe2 . . 178.9(6) ?
    O3 C3 Fe2 . . 175.4(6) ?
    O4 C4 Fe2 . . 175.3(5) ?
    O5 C5 Fe1 . . 175.1(5) ?
    O6 C6 Fe1 . . 175.2(5) ?
    O7 C7 Fe1 . . 176.7(6) ?
    O8 C8 Fe1 . . 178.7(9) ?
    O9 C9 C10 . . 104.7(6) ?
    C9 C10 C11 . . 104.1(6) ?
    C12 C11 C10 . . 105.0(7) ?
    O9 C12 C11 . . 107.2(7) ?
    O10 C13 C14 . . 109.5(7) ?
    C15 C14 C13 . . 106.0(8) ?
    C14 C15 C16 . . 106.5(8) ?
    O10 C16 C15 . . 108.8(7) ?
    O11 C17 C18 . . 108.0(8) ?
    C19 C18 C17 . . 105.9(9) ?
    C20 C19 C18 . . 109.5(10) ?
    C19 C20 O11 . . 108.3(9) ?
    O12 C21 C22 . . 109.8(8) ?
    C21 C22 C23 . . 106.8(8) ?
    C22 C23 C24 . . 104.5(7) ?
    O12 C24 C23 . . 107.7(7) ?
    O13 C25 C26 . . 105.7(7) ?
    C25 C26 C27 . . 103.9(7) ?
    C28 C27 C26 . . 105.3(7) ?
    O13 C28 C27 . . 109.0(8) ?
    O14 C29 C30 . . 109.8(8) ?
    C29 C30 C31 . . 108.0(8) ?
    C30 C31 C32 . . 104.0(7) ?
    O14 C32 C31 . . 109.0(7) ?
    C34 C33 C33A . . 88.(3) ?
    C34 C33 O15 . . 99.(3) ?
    C33A C33 O15 . . 57.5(18) ?
    C34 C33 C34A . . 30.(4) ?
    C33A C33 C34A . . 70.(3) ?
    O15 C33 C34A . . 106.(2) ?
    C34 C33 C36 . . 62.(4) ?
    C33A C33 C36 . . 75.(2) ?
    O15 C33 C36 . . 40.4(15) ?
    C34A C33 C36 . . 81.2(19) ?
    C34A C34 C33 . . 88.(9) ?
    C34A C34 C35 . . 95.(8) ?
    C33 C34 C35 . . 124.(3) ?
    C34A C34 C35A . . 54.(6) ?
    C33 C34 C35A . . 102.(3) ?
    C35 C34 C35A . . 44.(2) ?
    C34A C34 C36 . . 125.(6) ?
    C33 C34 C36 . . 80.(4) ?
    C35 C34 C36 . . 53.(3) ?
    C35A C34 C36 . . 75.(3) ?
    C34A C34 C33A . . 60.(5) ?
    C33 C34 C33A . . 50.(2) ?
    C35 C34 C33A . . 84.(3) ?
    C35A C34 C33A . . 52.(2) ?
    C36 C34 C33A . . 72.(2) ?
    C34A C34 C36A . . 91.(6) ?
    C33 C34 C36A . . 82.(2) ?
    C35 C34 C36A . . 42.3(17) ?
    C35A C34 C36A . . 42.7(17) ?
    C36 C34 C36A . . 34.(2) ?
    C33A C34 C36A . . 47.7(19) ?
    O15 C33A C33 . . 61.4(19) ?
    O15 C33A C35A . . 103.(2) ?
    C33 C33A C35A . . 99.(2) ?
    O15 C33A C36A . . 56.7(15) ?
    C33 C33A C36A . . 96.(2) ?
    C35A C33A C36A . . 52.6(19) ?
    O15 C33A C34A . . 99.(3) ?
    C33 C33A C34A . . 55.(3) ?
    C35A C33A C34A . . 50.1(17) ?
    C36A C33A C34A . . 85.(2) ?
    O15 C33A C34 . . 77.(3) ?
    C33 C33A C34 . . 43.(3) ?
    C35A C33A C34 . . 56.(3) ?
    C36A C33A C34 . . 72.(3) ?
    C34A C33A C34 . . 22.(3) ?
    C35A C35 C34 . . 80.(4) ?
    C35A C35 C36A . . 66.(3) ?
    C34 C35 C36A . . 96.(3) ?
    C35A C35 C36 . . 107.(2) ?
    C34 C35 C36 . . 79.(4) ?
    C36A C35 C36 . . 48.(2) ?
    C35A C35 C34A . . 56.(3) ?
    C34 C35 C34A . . 26.(4) ?
    C36A C35 C34A . . 93.(3) ?
    C36 C35 C34A . . 97.(3) ?
    C34 C34A C35A . . 100.(7) ?
    C34 C34A C33 . . 62.(7) ?
    C35A C34A C33 . . 109.(3) ?
    C34 C34A C35 . . 59.(8) ?
    C35A C34A C35 . . 45.0(17) ?
    C33 C34A C35 . . 100.(2) ?
    C34 C34A C33A . . 98.(6) ?
    C35A C34A C33A . . 62.(3) ?
    C33 C34A C33A . . 55.(2) ?
    C35 C34A C33A . . 86.(3) ?
    C36A C36 O15 . . 70.(2) ?
    C36A C36 C35 . . 62.(3) ?
    O15 C36 C35 . . 109.(2) ?
    C36A C36 C34 . . 84.(3) ?
    O15 C36 C34 . . 80.(4) ?
    C35 C36 C34 . . 48.(3) ?
    C36A C36 C33 . . 85.(3) ?
    O15 C36 C33 . . 44.7(19) ?
    C35 C36 C33 . . 82.(2) ?
    C34 C36 C33 . . 38.(3) ?
    C35 C35A C34A . . 79.(3) ?
    C35 C35A C36A . . 65.(3) ?
    C34A C35A C36A . . 104.7(19) ?
    C35 C35A C33A . . 108.(2) ?
    C34A C35A C33A . . 68.(3) ?
    C36A C35A C33A . . 65.(2) ?
    C35 C35A C34 . . 56.(3) ?
    C34A C35A C34 . . 25.(4) ?
    C36A C35A C34 . . 84.(3) ?
    C33A C35A C34 . . 72.(3) ?
    C36 C36A C35 . . 70.(3) ?
    C36 C36A C35A . . 112.(4) ?
    C35 C36A C35A . . 49.1(16) ?
    C36 C36A O15 . . 60.5(19) ?
    C35 C36A O15 . . 109.(2) ?
    C35A C36A O15 . . 109.(3) ?
    C36 C36A C33A . . 102.(4) ?
    C35 C36A C33A . . 96.(2) ?
    C35A C36A C33A . . 62.(2) ?
    O15 C36A C33A . . 53.9(17) ?
    C36 C36A C34 . . 62.(3) ?
    C35 C36A C34 . . 42.(3) ?
    C35A C36A C34 . . 53.(3) ?
    O15 C36A C34 . . 70.(3) ?
    C33A C36A C34 . . 60.(3) ?
_shelx_hkl_file
;
  -2   0   0 2241.18  108.49
  -2   0   0 2184.18  108.49
  -2   0   0 2180.48  108.09
  -2   0   0 2058.29  107.89
   2   0   0 2162.68  108.39
   2   0   0 2198.88  108.49
  -3   0   0   10.70    1.80
  -3   0   0   13.40    1.70
  -3   0   0   16.60    3.00
  -3   0   0   13.90    2.70
  -3   0   0   12.80    1.90
  -3   0   0   15.90    3.10
  -3   0   0   17.00    1.40
   3   0   0   27.60    3.80
   3   0   0   14.50    1.30
   3   0   0   17.90    1.40
   3   0   0   12.90    1.60
   3   0   0   16.80    2.90
  -4   0   0  698.73   36.40
  -4   0   0  694.43   36.20
  -4   0   0  731.23   36.50
  -4   0   0  746.23   36.50
  -4   0   0  678.53   36.60
  -4   0   0  701.43   39.30
  -4   0   0  729.33   36.40
  -4   0   0  793.52   36.30
  -4   0   0  721.33   36.20
   4   0   0  729.23   36.30
   4   0   0  727.43   36.30
   4   0   0  733.33   36.70
   4   0   0  707.53   36.70
   4   0   0  782.92   36.90
   4   0   0  820.52   36.60
   4   0   0  686.73   38.90
   4   0   0  650.23   38.20
   4   0   0  709.83   36.20
  -5   0   0    1.20    1.10
  -5   0   0   -0.70    3.80
  -5   0   0   -3.70    2.00
  -5   0   0    3.40    1.30
  -5   0   0   -0.40    4.40
  -5   0   0   -2.40    2.10
  -5   0   0    0.90    1.50
   5   0   0   -0.30    4.20
   5   0   0   -2.20    2.10
   5   0   0   -2.20    3.20
   5   0   0    4.90    1.40
   5   0   0    0.70    2.80
   5   0   0   -3.20    2.80
   5   0   0   -0.70    4.40
   5   0   0    0.00    2.00
  -6   0   0   27.10    3.60
  -6   0   0   24.90    3.80
  -6   0   0   34.40    2.40
  -6   0   0   29.00    5.60
  -6   0   0   28.20    2.80
  -6   0   0   33.60    6.20
  -6   0   0   22.80    3.60
  -6   0   0   30.20    3.10
  -6   0   0   26.60    3.10
   6   0   0   37.20    6.00
   6   0   0   29.40    5.50
   6   0   0   29.00    3.10
   6   0   0   26.60    3.80
   6   0   0   26.10    4.20
   6   0   0   21.40    4.70
   6   0   0   25.80    3.70
   6   0   0   22.70    4.10
  -7   0   0   39.70    4.40
  -7   0   0   28.80    3.70
  -7   0   0   33.90    4.30
  -7   0   0   29.70    3.40
  -7   0   0   51.89    7.30
  -7   0   0   33.80    2.80
  -7   0   0   41.90    4.20
  -7   0   0   45.00    7.40
   7   0   0   40.20    6.80
   7   0   0   51.59    7.70
   7   0   0   36.00    5.00
   7   0   0   42.10    4.20
   7   0   0   43.00    4.40
   7   0   0   28.30    3.50
   7   0   0   32.90    3.70
   7   0   0   37.10    4.90
  -8   0   0   -2.50    2.40
  -8   0   0    5.80    3.20
  -8   0   0   -1.80    2.50
  -8   0   0   -4.10    7.30
  -8   0   0    7.30    4.00
  -8   0   0   -1.70    6.60
  -8   0   0    8.80    3.50
   8   0   0   -0.30    6.00
   8   0   0   -3.90    2.70
   8   0   0    7.40    3.00
   8   0   0   -4.70    2.40
   8   0   0   -2.10    7.30
   8   0   0   -5.30    4.60
   8   0   0   -0.80    4.80
   8   0   0    9.80    5.30
  -9   0   0   58.39    6.50
  -9   0   0   70.89    5.50
  -9   0   0   76.49    5.50
  -9   0   0   64.79    6.90
  -9   0   0   59.79    6.50
   9   0   0   78.79   10.00
   9   0   0   56.69   10.60
   9   0   0   76.49    9.00
   9   0   0   73.99    8.90
   9   0   0   52.39    6.40
   9   0   0   77.49    6.00
   9   0   0   73.49    5.90
   9   0   0   76.69   10.60
 -10   0   0  122.39    7.90
 -10   0   0  122.99    8.00
 -10   0   0  110.19    9.00
 -10   0   0  112.49    8.80
 -10   0   0  113.39    8.70
  10   0   0  136.59    8.00
  10   0   0  132.89   13.80
  10   0   0  130.39   11.90
  10   0   0  136.69   14.50
  10   0   0  120.49    9.60
  10   0   0  138.19   12.00
  10   0   0  120.39    8.60
 -11   0   0    2.90    3.30
 -11   0   0   11.10    5.00
 -11   0   0    1.80    5.90
 -11   0   0    5.00    3.70
  11   0   0    9.80    7.00
  11   0   0   11.10    7.40
  11   0   0   13.20    8.50
  11   0   0    7.90    4.70
  11   0   0    4.20    3.80
  11   0   0    6.70    3.20
 -12   0   0   37.20    6.90
 -12   0   0   38.20    5.20
 -12   0   0   49.00    6.90
  12   0   0   66.69   11.60
  12   0   0   55.59   11.20
  12   0   0   58.59    8.20
  12   0   0   32.60    5.60
  13  -1   0   27.30   12.80
  13  -1   0   25.80    9.30
 -13   1   0   17.80    6.60
 -13   1   0   17.40    5.10
  12  -1   0   15.40    8.00
  12  -1   0    9.40    9.50
  12  -1   0  -18.30   15.10
  12  -1   0   14.80    7.90
  12  -1   0   10.40   17.50
  12  -1   0    2.00    4.60
 -12   1   0    0.60    4.20
 -12   1   0    3.90    5.10
  11  -1   0   -2.10   12.20
  11  -1   0    5.00    4.10
  11  -1   0    1.80   11.70
  11  -1   0    3.40    3.90
  11  -1   0    8.30    7.30
  11  -1   0    7.80    6.60
  11  -1   0    7.30    3.50
  11  -1   0    2.40    8.10
 -11   1   0    1.10    4.80
 -11   1   0    6.20    3.70
 -11   1   0    4.20    5.70
 -11   1   0    6.60    3.70
 -11   1   0    3.10    5.30
  10  -1   0  109.19    7.30
  10  -1   0   98.49    9.00
  10  -1   0   88.29   14.60
  10  -1   0   96.79    7.50
  10  -1   0  110.79   11.10
  10  -1   0  112.39   15.50
 -10   1   0  124.69   16.50
 -10   1   0   95.49    7.90
 -10   1   0   91.69    8.60
 -10   1   0  103.79    7.40
 -10   1   0  116.89    7.80
 -10   1   0   84.69    8.50
 -10   1   0  125.59   16.10
   9  -1   0  123.19   10.30
   9  -1   0  121.09    7.90
   9  -1   0  116.69   13.90
   9  -1   0  123.99    8.00
   9  -1   0  104.79   13.00
   9  -1   0  114.89   10.70
   9  -1   0  128.89   11.20
   9  -1   0  116.39    7.60
  -9   1   0  110.99    8.50
  -9   1   0  113.59    7.80
  -9   1   0  119.79    8.60
  -9   1   0  114.79   15.20
  -9   1   0  119.79   14.50
  -9   1   0  118.19    7.70
  -9   1   0  118.29    8.60
   8  -1   0   17.80    7.10
   8  -1   0   15.20    2.90
   8  -1   0   14.90    8.00
   8  -1   0   25.60    4.20
   8  -1   0   19.40    5.20
   8  -1   0   20.40    3.10
   8  -1   0   15.60    4.90
  -8   1   0   19.10    3.90
  -8   1   0   20.50    4.40
  -8   1   0   22.80    8.30
  -8   1   0   20.30    7.80
  -8   1   0   12.00    3.30
  -8   1   0   16.60    2.80
   7  -1   0  112.69   10.70
   7  -1   0  105.19    7.00
   7  -1   0  105.49    7.40
   7  -1   0  110.99    8.40
   7  -1   0   97.19    8.30
   7  -1   0  113.09   11.40
   7  -1   0   89.59   10.00
   7  -1   0  112.99    6.80
   7  -1   0  118.19    6.80
  -7   1   0  117.79    6.70
  -7   1   0  122.39    7.30
  -7   1   0  107.69   11.60
  -7   1   0  120.89   11.60
  -7   1   0  137.29    7.50
  -7   1   0  107.69    7.10
   6  -1   0  262.87   13.20
   6  -1   0  254.37   16.00
   6  -1   0  244.08   14.00
   6  -1   0  235.28   13.50
   6  -1   0  241.68   13.80
   6  -1   0  263.87   16.00
   6  -1   0  238.78   13.30
   6  -1   0  266.97   13.20
   6  -1   0  262.87   12.90
   6  -1   0  256.47   14.50
  -6   1   0  238.68   13.40
  -6   1   0  235.18   13.30
  -6   1   0  254.37   13.60
  -6   1   0  254.47   13.20
  -6   1   0  269.97   16.40
  -6   1   0  240.18   13.40
  -6   1   0  260.07   13.10
  -6   1   0  270.87   13.00
  -6   1   0  255.37   16.10
   5  -1   0   52.59    5.30
   5  -1   0   52.69    3.40
  -5   1   0   53.59    3.30
  -5   1   0   58.29    7.60
  -5   1   0   41.70    5.30
  -5   1   0   54.39    3.70
  -5   1   0   49.30    4.20
   4  -1   0  951.40   49.10
   4  -1   0 1014.60   49.20
   4  -1   0  993.50   49.00
   4  -1   0  983.00   49.00
   4  -1   0  957.00   50.49
   4  -1   0  997.60   49.30
   4  -1   0  927.91   48.90
   4  -1   0 1041.90   49.50
   4  -1   0 1009.80   49.00
   4  -1   0 1009.80   50.69
   4  -1   0  971.60   48.90
  -4   1   0  959.60   48.90
  -4   1   0  926.41   49.20
  -4   1   0 1000.70   49.00
  -4   1   0  989.20   49.00
  -4   1   0  957.30   48.90
  -4   1   0  943.41   50.49
  -4   1   0  981.10   49.10
  -4   1   0  988.50   49.10
  -4   1   0 1019.10   48.90
  -4   1   0  942.01   49.00
  -4   1   0 1000.40   50.69
   3  -1   0   89.99    5.10
   3  -1   0   81.89    4.90
   3  -1   0   90.49    5.20
   3  -1   0   95.29    4.90
   3  -1   0   98.99    4.80
   3  -1   0   98.89    5.00
   3  -1   0   86.39    6.80
  -3   1   0   74.79    5.30
  -3   1   0  107.79    7.20
  -3   1   0   95.29    4.90
  -3   1   0   96.39    5.10
  -3   1   0   84.39    5.00
  -3   1   0   93.59    4.80
  -3   1   0   87.09    5.00
  -3   1   0   75.59    4.90
   2  -1   0 1488.15   75.49
   2  -1   0 1516.55   75.39
   2  -1   0 1499.85   75.29
   2  -1   0 1458.05   75.39
   2  -1   0 1413.26   75.39
   2  -1   0 1577.14   75.29
   2  -1   0 1522.65   75.49
  -2   1   0 1456.45   75.49
  -2   1   0 1569.04   75.39
  -2   1   0 1528.15   76.29
  -2   1   0 1560.94   75.39
  -2   1   0 1450.25   75.49
  -2   1   0 1572.74   76.39
  -2   1   0 1516.55   75.39
  -2   1   0 1530.95   75.39
  -2   1   0 1554.14   75.39
  -2   1   0 1526.65   75.29
   1  -1   0    5.60    1.10
   1  -1   0    5.40    1.00
   1  -1   0    6.10    0.70
   1  -1   0    4.90    1.00
  -1   1   0    6.70    0.80
  -1   1   0    5.70    0.70
  -1   1   0    5.50    0.70
  -1   1   0    6.00    0.70
  -1  -1   0    1.00    0.90
  -1  -1   0    3.60    1.10
  -1  -1   0    3.30    0.90
  -1  -1   0    2.40    0.70
  -1  -1   0    2.00    0.70
  -1  -1   0    0.60    0.80
  -1  -1   0    2.40    1.30
  -1  -1   0    4.70    1.10
   1   1   0    2.90    0.60
   1   1   0    5.30    1.00
   1   1   0    2.60    0.60
   1   1   0    3.90    1.10
   1   1   0    1.20    0.80
   1   1   0    2.00    0.70
   1   1   0    4.40    1.20
   1   1   0    3.30    0.60
  -2  -1   0 1304.37   65.49
  -2  -1   0 1290.77   65.59
  -2  -1   0 1355.66   65.49
  -2  -1   0 1266.97   65.69
  -2  -1   0 1320.27   65.69
  -2  -1   0 1367.76   65.49
   2   1   0 1315.67   65.69
   2   1   0 1359.26   65.59
   2   1   0 1303.97   65.49
   2   1   0 1305.87   65.59
   2   1   0 1290.57   65.69
   2   1   0 1293.57   65.49
   2   1   0 1336.07   65.49
   2   1   0 1308.87   65.69
  -3  -1   0  423.26   21.40
  -3  -1   0  411.86   21.10
  -3  -1   0  452.95   21.20
  -3  -1   0  402.26   21.50
  -3  -1   0  414.16   21.30
   3   1   0  422.46   21.10
   3   1   0  416.36   21.40
   3   1   0  428.16   21.20
   3   1   0  413.06   21.10
   3   1   0  423.86   21.60
   3   1   0  415.16   21.40
   3   1   0  422.16   21.80
  -4  -1   0   36.20    3.30
  -4  -1   0   44.10    3.20
  -4  -1   0   33.10    4.20
  -4  -1   0   32.70    2.70
  -4  -1   0   41.20    3.10
  -4  -1   0   35.90    3.80
   4   1   0   32.90    3.30
   4   1   0   33.80    2.90
   4   1   0   35.10    2.60
   4   1   0   31.80    3.90
   4   1   0   43.10    4.50
   4   1   0   32.60    3.80
  -5  -1   0   36.90    3.30
  -5  -1   0   31.00    3.40
  -5  -1   0   39.10    3.60
  -5  -1   0   38.60    3.60
  -5  -1   0   42.50    2.70
  -5  -1   0   34.90    2.80
  -5  -1   0   29.00    2.80
   5   1   0   41.20    4.40
   5   1   0   36.50    4.70
   5   1   0   37.00    5.10
   5   1   0   34.90    3.00
   5   1   0   30.30    2.80
  -6  -1   0  162.28    8.60
  -6  -1   0  163.48    8.70
  -6  -1   0  145.99    8.20
  -6  -1   0  152.28    8.20
  -6  -1   0  147.39    8.10
  -6  -1   0  162.38    8.70
   6   1   0  155.78    8.20
   6   1   0  156.88    8.80
   6   1   0  139.89   10.10
   6   1   0  143.09    9.40
   6   1   0  149.29    9.50
   6   1   0  155.08    8.20
  -7  -1   0   27.30    4.00
  -7  -1   0   27.90    4.10
  -7  -1   0   25.90    3.80
  -7  -1   0   14.70    2.20
  -7  -1   0   21.80    2.40
  -7  -1   0   26.90    3.80
  -7  -1   0   17.60    2.50
   7   1   0   13.20    4.60
   7   1   0   15.50    2.30
   7   1   0   23.40    4.20
   7   1   0   17.80    2.40
   7   1   0   17.60    5.00
   7   1   0   10.70    4.40
   7   1   0   16.70    2.40
  -8  -1   0  107.49    7.30
  -8  -1   0  129.49    7.80
  -8  -1   0  123.79    7.80
  -8  -1   0  128.59    8.10
  -8  -1   0  119.59    6.90
  -8  -1   0  106.59    7.10
  -8  -1   0  132.39    7.90
   8   1   0  110.69    8.00
   8   1   0  117.69    9.60
   8   1   0  115.19    7.40
   8   1   0  111.49    6.80
   8   1   0  117.79    7.30
   8   1   0  106.39   10.00
   8   1   0  132.29   10.60
  -9  -1   0   33.50    3.60
  -9  -1   0   33.40    4.50
   9   1   0   23.00    6.60
   9   1   0   39.20    4.60
   9   1   0   29.60    6.80
   9   1   0   27.60    4.10
 -10  -1   0   18.80    3.10
 -10  -1   0   12.70    3.10
 -10  -1   0    5.50    4.20
 -10  -1   0   12.70    4.60
 -10  -1   0   11.60    4.70
  10   1   0   13.60    6.50
  10   1   0   14.70    7.50
  10   1   0   15.30    3.50
  10   1   0   14.30    4.40
  10   1   0   14.50    3.40
  10   1   0   16.20    7.20
 -11  -1   0   29.40    5.70
 -11  -1   0   25.30    4.00
 -11  -1   0   25.80    3.90
 -11  -1   0   33.90    5.80
  11   1   0   32.90    8.10
  11   1   0   25.90    4.20
  11   1   0   35.80    9.50
  11   1   0   36.70    8.20
 -12  -1   0   38.60    6.50
 -12  -1   0   30.20    5.30
 -12  -1   0   37.80    6.10
  12   1   0   32.90    4.80
  12   1   0   64.79   12.00
  12   1   0   30.90    4.70
  13  -2   0   20.10   11.90
  13  -2   0   20.20    9.50
  13  -2   0    3.40    5.40
  13  -2   0   15.30    8.50
 -13   2   0    1.70    5.00
 -13   2   0    2.20    6.30
 -13   2   0   -1.50    6.80
  12  -2   0    1.80    7.40
  12  -2   0   11.10    9.80
  12  -2   0   17.40    8.20
  12  -2   0    1.30    4.50
 -12   2   0    5.20    6.40
 -12   2   0   10.20    6.00
 -12   2   0    0.20    4.50
  11  -2   0    4.00    3.80
  11  -2   0   -2.40    7.70
  11  -2   0   -1.00   13.10
  11  -2   0    7.60    3.90
  11  -2   0    4.10    7.20
  11  -2   0    3.90    6.60
  11  -2   0   39.10   15.50
  11  -2   0    3.20    4.20
 -11   2   0    6.20   14.30
 -11   2   0    3.40    5.10
 -11   2   0    6.90   13.40
 -11   2   0   -0.40    4.50
 -11   2   0    2.70    4.70
 -11   2   0    3.30    3.20
 -11   2   0    0.80    3.60
  10  -2   0   60.59   10.40
  10  -2   0   62.09    6.60
  10  -2   0   77.29   14.30
  10  -2   0   63.89    5.90
  10  -2   0   60.29   14.10
  10  -2   0   66.99    8.50
  10  -2   0   73.09   13.80
 -10   2   0   69.49   14.30
 -10   2   0   53.69    6.70
 -10   2   0   94.99   13.90
 -10   2   0   46.40    7.50
 -10   2   0   57.89    6.90
   9  -2   0   16.30    5.40
   9  -2   0    9.40    8.80
   9  -2   0   20.00   10.20
   9  -2   0   10.00    6.00
   9  -2   0   15.30    3.40
   9  -2   0   15.00    5.90
   9  -2   0   18.70    3.70
   9  -2   0   15.80    3.30
  -9   2   0   14.80    4.40
  -9   2   0   13.10    3.10
  -9   2   0   14.90    9.90
  -9   2   0   11.60    4.00
  -9   2   0   18.40    9.90
  -9   2   0   16.40    3.20
   8  -2   0    7.60    8.00
   8  -2   0    8.10    3.00
   8  -2   0    8.20    2.90
   8  -2   0    9.40    2.10
   8  -2   0    9.90    4.80
   8  -2   0   10.80    2.60
   8  -2   0   10.70    4.70
   8  -2   0    3.40    7.20
   8  -2   0    8.50    5.10
  -8   2   0    7.80    3.50
  -8   2   0    7.40    3.60
  -8   2   0    7.90    2.70
  -8   2   0    8.00    2.60
  -8   2   0    9.20    8.20
  -8   2   0    9.80    3.50
  -8   2   0    5.00    7.90
   7  -2   0   42.70    3.70
   7  -2   0   29.50    5.20
   7  -2   0   37.20    8.30
   7  -2   0   40.20    3.90
   7  -2   0   35.50    5.10
   7  -2   0   27.80    5.60
   7  -2   0   52.39   12.50
   7  -2   0   48.20    4.30
  -7   2   0   46.40   14.10
  -7   2   0   33.20    4.50
  -7   2   0   41.90    3.80
  -7   2   0   32.10    4.50
  -7   2   0   34.90    4.70
  -7   2   0   38.40    3.90
  -7   2   0   39.50    3.30
   6  -2   0  454.35   22.30
   6  -2   0  434.66   22.80
   6  -2   0  443.56   25.40
   6  -2   0  443.66   22.90
   6  -2   0  441.96   23.20
   6  -2   0  396.26   22.20
   6  -2   0  491.35   26.00
   6  -2   0  441.06   22.20
   6  -2   0  421.76   22.20
  -6   2   0  445.86   22.60
  -6   2   0  437.46   22.10
  -6   2   0  418.46   22.50
  -6   2   0  375.86   22.20
  -6   2   0  427.96   22.40
  -6   2   0  474.15   25.80
  -6   2   0  459.75   22.30
  -6   2   0  426.06   25.30
  -6   2   0  451.95   22.30
   5  -2   0   77.89    8.70
   5  -2   0   83.69    5.70
   5  -2   0   90.09    5.00
   5  -2   0   78.99    5.50
   5  -2   0   73.39    4.90
   5  -2   0   78.79    4.90
   5  -2   0   76.89    8.40
   5  -2   0   82.99    6.50
  -5   2   0   83.99    5.00
  -5   2   0   87.99    4.90
  -5   2   0   79.59    5.40
  -5   2   0   67.59    8.80
  -5   2   0   68.19    4.80
  -5   2   0   68.29    5.20
  -5   2   0   68.59    8.50
  -5   2   0   80.89    4.70
   4  -2   0   72.89    4.60
   4  -2   0   78.89    4.80
   4  -2   0   72.49    4.70
   4  -2   0   76.89    5.20
   4  -2   0   85.09    5.80
   4  -2   0   86.09    5.20
   4  -2   0   86.19    4.70
   4  -2   0   75.79    5.00
  -4   2   0   88.59    4.60
  -4   2   0   76.49    4.80
  -4   2   0   73.49    4.70
  -4   2   0   74.09    5.10
  -4   2   0   81.69    8.30
  -4   2   0   67.09    7.70
  -4   2   0   78.49    4.60
  -4   2   0   92.99    6.60
  -4   2   0   75.09    4.60
  -4   2   0   73.89    4.80
  -4   2   0   65.59    4.90
  -4   2   0   75.89    5.40
   3  -2   0  131.99    7.50
   3  -2   0  130.59    7.80
   3  -2   0  119.89    9.30
   3  -2   0  139.09    7.20
   3  -2   0  141.69    7.40
   3  -2   0  135.69    7.40
   3  -2   0  144.39    7.50
   3  -2   0  141.49    7.30
   3  -2   0  144.79    9.80
   3  -2   0  130.49    7.30
  -3   2   0  146.09    9.90
  -3   2   0  135.19    7.70
  -3   2   0  140.69    7.30
  -3   2   0  131.19    7.30
  -3   2   0  138.89    7.30
  -3   2   0  141.69    7.20
  -3   2   0  142.69    7.30
  -3   2   0  146.59    7.30
  -3   2   0  147.09    7.50
  -3   2   0  142.09    7.30
  -3   2   0  120.59    9.30
  -3   2   0  126.79    7.40
   2  -2   0  722.23   37.50
   2  -2   0  762.72   37.40
   2  -2   0  744.93   37.40
   2  -2   0  747.73   37.40
   2  -2   0  735.43   37.60
   2  -2   0  778.52   37.40
   2  -2   0  774.02   37.40
   2  -2   0  770.72   37.40
   2  -2   0  724.63   38.80
   2  -2   0  765.72   38.90
   2  -2   0  718.93   37.30
   2  -2   0  714.23   37.50
  -2   2   0  775.02   37.40
  -2   2   0  778.32   37.40
  -2   2   0  743.93   37.40
  -2   2   0  791.52   37.40
  -2   2   0  757.72   37.40
  -2   2   0  727.63   37.30
  -2   2   0  711.33   37.40
  -2   2   0  710.03   37.60
  -2   2   0  751.02   38.80
  -2   2   0  718.03   37.50
  -2   2   0  731.03   37.20
  -2   2   0  765.02   37.40
  -2   2   0  784.92   39.00
  -2   2   0  757.22   37.40
   1  -2   0 2743.63  143.59
   1  -2   0 2932.11  144.79
  -1   2   0 2914.71  144.69
  -1   2   0 2967.00  144.79
   0  -2   0 2137.99  110.89
   0  -2   0 2292.17  112.09
   0  -2   0 2367.56  112.29
   0  -2   0 2167.58  110.99
   0  -2   0 2300.17  110.89
   0  -2   0 2202.28  110.99
   0   2   0 2250.37  111.99
   0   2   0 2183.68  110.99
   0   2   0 2269.57  112.09
   0   2   0 2206.78  110.89
   0   2   0 2166.28  110.89
  -1  -2   0  616.24   32.10
  -1  -2   0  646.54   32.80
  -1  -2   0  642.54   31.90
  -1  -2   0  621.54   31.90
  -1  -2   0  620.04   32.20
  -1  -2   0  614.94   31.90
  -1  -2   0  671.93   32.10
  -1  -2   0  671.33   32.10
  -1  -2   0  629.84   32.00
  -1  -2   0  674.13   32.80
  -1  -2   0  661.93   31.90
  -1  -2   0  661.93   31.90
  -1  -2   0  646.24   31.90
   1   2   0  635.94   31.90
   1   2   0  646.34   31.90
   1   2   0  644.94   32.00
   1   2   0  632.64   31.90
   1   2   0  626.14   32.70
   1   2   0  641.14   31.90
   1   2   0  626.94   32.10
   1   2   0  635.84   32.00
   1   2   0  642.84   32.10
   1   2   0  639.14   32.10
   1   2   0  641.64   31.90
   1   2   0  655.13   32.70
   1   2   0  608.84   31.90
  -2  -2   0   48.60    3.70
  -2  -2   0   45.10    3.20
  -2  -2   0   49.50    3.40
  -2  -2   0   45.20    2.70
  -2  -2   0   47.30    2.80
  -2  -2   0   51.39    3.70
   2   2   0   40.80    2.90
   2   2   0   47.00    3.30
   2   2   0   52.19    3.90
   2   2   0   52.59    2.80
   2   2   0   47.00    2.80
   2   2   0   45.10    3.20
   2   2   0   49.70    3.50
  -3  -2   0   55.79    3.40
  -3  -2   0   44.40    4.00
  -3  -2   0   55.89    3.30
  -3  -2   0   45.90    3.70
   3   2   0   50.09    3.80
   3   2   0   48.40    4.50
   3   2   0   51.69    3.20
   3   2   0   54.09    3.30
   3   2   0   48.70    4.20
  -4  -2   0  492.45   23.70
  -4  -2   0  453.45   24.10
  -4  -2   0  459.85   23.90
  -4  -2   0  434.66   24.30
  -4  -2   0  421.06   23.90
  -4  -2   0  507.25   23.80
   4   2   0  486.85   23.80
   4   2   0  468.75   24.30
   4   2   0  470.55   24.10
   4   2   0  483.25   23.60
   4   2   0  478.25   24.20
   4   2   0  460.25   23.60
   4   2   0  470.35   23.90
  -5  -2   0  185.38   10.80
  -5  -2   0  185.98   10.70
  -5  -2   0  189.28   10.70
  -5  -2   0  187.08   10.50
   5   2   0  186.48   10.60
   5   2   0  203.78   11.90
   5   2   0  202.98   11.00
   5   2   0  217.48   11.50
   5   2   0  214.48   10.70
   5   2   0  225.08   10.50
   5   2   0  206.78   11.60
  -6  -2   0  130.09    7.10
  -6  -2   0  122.99    7.10
  -6  -2   0  106.09    6.60
  -6  -2   0  118.09    6.90
   6   2   0  116.29    8.30
   6   2   0  111.59    8.60
   6   2   0  120.39    7.40
   6   2   0  107.49    6.60
   6   2   0  101.69    6.80
  -7  -2   0   18.00    3.30
  -7  -2   0   28.00    4.10
   7   2   0   16.10    4.80
   7   2   0   15.70    4.70
   7   2   0   11.30    2.70
   7   2   0   18.50    5.20
   7   2   0   14.50    3.00
   7   2   0   15.90    3.70
  -8  -2   0  169.08   10.10
  -8  -2   0  190.98   10.90
  -8  -2   0  206.58   11.30
  -8  -2   0  187.08   11.10
   8   2   0  177.48   11.40
   8   2   0  183.98   12.50
   8   2   0  190.58   13.10
   8   2   0  192.68   10.30
   8   2   0  186.58   12.50
  -9  -2   0   30.20    4.30
  -9  -2   0   16.70    4.50
  -9  -2   0   28.50    4.50
  -9  -2   0   22.30    4.20
  -9  -2   0   28.60    4.70
   9   2   0   28.30    7.10
   9   2   0   36.80    6.30
   9   2   0   37.90    4.00
   9   2   0   24.50    6.80
 -10  -2   0   17.70    5.40
 -10  -2   0   32.10    5.10
 -10  -2   0   24.50    5.00
 -10  -2   0   23.60    4.60
  10   2   0   28.00    5.40
  10   2   0   30.00    8.40
  10   2   0   23.10    3.70
 -11  -2   0   10.60    4.90
 -11  -2   0    6.10    5.20
 -11  -2   0    7.40    7.80
 -11  -2   0    3.70    5.80
 -11  -2   0    4.30    3.50
 -11  -2   0   -8.10    4.80
  11   2   0    8.40    5.80
  11   2   0    7.50    9.50
  11   2   0   10.60    8.00
  11   2   0    0.20    3.80
 -12  -2   0   -3.60    4.90
 -12  -2   0    2.30    4.90
 -12  -2   0   -3.20    3.80
 -12  -2   0    1.00   12.80
  12   2   0    9.30    8.80
  12   2   0    4.70    4.50
  12   2   0    4.30   11.20
  13  -3   0   25.70    9.20
  13  -3   0   24.60   12.70
  13  -3   0   14.00    8.00
 -13   3   0    5.20    7.30
 -13   3   0    6.70    5.30
 -13   3   0    4.60    7.20
  12  -3   0   27.20    8.20
  12  -3   0   13.10    6.10
  12  -3   0   15.10    7.80
  12  -3   0   24.20    9.90
 -12   3   0   19.10    6.80
 -12   3   0   10.00    4.80
 -12   3   0   17.40    6.00
  11  -3   0   -0.90    6.60
  11  -3   0    7.50    7.00
  11  -3   0    0.80    4.70
  11  -3   0   -4.10    7.60
  11  -3   0   -4.60   13.80
  11  -3   0    2.00    3.30
  11  -3   0    4.10    4.30
  11  -3   0   10.00   16.40
 -11   3   0    4.50   15.10
 -11   3   0    2.90    5.40
 -11   3   0    3.90    4.20
 -11   3   0    2.90    4.40
 -11   3   0   -2.50    5.60
 -11   3   0   15.90   16.60
  10  -3   0  122.59   11.00
  10  -3   0  112.09   11.10
  10  -3   0   96.49   10.30
  10  -3   0  106.69    7.50
  10  -3   0   99.49   15.40
  10  -3   0  104.59    7.60
  10  -3   0  122.59   17.50
 -10   3   0   98.09    8.70
 -10   3   0  128.59   17.40
 -10   3   0   83.49    8.80
 -10   3   0  108.49    7.60
 -10   3   0  107.69    8.60
 -10   3   0   97.49   15.60
   9  -3   0  213.08   14.10
   9  -3   0  182.48   19.10
   9  -3   0  204.68   11.70
   9  -3   0  196.18   13.30
   9  -3   0  204.58   11.20
   9  -3   0  186.68   11.40
   9  -3   0  209.18   13.40
   9  -3   0  205.18   11.90
   9  -3   0  191.78   18.00
  -9   3   0  197.48   11.40
  -9   3   0  209.68   19.50
  -9   3   0  183.88   18.90
  -9   3   0  196.98   12.20
  -9   3   0  199.38   11.50
  -9   3   0  213.18   11.90
  -9   3   0  187.08   12.40
   8  -3   0   28.90   10.40
   8  -3   0   24.50    4.10
   8  -3   0   33.50    6.50
   8  -3   0   35.00    4.20
   8  -3   0   41.10    3.90
   8  -3   0   44.60    6.00
   8  -3   0   56.09   10.70
   8  -3   0   44.50    6.40
  -8   3   0   53.69   10.90
  -8   3   0   23.40    3.90
  -8   3   0   30.40    3.80
  -8   3   0   33.00    3.70
  -8   3   0   27.10    4.50
  -8   3   0   37.80    5.30
  -8   3   0   52.99   10.20
  -8   3   0   38.00    4.60
  -8   3   0   42.00    4.60
   7  -3   0  187.78   11.00
   7  -3   0  202.58   12.40
   7  -3   0  206.78   11.40
   7  -3   0  203.88   16.30
   7  -3   0  206.18   11.20
   7  -3   0  198.28   12.40
   7  -3   0  205.48   15.90
   7  -3   0  220.58   13.50
  -7   3   0  216.28   11.90
  -7   3   0  207.18   11.20
  -7   3   0  196.78   11.60
  -7   3   0  208.48   11.10
  -7   3   0  199.88   11.20
  -7   3   0  215.38   16.60
  -7   3   0  204.68   11.70
  -7   3   0  187.48   16.80
   6  -3   0  377.46   18.80
   6  -3   0  356.86   18.70
   6  -3   0  384.86   19.70
   6  -3   0  358.26   19.60
   6  -3   0  338.07   18.90
   6  -3   0  369.46   18.70
   6  -3   0  347.67   19.30
   6  -3   0  367.66   19.30
  -6   3   0  354.86   18.80
  -6   3   0  390.76   18.70
  -6   3   0  376.66   18.70
  -6   3   0  373.46   19.00
  -6   3   0  372.66   18.60
  -6   3   0  310.97   18.50
  -6   3   0  344.17   18.80
  -6   3   0  362.06   22.50
  -6   3   0  356.06   22.60
   5  -3   0  254.27   12.70
   5  -3   0  247.58   12.90
   5  -3   0  227.68   13.20
   5  -3   0  247.08   13.70
   5  -3   0  243.28   17.40
   5  -3   0  237.98   13.30
   5  -3   0  242.48   14.00
   5  -3   0  253.97   16.50
   5  -3   0  235.58   13.00
  -5   3   0  241.08   13.10
  -5   3   0  249.58   12.90
  -5   3   0  247.38   12.80
  -5   3   0  262.37   16.40
  -5   3   0  240.38   12.70
  -5   3   0  234.08   12.90
  -5   3   0  240.48   16.50
  -5   3   0  261.57   13.10
  -5   3   0  252.07   12.90
   4  -3   0   27.50    3.60
   4  -3   0   21.40    2.90
   4  -3   0   18.80    5.20
   4  -3   0   17.20    2.20
   4  -3   0   28.70    6.90
   4  -3   0   18.40    2.20
   4  -3   0   24.40    3.10
   4  -3   0   23.20    2.80
   4  -3   0   23.70    3.00
   4  -3   0   21.30    2.40
   4  -3   0   16.00    2.60
  -4   3   0   22.10    5.50
  -4   3   0   20.00    3.10
  -4   3   0   31.80    7.00
  -4   3   0   17.80    2.90
  -4   3   0   20.90    3.90
  -4   3   0   24.60    2.30
  -4   3   0   15.40    2.70
  -4   3   0   29.30    2.90
  -4   3   0   28.20    2.40
  -4   3   0   27.90    3.10
   3  -3   0  122.99    6.40
   3  -3   0  117.59    9.40
   3  -3   0  110.69    7.20
   3  -3   0  112.29    6.30
   3  -3   0  112.69    9.90
   3  -3   0  113.29    6.40
   3  -3   0  114.39    6.50
   3  -3   0  120.09    6.40
   3  -3   0  105.19    6.80
   3  -3   0  113.19    6.40
   3  -3   0  115.79    6.10
   3  -3   0  106.59    6.60
  -3   3   0  112.69    6.40
  -3   3   0  117.19    5.90
  -3   3   0  111.69    6.40
  -3   3   0  117.89    6.40
  -3   3   0  115.49    6.10
  -3   3   0  116.39    6.40
  -3   3   0  119.69    6.40
  -3   3   0  121.49    6.20
  -3   3   0  112.29    9.50
  -3   3   0  110.69    6.40
  -3   3   0  127.39    6.50
  -3   3   0  101.29    9.50
   2  -3   0  228.38   11.60
   2  -3   0  217.28   11.50
   2  -3   0  242.48   11.70
   2  -3   0  236.48   14.30
   2  -3   0  226.78   11.60
   2  -3   0  236.88   11.60
   2  -3   0  229.68   12.00
   2  -3   0  242.58   11.70
   2  -3   0  206.38   12.10
   2  -3   0  243.38   12.10
   2  -3   0  224.38   13.90
   2  -3   0  234.08   11.60
  -2   3   0  223.18   11.50
  -2   3   0  217.88   11.70
  -2   3   0  205.78   13.70
  -2   3   0  226.68   11.60
  -2   3   0  229.28   12.00
  -2   3   0  215.98   14.10
  -2   3   0  218.68   11.50
  -2   3   0  220.08   11.60
  -2   3   0  214.88   11.60
  -2   3   0  229.68   11.60
  -2   3   0  219.98   11.60
  -2   3   0  223.28   11.40
  -2   3   0  227.18   11.70
  -2   3   0  214.98   11.50
   1  -3   0  524.25   27.20
   1  -3   0  547.65   27.30
   1  -3   0  548.65   27.20
   1  -3   0  551.24   27.20
   1  -3   0  543.75   27.30
   1  -3   0  480.85   27.10
   1  -3   0  562.04   27.60
   1  -3   0  546.05   27.20
   1  -3   0  574.84   27.20
   1  -3   0  516.15   27.20
   1  -3   0  541.95   28.80
   1  -3   0  540.45   28.90
   1  -3   0  575.04   27.20
   1  -3   0  554.34   27.20
  -1   3   0  533.75   27.10
  -1   3   0  547.15   28.90
  -1   3   0  523.25   27.20
  -1   3   0  556.54   29.10
  -1   3   0  559.64   27.20
  -1   3   0  549.65   27.20
  -1   3   0  557.04   27.20
  -1   3   0  530.85   27.20
  -1   3   0  534.45   27.20
  -1   3   0  548.55   27.20
  -1   3   0  548.15   27.40
  -1   3   0  531.05   27.10
  -1   3   0  506.05   27.50
   0  -3   0    6.40    1.10
   0  -3   0    6.40    2.00
   0  -3   0    7.10    1.20
   0  -3   0    8.60    2.10
   0  -3   0    5.30    1.20
   0  -3   0    7.60    1.20
   0  -3   0    8.60    1.10
   0  -3   0    3.70    1.20
   0  -3   0    8.50    3.50
   0  -3   0    6.00    1.10
   0  -3   0    6.50    3.10
   0   3   0    7.50    1.00
   0   3   0    6.20    1.40
   0   3   0    5.60    1.10
   0   3   0    8.90    1.80
   0   3   0    1.00    3.50
   0   3   0    9.90    1.70
   0   3   0    4.60    1.20
   0   3   0    4.60    3.10
   0   3   0    6.60    1.30
  -1  -3   0  168.78    8.60
  -1  -3   0  171.38    8.70
  -1  -3   0  172.58    8.70
  -1  -3   0  176.18   10.30
  -1  -3   0  178.08    9.00
  -1  -3   0  156.38    8.60
  -1  -3   0  157.28    8.80
  -1  -3   0  169.38   10.40
  -1  -3   0  170.68    8.60
  -1  -3   0  171.48    9.20
  -1  -3   0  186.08    9.00
  -1  -3   0  148.09    8.90
  -1  -3   0  170.28    8.70
   1   3   0  176.18    8.90
   1   3   0  183.48   10.30
   1   3   0  158.38    8.60
   1   3   0  169.08    8.60
   1   3   0  170.38    8.70
   1   3   0  180.18    8.60
   1   3   0  166.98   10.40
   1   3   0  166.28    8.70
   1   3   0  172.38    8.70
   1   3   0  166.98    8.80
   1   3   0  152.58    8.90
   1   3   0  167.58    8.90
   1   3   0  178.88    8.60
   1   3   0  160.88    9.10
  -2  -3   0  651.03   29.70
  -2  -3   0  531.45   29.70
  -2  -3   0  593.24   30.10
  -2  -3   0  591.94   29.80
  -2  -3   0  596.44   30.20
  -2  -3   0  602.24   30.10
  -2  -3   0  599.44   30.30
  -2  -3   0  606.84   29.70
   2   3   0  610.84   29.80
   2   3   0  592.14   30.80
   2   3   0  600.44   30.80
   2   3   0  578.44   29.90
   2   3   0  598.14   29.80
   2   3   0  569.74   30.10
   2   3   0  592.64   29.70
   2   3   0  602.44   29.80
   2   3   0  616.74   29.70
   2   3   0  570.84   30.00
   2   3   0  601.44   30.10
  -3  -3   0  669.63   32.50
  -3  -3   0  613.54   32.60
  -3  -3   0  632.64   32.70
  -3  -3   0  646.84   32.50
  -3  -3   0  657.23   32.90
  -3  -3   0  629.84   33.00
  -3  -3   0  650.83   32.90
   3   3   0  640.64   32.40
   3   3   0  680.63   32.90
   3   3   0  646.64   32.70
   3   3   0  641.14   32.50
   3   3   0  658.93   32.50
   3   3   0  646.24   32.80
  -4  -3   0   29.40    4.40
  -4  -3   0   35.70    3.20
  -4  -3   0   32.60    3.00
   4   3   0   33.60    4.10
   4   3   0   33.90    3.10
   4   3   0   37.40    3.00
   4   3   0   31.40    4.80
  -5  -3   0  380.66   20.20
  -5  -3   0  407.36   21.00
  -5  -3   0  396.56   20.30
   5   3   0  399.66   20.90
   5   3   0  393.06   21.20
   5   3   0  401.36   20.40
   5   3   0  388.06   20.00
   5   3   0  389.06   20.50
   5   3   0  388.56   20.10
  -6  -3   0  183.78   10.30
  -6  -3   0  187.08   10.30
  -6  -3   0  203.28   10.40
  -6  -3   0  194.48   11.70
   6   3   0  169.48   11.00
   6   3   0  178.48   10.20
   6   3   0  184.28   10.50
   6   3   0  174.38   11.50
   6   3   0  197.28   12.40
   6   3   0  189.18   10.10
  -7  -3   0  124.79    7.70
  -7  -3   0  126.79    9.80
  -7  -3   0  109.69    7.80
  -7  -3   0  112.29    7.60
   7   3   0  116.19    8.60
   7   3   0  121.99    7.90
   7   3   0  125.79    9.90
   7   3   0  118.09   10.30
   7   3   0  131.09    7.50
  -8  -3   0   14.10    3.80
  -8  -3   0   16.00    4.00
  -8  -3   0   15.40    3.70
  -8  -3   0   11.00    5.70
   8   3   0   21.60    4.10
   8   3   0   10.20    6.30
   8   3   0   21.70    3.70
   8   3   0    9.50    6.50
   8   3   0   16.20    4.40
  -9  -3   0    0.90    3.60
  -9  -3   0    9.20    4.00
  -9  -3   0    9.80    6.00
  -9  -3   0   -3.50    3.30
   9   3   0    4.80    4.40
   9   3   0   -3.40    6.70
   9   3   0    4.30    3.10
   9   3   0    0.70    6.30
 -10  -3   0   17.50    7.10
 -10  -3   0   23.00    5.80
 -10  -3   0   23.40    5.20
 -10  -3   0   12.30    5.00
 -10  -3   0   14.00    4.10
  10   3   0   18.70    7.50
  10   3   0    6.10    3.30
  10   3   0   18.20    6.30
  10   3   0   28.30    8.40
 -11  -3   0   -3.60    5.20
 -11  -3   0    8.10    5.40
 -11  -3   0    1.10    4.80
 -11  -3   0    5.50    8.00
  11   3   0   11.00   10.00
  11   3   0    0.10    3.80
  11   3   0   13.50    8.30
 -12  -3   0    5.60    6.00
 -12  -3   0   11.00    8.90
 -12  -3   0   12.90    6.10
  12   3   0   19.80   11.40
  12   3   0   16.80    7.50
  12   3   0   19.50    9.70
  12  -4   0   18.40    8.10
  12  -4   0   17.50    9.60
  12  -4   0   27.70    8.30
  12  -4   0    6.50    5.80
 -12   4   0   11.90    5.90
 -12   4   0    8.60    4.60
  11  -4   0   65.29    8.60
  11  -4   0   75.29   12.30
  11  -4   0   87.69   21.10
  11  -4   0   68.29   21.20
  11  -4   0   87.59   10.90
  11  -4   0   84.19   10.50
 -11   4   0   55.09    7.80
 -11   4   0   76.69    7.30
 -11   4   0   73.59    8.90
  10  -4   0   11.30    3.30
  10  -4   0   17.80    6.10
  10  -4   0   20.10   12.70
  10  -4   0   10.10    6.60
  10  -4   0   21.90    4.90
  10  -4   0    8.50    6.90
  10  -4   0   19.30   13.70
 -10   4   0    8.60    3.40
 -10   4   0    7.20    4.90
 -10   4   0   33.60   13.60
 -10   4   0   13.70    5.40
 -10   4   0    8.60    4.20
 -10   4   0   21.00   13.40
 -10   4   0    8.50    4.70
   9  -4   0   37.40    5.80
   9  -4   0   52.69    7.30
   9  -4   0   44.00    7.00
   9  -4   0   44.30    4.40
   9  -4   0   27.60   12.40
   9  -4   0   33.40    5.70
   9  -4   0   33.80    3.80
   9  -4   0   41.00    6.50
   9  -4   0   28.40   11.70
  -9   4   0   46.50    5.50
  -9   4   0   36.30    5.90
  -9   4   0   39.80    6.20
  -9   4   0   57.79   13.20
  -9   4   0   28.90    4.60
  -9   4   0   33.80    5.10
  -9   4   0   45.60   13.40
   8  -4   0   28.30    5.80
   8  -4   0   24.60   10.00
   8  -4   0   26.20    5.30
   8  -4   0   31.40    3.80
   8  -4   0   30.40    6.20
   8  -4   0   18.60    3.90
   8  -4   0   22.60    3.40
   8  -4   0   27.20    5.10
   8  -4   0   18.40    8.90
  -8   4   0   22.50    3.50
  -8   4   0   25.50    3.60
  -8   4   0   29.10    4.40
  -8   4   0   32.60   11.50
  -8   4   0   27.30    4.20
  -8   4   0   29.40    4.50
  -8   4   0   25.20    3.20
  -8   4   0   35.60   11.30
   7  -4   0  226.48   12.80
   7  -4   0  238.18   13.00
   7  -4   0  234.78   12.60
   7  -4   0  245.98   14.30
   7  -4   0  233.18   13.80
   7  -4   0  234.38   13.80
  -7   4   0  247.78   13.00
  -7   4   0  253.77   13.30
  -7   4   0  243.68   13.10
  -7   4   0  241.98   12.90
  -7   4   0  223.58   12.90
  -7   4   0  236.58   18.60
  -7   4   0  224.08   12.80
  -7   4   0  211.38   12.30
  -7   4   0  213.08   18.20
   6  -4   0   38.70    6.10
   6  -4   0   20.70    7.20
   6  -4   0   26.10    4.20
   6  -4   0   35.30    4.30
   6  -4   0   35.90    3.90
   6  -4   0   36.80    7.80
   6  -4   0   34.90    3.70
  -6   4   0   33.50    4.40
  -6   4   0   33.30    4.20
  -6   4   0   34.10    3.90
  -6   4   0   25.60    8.00
  -6   4   0   34.90    4.00
  -6   4   0   29.40    5.40
  -6   4   0   36.50    3.80
  -6   4   0   29.90    7.70
   5  -4   0  110.89    6.80
   5  -4   0  101.19    6.40
   5  -4   0   91.49    6.10
   5  -4   0  100.49    6.30
   5  -4   0   77.89   10.70
   5  -4   0  112.99    6.80
   5  -4   0  101.89    6.20
   5  -4   0   85.79   11.60
  -5   4   0  105.49   11.60
  -5   4   0  103.29    6.20
  -5   4   0   90.39    6.10
  -5   4   0   95.49   10.90
  -5   4   0   97.29    5.70
  -5   4   0  105.99    6.40
  -5   4   0   83.59    6.10
  -5   4   0  103.79    6.30
  -5   4   0   90.79    6.10
   4  -4   0   49.30    5.40
   4  -4   0   62.79    8.50
   4  -4   0   50.89    3.80
   4  -4   0   42.50    4.00
   4  -4   0   38.80    4.00
   4  -4   0   44.80    4.40
   4  -4   0   53.79    3.20
   4  -4   0   51.29    3.80
   4  -4   0   46.90    4.60
   4  -4   0   37.40    3.60
   4  -4   0   61.59    9.00
  -4   4   0   47.00    7.30
  -4   4   0   42.00    3.80
  -4   4   0   56.39    3.10
  -4   4   0   54.69    3.80
  -4   4   0   52.79    2.90
  -4   4   0   54.59    3.80
  -4   4   0   66.59    9.30
  -4   4   0   37.40    3.70
  -4   4   0   38.70    3.80
  -4   4   0   36.60    3.90
  -4   4   0   47.20    3.30
  -4   4   0   57.49    4.00
   3  -4   0  246.38   13.30
   3  -4   0  241.58   13.40
   3  -4   0  263.07   13.20
   3  -4   0  235.18   13.20
   3  -4   0  270.67   14.00
   3  -4   0  258.57   13.50
   3  -4   0  246.48   16.80
   3  -4   0  259.07   13.00
   3  -4   0  233.78   13.30
   3  -4   0  251.37   13.20
   3  -4   0  240.18   16.30
  -3   4   0  246.18   13.30
  -3   4   0  262.17   13.20
  -3   4   0  254.27   16.60
  -3   4   0  266.67   13.90
  -3   4   0  272.87   13.30
  -3   4   0  236.28   13.20
  -3   4   0  257.57   13.40
  -3   4   0  246.08   13.30
  -3   4   0  254.07   13.20
  -3   4   0  242.28   13.20
  -3   4   0  275.97   13.10
  -3   4   0  261.07   12.90
  -3   4   0  240.38   16.90
  -3   4   0  268.07   13.10
   2  -4   0  345.37   17.10
   2  -4   0  327.07   19.90
   2  -4   0  325.77   16.80
   2  -4   0  322.87   16.80
   2  -4   0  311.47   16.80
   2  -4   0  374.16   17.10
   2  -4   0  329.77   16.90
   2  -4   0  345.87   17.40
   2  -4   0  348.87   17.10
   2  -4   0  323.27   16.90
   2  -4   0  310.87   19.50
   2  -4   0  334.27   16.90
  -2   4   0  345.87   20.20
  -2   4   0  323.97   16.80
  -2   4   0  344.47   16.80
  -2   4   0  316.57   19.60
  -2   4   0  321.67   16.70
  -2   4   0  341.97   17.00
  -2   4   0  310.17   16.70
  -2   4   0  322.47   17.30
  -2   4   0  324.77   16.90
  -2   4   0  291.57   16.80
  -2   4   0  318.17   16.80
  -2   4   0  332.57   16.90
  -2   4   0  324.77   17.00
   1  -4   0 2357.46  121.19
   1  -4   0 2508.25  121.29
   1  -4   0 2445.66  121.19
   1  -4   0 2475.75  121.19
   1  -4   0 2437.86  123.29
   1  -4   0 2405.46  123.09
   1  -4   0 2444.36  121.29
   1  -4   0 2447.56  121.29
   1  -4   0 2462.35  121.29
   1  -4   0 2497.75  121.29
   1  -4   0 2334.57  121.19
   1  -4   0 2395.46  121.49
   1  -4   0 2434.56  121.19
  -1   4   0 2435.16  121.19
  -1   4   0 2351.86  121.29
  -1   4   0 2441.46  123.39
  -1   4   0 2439.96  121.29
  -1   4   0 2429.36  123.19
  -1   4   0 2524.65  121.29
  -1   4   0 2347.36  121.19
  -1   4   0 2396.16  121.09
  -1   4   0 2406.36  121.19
  -1   4   0 2482.45  121.19
  -1   4   0 2501.35  121.19
  -1   4   0 2410.96  121.69
  -1   4   0 2488.45  121.19
   0  -4   0  202.08   10.60
   0  -4   0  200.28   10.60
   0  -4   0  197.68   13.00
   0  -4   0  211.88   10.50
   0  -4   0  206.58   10.70
   0  -4   0  198.88   10.80
   0  -4   0  214.08   10.80
   0  -4   0  217.28   10.80
   0  -4   0  200.98   10.60
   0  -4   0  219.38   13.40
   0  -4   0  199.98   11.20
   0  -4   0  183.08   10.40
   0   4   0  196.28   10.60
   0   4   0  188.68   10.70
   0   4   0  213.78   10.70
   0   4   0  199.38   10.70
   0   4   0  216.58   10.40
   0   4   0  200.88   13.10
   0   4   0  199.98   10.60
   0   4   0  203.68   10.40
   0   4   0  185.18   13.30
   0   4   0  212.08   10.60
   0   4   0  194.98   10.80
   0   4   0  206.98   11.10
  -1  -4   0   -3.00    1.60
  -1  -4   0    1.00    1.30
  -1  -4   0    4.10    3.70
  -1  -4   0   -2.00    4.00
  -1  -4   0    4.70    2.70
  -1  -4   0   -0.50    1.70
  -1  -4   0    0.30    1.50
  -1  -4   0    2.10    1.20
  -1  -4   0    1.70    1.40
  -1  -4   0    4.60    1.20
   1   4   0    6.40    4.20
   1   4   0    1.50    1.30
   1   4   0    5.00    2.30
   1   4   0    1.50    1.20
   1   4   0    1.30    1.40
   1   4   0   -2.50    1.90
   1   4   0   -0.40    1.40
   1   4   0   -0.90    4.10
  -2  -4   0  710.73   38.20
  -2  -4   0  665.83   37.20
  -2  -4   0  740.93   36.70
  -2  -4   0  726.43   36.70
  -2  -4   0  691.23   38.30
  -2  -4   0  738.43   36.60
  -2  -4   0  730.93   37.00
  -2  -4   0  676.13   36.90
  -2  -4   0  711.63   36.70
  -2  -4   0  715.23   37.00
  -2  -4   0  704.83   37.30
   2   4   0  765.32   37.00
   2   4   0  731.43   38.30
   2   4   0  779.72   36.60
   2   4   0  735.53   38.20
   2   4   0  746.03   36.60
   2   4   0  805.72   36.70
   2   4   0  734.43   37.00
   2   4   0  691.73   36.50
   2   4   0  787.22   36.60
   2   4   0  729.33   36.80
   2   4   0  750.02   36.70
   2   4   0  743.83   37.00
   2   4   0  755.22   36.70
  -3  -4   0  441.96   23.60
  -3  -4   0  433.46   24.20
  -3  -4   0  432.86   24.20
  -3  -4   0  403.36   23.60
  -3  -4   0  451.75   24.50
  -3  -4   0  465.35   23.70
  -3  -4   0  445.66   24.20
   3   4   0  500.15   23.60
   3   4   0  451.85   25.00
   3   4   0  527.75   25.30
   3   4   0  488.15   23.80
   3   4   0  488.05   23.60
   3   4   0  494.75   24.00
   3   4   0  434.26   23.70
   3   4   0  507.25   23.60
   3   4   0  535.35   24.20
  -4  -4   0   50.49    3.90
  -4  -4   0   46.00    5.80
  -4  -4   0   43.00    5.60
   4   4   0   54.39    4.50
   4   4   0   56.09    4.10
   4   4   0   53.79    3.80
  -5  -4   0    4.50    3.70
  -5  -4   0    1.20    2.30
  -5  -4   0    5.10    2.60
   5   4   0    5.00    2.30
   5   4   0    0.40    2.80
   5   4   0    0.10    2.30
   5   4   0    5.90    3.50
   5   4   0    6.60    3.90
  -6  -4   0  246.88   14.90
  -6  -4   0  253.17   13.50
  -6  -4   0  236.88   13.50
  -6  -4   0  255.37   13.50
   6   4   0  240.98   14.10
   6   4   0  262.87   13.30
   6   4   0  240.48   14.40
   6   4   0  241.08   14.60
   6   4   0  269.37   14.00
   6   4   0  253.27   15.30
  -7  -4   0  246.38   14.20
  -7  -4   0  260.57   15.80
  -7  -4   0  261.07   14.10
  -7  -4   0  263.97   14.20
   7   4   0  246.48   15.40
   7   4   0  266.97   14.60
   7   4   0  268.47   16.60
   7   4   0  255.47   14.10
   7   4   0  255.87   15.10
   7   4   0  255.87   14.00
  -8  -4   0   28.40    6.60
  -8  -4   0   20.40    3.90
  -8  -4   0   24.00    4.30
   8   4   0   26.60    5.80
   8   4   0   29.00    7.30
   8   4   0   35.40    5.00
   8   4   0   22.20    6.80
  -9  -4   0   16.90    4.10
  -9  -4   0   19.00    4.50
  -9  -4   0   21.00    4.80
  -9  -4   0   21.60    8.50
   9   4   0   10.60    4.10
   9   4   0   23.40    5.50
 -10  -4   0    7.50    4.70
 -10  -4   0   -1.40    4.30
 -10  -4   0    4.70    7.20
 -10  -4   0   11.20    5.20
 -10  -4   0    3.60    4.90
  10   4   0    2.20    8.50
  10   4   0   -7.10    3.80
  10   4   0   -0.90    7.20
 -11  -4   0   11.80    5.40
 -11  -4   0   13.60    5.90
 -11  -4   0    2.30    5.30
 -11  -4   0   16.60    8.40
  11   4   0    0.50    4.20
  11   4   0   16.10   10.10
  11   4   0    8.20    6.20
  11   4   0    8.90    8.20
  12  -5   0   20.50    8.00
  12  -5   0   17.80    9.80
  12  -5   0    0.30    5.30
  12  -5   0   12.70    7.90
 -12   5   0    0.80    6.50
 -12   5   0    3.60    4.90
 -12   5   0    5.10    7.20
  11  -5   0  154.98   14.70
  11  -5   0  163.18   13.90
  11  -5   0  122.89   11.80
  11  -5   0  148.69   12.50
 -11   5   0  150.28   11.70
 -11   5   0  123.09   11.20
 -11   5   0  150.78   10.90
  10  -5   0   14.90   14.90
  10  -5   0    9.90    7.70
  10  -5   0   12.40    6.40
  10  -5   0   16.10    4.50
  10  -5   0   16.70   16.00
  10  -5   0   10.40    3.90
 -10   5   0   14.10   13.30
 -10   5   0   18.00    5.50
 -10   5   0   21.50    5.30
 -10   5   0   10.00   14.00
 -10   5   0   12.60    4.40
   9  -5   0   20.20    6.10
   9  -5   0   22.20    3.60
   9  -5   0   19.40    4.40
   9  -5   0   24.90    6.80
   9  -5   0   16.30    3.70
   9  -5   0   20.20    3.20
   9  -5   0   21.70    6.70
  -9   5   0   16.20    3.50
  -9   5   0   27.90   13.50
  -9   5   0   18.30    4.20
  -9   5   0   28.10    5.00
  -9   5   0   17.30    4.60
  -9   5   0   26.50    4.80
  -9   5   0   21.00    3.50
  -9   5   0   27.60   12.40
   8  -5   0   14.50    5.70
   8  -5   0    9.00    3.80
   8  -5   0   16.20   10.50
   8  -5   0    6.80   10.80
   8  -5   0   20.50    3.00
   8  -5   0   12.40    3.10
   8  -5   0   21.30    6.20
   8  -5   0   17.20    5.10
  -8   5   0   23.90   11.10
  -8   5   0   16.00    4.30
  -8   5   0   13.30    4.40
  -8   5   0   21.10   10.90
  -8   5   0   11.60    3.80
  -8   5   0   10.20    3.40
  -8   5   0   14.30    3.20
  -8   5   0   12.50    3.30
   7  -5   0   29.40    4.00
   7  -5   0   27.90    5.70
   7  -5   0   29.70   11.50
   7  -5   0   36.00    9.80
   7  -5   0   23.30    3.90
   7  -5   0   24.30    5.30
   7  -5   0   20.70    3.30
   7  -5   0   28.50    5.20
  -7   5   0   24.00    3.40
  -7   5   0   24.20    3.40
  -7   5   0   26.60    3.10
  -7   5   0   29.60    5.00
  -7   5   0   29.10    9.50
  -7   5   0   25.90    3.60
  -7   5   0   31.80    4.20
  -7   5   0   16.80   10.70
  -7   5   0   34.10    4.40
   6  -5   0   38.60    4.20
   6  -5   0   37.00    4.90
   6  -5   0   60.19   10.60
   6  -5   0   34.80    6.00
   6  -5   0   43.60   10.20
   6  -5   0   38.40    4.40
   6  -5   0   35.70    6.70
   6  -5   0   36.00    5.80
   6  -5   0   39.20    4.70
  -6   5   0   64.89   12.00
  -6   5   0   43.70    4.70
  -6   5   0   41.80    3.50
  -6   5   0   44.50    4.40
  -6   5   0   45.60    4.60
  -6   5   0   39.40    4.80
  -6   5   0   46.20    4.40
  -6   5   0   41.20    9.10
   5  -5   0  261.57   13.50
   5  -5   0  265.57   13.60
   5  -5   0  252.07   14.60
   5  -5   0  237.18   13.00
   5  -5   0  228.08   18.00
   5  -5   0  240.28   13.30
   5  -5   0  241.58   13.80
   5  -5   0  239.78   13.50
   5  -5   0  244.48   13.40
   5  -5   0  247.28   14.00
   5  -5   0  239.08   18.50
  -5   5   0  274.77   19.00
  -5   5   0  265.17   13.60
  -5   5   0  264.27   13.50
  -5   5   0  254.57   13.50
  -5   5   0  231.68   15.00
  -5   5   0  271.47   18.70
  -5   5   0  251.37   13.40
  -5   5   0  237.98   13.00
  -5   5   0  266.87   13.50
   4  -5   0   25.10    3.90
   4  -5   0   33.40    4.80
   4  -5   0   22.90    3.50
   4  -5   0   28.80    2.90
   4  -5   0   30.30    3.30
   4  -5   0   31.30    3.00
   4  -5   0   31.70    3.10
   4  -5   0   36.70    8.30
   4  -5   0   30.60    4.00
   4  -5   0   32.90    4.00
   4  -5   0   52.99    9.30
   4  -5   0   22.10    3.40
  -4   5   0   42.10    7.90
  -4   5   0   29.90    2.70
  -4   5   0   46.90    9.30
  -4   5   0   26.20    3.60
  -4   5   0   26.40    3.70
  -4   5   0   21.30    3.70
  -4   5   0   32.50    3.70
  -4   5   0   36.70    3.00
  -4   5   0   32.80    3.50
  -4   5   0   26.20    3.20
  -4   5   0   35.20    2.90
  -4   5   0   34.70    3.70
   3  -5   0   11.20    5.70
   3  -5   0    8.10    1.80
   3  -5   0    6.00    2.00
   3  -5   0    5.30    2.90
   3  -5   0    2.30    2.30
   3  -5   0    7.80    2.90
   3  -5   0   10.20    2.20
   3  -5   0    5.10    2.80
   3  -5   0   12.20    5.90
  -3   5   0    7.10    2.20
  -3   5   0    7.90    1.80
  -3   5   0    9.90    2.00
  -3   5   0    7.80    2.00
  -3   5   0    8.30    1.90
  -3   5   0   11.10    6.10
  -3   5   0    4.60    2.00
  -3   5   0    6.70    5.50
  -3   5   0    8.40    2.20
  -3   5   0    6.40    1.50
   2  -5   0  591.84   30.80
   2  -5   0  579.54   30.60
   2  -5   0  604.34   30.60
   2  -5   0  631.74   30.70
   2  -5   0  574.44   30.80
   2  -5   0  597.24   33.80
   2  -5   0  603.34   30.50
   2  -5   0  595.64   31.20
   2  -5   0  562.64   30.50
   2  -5   0  612.44   33.60
   2  -5   0  609.54   30.70
   2  -5   0  603.94   30.60
   2  -5   0  633.54   30.70
  -2   5   0  647.94   30.70
  -2   5   0  570.44   30.70
  -2   5   0  642.84   34.30
  -2   5   0  611.24   30.40
  -2   5   0  578.34   30.60
  -2   5   0  626.44   30.60
  -2   5   0  608.94   30.60
  -2   5   0  605.04   30.60
  -2   5   0  636.34   30.60
  -2   5   0  604.64   30.60
  -2   5   0  588.24   30.50
  -2   5   0  639.44   34.00
   1  -5   0 1770.42   84.29
   1  -5   0 1633.84   84.39
   1  -5   0 1662.13   84.39
   1  -5   0 1720.03   86.79
   1  -5   0 1690.23   84.29
   1  -5   0 1747.13   84.29
   1  -5   0 1647.74   84.29
   1  -5   0 1688.23   84.49
   1  -5   0 1648.64   84.69
   1  -5   0 1695.33   86.89
   1  -5   0 1664.13   84.39
   1  -5   0 1598.04   84.29
   1  -5   0 1605.94   84.29
  -1   5   0 1672.83   84.19
  -1   5   0 1624.14   84.39
  -1   5   0 1640.04   84.29
  -1   5   0 1752.82   84.29
  -1   5   0 1700.53   84.29
  -1   5   0 1776.52   86.99
  -1   5   0 1695.73   84.29
  -1   5   0 1715.93   84.19
  -1   5   0 1732.43   84.39
  -1   5   0 1679.03   84.29
  -1   5   0 1729.53   84.19
  -1   5   0 1748.23   87.19
   0  -5   0  313.97   15.50
   0  -5   0  292.97   16.30
   0  -5   0  285.17   15.70
   0  -5   0  274.17   15.60
   0  -5   0  292.87   18.60
   0  -5   0  309.47   15.50
   0  -5   0  290.17   18.30
   0  -5   0  302.37   15.90
   0  -5   0  306.77   15.80
   0  -5   0  306.57   15.40
   0  -5   0  309.07   15.60
   0   5   0  294.57   18.70
   0   5   0  312.77   15.60
   0   5   0  291.17   15.50
   0   5   0  302.47   15.90
   0   5   0  318.77   15.60
   0   5   0  297.87   15.30
   0   5   0  294.07   15.60
   0   5   0  302.17   18.50
   0   5   0  309.17   15.50
   0   5   0  308.87   15.70
   0   5   0  304.37   15.30
  -1  -5   0 1070.89   53.59
  -1  -5   0 1060.29   53.29
  -1  -5   0 1036.90   53.19
  -1  -5   0 1095.79   52.99
  -1  -5   0 1074.19   52.99
  -1  -5   0 1084.59   55.19
  -1  -5   0 1085.49   52.99
  -1  -5   0 1041.20   52.89
  -1  -5   0 1046.20   55.29
   1   5   0 1033.70   55.29
   1   5   0 1082.99   52.89
   1   5   0  992.20   52.99
   1   5   0 1043.60   53.19
   1   5   0 1067.89   53.09
   1   5   0 1036.70   52.79
   1   5   0 1056.79   53.19
   1   5   0 1090.29   55.19
   1   5   0 1079.79   52.99
   1   5   0 1029.10   53.19
   1   5   0 1049.79   52.99
   1   5   0 1093.79   52.99
  -2  -5   0  104.99    6.90
  -2  -5   0  101.39    5.90
  -2  -5   0   96.39   11.20
  -2  -5   0  101.69    7.60
  -2  -5   0  106.79    5.80
  -2  -5   0   95.99    5.70
  -2  -5   0   95.39    6.70
  -2  -5   0   79.89   10.80
   2   5   0   89.99    5.60
   2   5   0   92.79    5.90
   2   5   0   95.29   10.80
   2   5   0  100.89    5.50
   2   5   0  103.19    5.80
   2   5   0   80.89   10.10
   2   5   0  102.19    5.60
   2   5   0  104.29    6.00
   2   5   0  117.89    6.60
  -3  -5   0   88.59    6.60
  -3  -5   0   87.19    5.90
  -3  -5   0   84.19    6.70
  -3  -5   0   69.89    5.20
  -3  -5   0   89.89    7.40
   3   5   0   82.19    5.00
   3   5   0   85.69    5.10
   3   5   0   98.69    6.40
   3   5   0   71.09    8.70
   3   5   0   99.69    6.10
   3   5   0   92.89    5.30
   3   5   0   62.59    8.60
  -4  -5   0   93.79    7.50
  -4  -5   0   96.99    5.80
  -4  -5   0   88.99    5.80
  -4  -5   0  102.59    7.50
  -4  -5   0   76.09    6.00
   4   5   0  102.49    7.60
   4   5   0   89.19    5.60
   4   5   0   99.89    5.80
   4   5   0   87.29    8.30
   4   5   0  107.79    6.60
  -5  -5   0   -3.80    5.00
  -5  -5   0    1.50    4.70
  -5  -5   0   -0.50    2.40
  -5  -5   0    1.40    1.70
  -5  -5   0    0.20    4.10
  -5  -5   0    0.80    2.40
   5   5   0    1.10    2.50
   5   5   0   -1.50    2.40
   5   5   0   -3.30    3.60
  -6  -5   0    9.60    5.80
  -6  -5   0   12.60    2.90
  -6  -5   0   14.30    6.10
  -6  -5   0   10.40    5.30
  -6  -5   0   14.30    3.00
   6   5   0    2.80    3.30
   6   5   0   14.60    3.00
   6   5   0   12.70    4.50
  -7  -5   0    3.00    3.40
  -7  -5   0    6.10    6.70
  -7  -5   0    3.40    3.40
  -7  -5   0    3.60    5.70
  -7  -5   0    8.90    3.10
   7   5   0    5.30    3.30
   7   5   0    2.20    3.10
   7   5   0    3.60    4.90
   7   5   0    4.50    3.80
  -8  -5   0    0.60    3.80
  -8  -5   0    5.50    7.80
  -8  -5   0    7.10    6.30
  -8  -5   0    5.60    4.40
   8   5   0   10.20    5.20
   8   5   0    7.70    3.60
   8   5   0    2.40    3.90
  -9  -5   0    5.30    6.80
  -9  -5   0    4.50    4.20
  -9  -5   0    1.40    3.50
  -9  -5   0    4.40    4.30
  -9  -5   0   -2.50    8.40
   9   5   0   -0.80    4.60
   9   5   0  -10.10    4.40
 -10  -5   0    0.10    7.70
 -10  -5   0    0.70    8.80
 -10  -5   0    5.10    5.10
  10   5   0   -2.00    4.40
  10   5   0   -5.80    6.10
 -11  -5   0   34.10   11.80
 -11  -5   0   22.20   11.50
  11   5   0   26.20    5.40
  11   5   0   30.90    9.30
  12  -6   0   12.10    7.90
  12  -6   0   13.70   11.00
  12  -6   0    4.80    6.00
 -12   6   0   -0.50    4.90
 -12   6   0    4.20    7.50
 -12   6   0   -3.60    7.20
  11  -6   0   22.90    7.50
  11  -6   0   28.40    8.00
  11  -6   0   31.30    9.60
  11  -6   0   13.60    5.40
 -11   6   0   27.60    7.20
 -11   6   0   23.00    6.90
 -11   6   0   18.90    6.10
  10  -6   0   -7.20    7.70
  10  -6   0   -2.70    7.20
  10  -6   0   -5.20    4.50
  10  -6   0   -5.90    6.00
 -10   6   0    3.80    5.60
 -10   6   0    6.00    5.30
 -10   6   0  -20.90   22.40
 -10   6   0   -3.40    4.10
 -10   6   0   -5.20    4.00
   9  -6   0   12.50    3.90
   9  -6   0   16.50   13.90
   9  -6   0   19.60    6.10
   9  -6   0   10.60    4.30
   9  -6   0   22.20    7.20
   9  -6   0   -1.00   11.90
   9  -6   0   26.10    7.20
  -9   6   0   18.80    4.60
  -9   6   0   22.60    4.90
  -9   6   0   15.00    5.20
  -9   6   0   15.90    3.70
  -9   6   0   14.20    3.70
  -9   6   0   16.00   13.10
  -9   6   0    9.20   13.30
  -9   6   0   16.40    4.10
   8  -6   0   12.30    2.90
   8  -6   0   19.90   12.10
   8  -6   0   10.70    6.30
   8  -6   0   12.90    5.70
   8  -6   0    7.90    2.50
   8  -6   0   17.90   11.30
   8  -6   0   13.20    5.40
   8  -6   0   15.40    4.20
   8  -6   0   10.90    3.20
  -8   6   0   12.00    3.30
  -8   6   0    8.40    4.00
  -8   6   0   -0.10   11.30
  -8   6   0   10.20    4.20
  -8   6   0   11.50    3.20
  -8   6   0   13.50    4.50
  -8   6   0    1.40   10.30
  -8   6   0    8.60    3.80
  -8   6   0   11.10    2.50
   7  -6   0   17.90    3.40
   7  -6   0   26.00    9.50
   7  -6   0   38.90   12.30
   7  -6   0   18.40    3.20
   7  -6   0   16.20    3.80
   7  -6   0   17.80    3.50
   7  -6   0   15.30    5.10
   7  -6   0   13.20    5.20
   7  -6   0   20.80    6.00
  -7   6   0   23.40    3.70
  -7   6   0   20.60    3.40
  -7   6   0   21.40    3.40
  -7   6   0    7.50    9.90
  -7   6   0   27.70    4.40
  -7   6   0   19.90    4.40
  -7   6   0   19.70    3.90
  -7   6   0   28.80   11.30
  -7   6   0   21.90    3.00
   6  -6   0   81.99    6.50
   6  -6   0   72.89    5.20
   6  -6   0   93.49   12.60
   6  -6   0   91.79   13.90
   6  -6   0   74.19    8.50
   6  -6   0   81.69    6.50
   6  -6   0   73.59    7.50
   6  -6   0   70.39    7.20
   6  -6   0   78.79    5.90
  -6   6   0   83.59    6.20
  -6   6   0  103.39   14.50
  -6   6   0   84.19    6.40
  -6   6   0   77.29    5.10
  -6   6   0   89.79    6.40
  -6   6   0   76.89   11.90
  -6   6   0   73.69    6.30
  -6   6   0   74.79    6.10
  -6   6   0   85.49    6.40
  -6   6   0   84.79    4.90
   5  -6   0    2.00    4.00
   5  -6   0    3.80    2.80
   5  -6   0    8.10    3.10
   5  -6   0    5.90    7.20
   5  -6   0   12.00    4.00
   5  -6   0    6.70    5.20
   5  -6   0   10.80    3.00
   5  -6   0    6.50    2.30
   5  -6   0    8.50    5.00
   5  -6   0    8.40    2.40
   5  -6   0   13.50    8.60
  -5   6   0    8.90    3.00
  -5   6   0    7.00    3.10
  -5   6   0    6.70    1.70
  -5   6   0    7.90    2.40
  -5   6   0    7.70    2.00
  -5   6   0   14.40    8.40
  -5   6   0   10.20    8.20
  -5   6   0   10.20    3.00
  -5   6   0   10.90    2.70
   4  -6   0   21.80    3.60
   4  -6   0   32.10    8.90
   4  -6   0   40.00    9.40
   4  -6   0    8.90    2.80
   4  -6   0   14.60    4.00
   4  -6   0   12.50    2.40
   4  -6   0   12.70    3.20
   4  -6   0   17.40    3.80
  -4   6   0    9.50    2.40
  -4   6   0   14.80    2.90
  -4   6   0   23.80    7.90
  -4   6   0   16.90    2.40
  -4   6   0   13.50    2.00
  -4   6   0   14.80    8.80
  -4   6   0   23.20    3.70
  -4   6   0   20.20    3.40
  -4   6   0   12.60    2.80
   3  -6   0  679.43   32.80
   3  -6   0  630.14   32.90
   3  -6   0  574.94   32.40
   3  -6   0  649.34   32.80
   3  -6   0  641.24   36.50
   3  -6   0  634.94   32.60
   3  -6   0  652.93   32.90
   3  -6   0  685.43   32.80
   3  -6   0  648.64   36.80
   3  -6   0  630.54   33.50
   3  -6   0  610.34   32.60
   3  -6   0  647.94   33.40
  -3   6   0  652.43   37.00
  -3   6   0  671.03   32.70
  -3   6   0  629.64   32.70
  -3   6   0  657.63   32.60
  -3   6   0  624.94   32.60
  -3   6   0  666.33   32.70
  -3   6   0  659.43   32.40
  -3   6   0  653.73   33.20
  -3   6   0  638.44   32.80
  -3   6   0  631.44   32.50
  -3   6   0  621.04   36.60
   2  -6   0  821.82   45.40
   2  -6   0  809.12   45.20
   2  -6   0  865.81   41.80
   2  -6   0  831.72   41.80
   2  -6   0  859.51   42.70
   2  -6   0  808.12   41.90
   2  -6   0  830.22   42.40
   2  -6   0  806.12   41.90
   2  -6   0  789.92   41.60
   2  -6   0  810.92   41.70
  -2   6   0  833.32   41.80
  -2   6   0  792.52   41.60
  -2   6   0  866.31   41.80
  -2   6   0  843.12   41.60
  -2   6   0  846.12   45.50
  -2   6   0  832.32   45.80
  -2   6   0  861.91   41.70
  -2   6   0  791.62   41.70
  -2   6   0  832.52   41.70
   1  -6   0    9.50    6.00
   1  -6   0   10.40    2.00
   1  -6   0   13.60    7.20
   1  -6   0    7.20    3.10
   1  -6   0    9.30    2.10
   1  -6   0    4.60    3.90
   1  -6   0    9.80    3.20
   1  -6   0   11.50    2.30
  -1   6   0   13.40    2.10
  -1   6   0   19.40    3.30
  -1   6   0    3.90    2.50
  -1   6   0   10.40    2.30
  -1   6   0   10.40    2.40
  -1   6   0    8.70    2.40
  -1   6   0    8.30    2.20
  -1   6   0    5.30    7.00
  -1   6   0   11.60    2.00
  -1   6   0    2.90    7.00
   0  -6   0   75.69    5.60
   0  -6   0   74.59    4.90
   0  -6   0   81.59    7.00
   0  -6   0   64.79    5.60
   0  -6   0   71.29   12.70
   0  -6   0   79.19    5.00
   0  -6   0   72.99    5.20
   0  -6   0   84.29   15.30
   0  -6   0   63.29    5.90
   0  -6   0   75.39    5.00
   0   6   0   76.69    5.10
   0   6   0   88.19    5.40
   0   6   0   86.39    5.00
   0   6   0   71.59    5.20
   0   6   0   81.09   15.30
   0   6   0   76.59    4.60
   0   6   0   57.89   14.60
   0   6   0   60.89    5.40
   0   6   0   74.19    4.50
   0   6   0   67.59    4.90
   0   6   0   71.09    5.00
  -1  -6   0  404.06   20.60
  -1  -6   0  412.96   20.60
  -1  -6   0  405.86   21.60
  -1  -6   0  374.16   20.50
  -1  -6   0  390.46   23.80
  -1  -6   0  396.26   21.10
  -1  -6   0  389.06   24.00
  -1  -6   0  378.46   21.00
  -1  -6   0  426.26   20.70
   1   6   0  418.26   20.70
   1   6   0  399.76   20.40
   1   6   0  412.16   24.00
   1   6   0  382.96   21.00
   1   6   0  391.56   20.70
   1   6   0  417.36   20.70
   1   6   0  407.56   20.40
   1   6   0  437.56   24.50
   1   6   0  412.36   20.50
  -2  -6   0  260.77   13.90
  -2  -6   0  255.87   17.70
  -2  -6   0  287.07   14.40
  -2  -6   0  261.47   14.00
  -2  -6   0  258.57   14.10
  -2  -6   0  272.07   14.70
  -2  -6   0  292.37   15.60
  -2  -6   0  267.37   17.60
  -2  -6   0  277.57   14.80
   2   6   0  271.57   13.80
   2   6   0  274.57   14.60
   2   6   0  277.67   14.70
   2   6   0  247.28   17.70
   2   6   0  266.67   13.80
   2   6   0  265.37   13.80
   2   6   0  262.07   17.40
   2   6   0  257.97   14.20
   2   6   0  276.67   14.90
   2   6   0  253.37   14.00
   2   6   0  272.57   14.20
  -3  -6   0   41.20    6.80
  -3  -6   0   53.39    5.70
  -3  -6   0   49.20    5.90
  -3  -6   0   44.20    3.70
  -3  -6   0   47.60    4.10
   3   6   0   38.60    5.60
   3   6   0   40.10    3.50
   3   6   0   42.20    5.10
   3   6   0   40.50    3.70
   3   6   0   31.20    7.90
   3   6   0   21.10    7.30
   3   6   0   50.89    3.40
   3   6   0   41.40    4.40
   3   6   0   42.80    4.20
   3   6   0   53.39    3.60
  -4  -6   0  111.19    6.60
  -4  -6   0  100.39    6.60
  -4  -6   0  101.09    9.60
  -4  -6   0  111.39    8.20
  -4  -6   0  100.69    6.40
   4   6   0  114.49    6.70
   4   6   0   98.09    8.00
   4   6   0  105.29    7.60
   4   6   0   87.39    7.00
   4   6   0  112.99    6.20
   4   6   0  115.09   10.50
   4   6   0   96.09    6.50
   4   6   0  106.49   10.20
   4   6   0  107.49    6.40
  -5  -6   0    1.50    4.50
  -5  -6   0   -7.10    5.60
  -5  -6   0    3.00    2.40
  -5  -6   0   -3.40    2.60
  -5  -6   0   -1.30    2.10
  -5  -6   0    3.40    5.60
  -5  -6   0   -3.60    2.70
   5   6   0   -8.80    4.40
   5   6   0   -2.10    2.80
  -6  -6   0   26.30    6.90
  -6  -6   0   17.90    6.80
  -6  -6   0   26.50    4.20
  -6  -6   0   15.10    5.60
   6   6   0   23.20    3.70
   6   6   0   21.20    4.60
   6   6   0   28.40    5.90
   6   6   0   24.30    4.00
  -7  -6   0   75.59    6.50
  -7  -6   0   49.99    9.30
  -7  -6   0   57.49   10.50
  -7  -6   0   61.79    5.80
  -7  -6   0   67.29    5.60
  -7  -6   0   64.79    9.20
   7   6   0   77.29    6.50
   7   6   0   65.69    8.10
   7   6   0   78.39    8.40
   7   6   0   59.69    5.80
  -8  -6   0    6.30    4.20
  -8  -6   0    4.80    7.80
  -8  -6   0    3.80    3.70
   8   6   0    3.30    6.10
   8   6   0    9.20    4.10
   8   6   0    9.30    5.00
   8   6   0    2.20    4.40
  -9  -6   0    3.00    6.90
  -9  -6   0    6.10    4.90
  -9  -6   0    6.30    4.40
  -9  -6   0   10.30    9.40
  -9  -6   0    8.60    9.30
   9   6   0   -4.40    5.70
   9   6   0   -3.00    6.20
 -10  -6   0    7.60   10.80
 -10  -6   0   17.50   10.20
 -10  -6   0   15.70    7.70
  10   6   0    8.60    5.60
  12  -7   0   21.70   11.20
  12  -7   0   20.80    7.90
  12  -7   0   19.40    9.00
  12  -7   0    9.40    7.20
 -12   7   0   10.00    6.60
 -12   7   0   13.80    7.50
  11  -7   0   27.00    8.30
  11  -7   0   17.80    6.00
  11  -7   0   36.10   10.50
  11  -7   0   38.80    9.20
 -11   7   0   28.90    7.50
 -11   7   0   25.60    5.70
  10  -7   0   56.39   10.90
  10  -7   0   60.39   10.40
  10  -7   0   57.99   10.20
  10  -7   0   41.40    7.30
 -10   7   0   60.69    8.70
 -10   7   0   34.80    6.50
 -10   7   0   56.69    8.30
 -10   7   0   43.20    5.90
   9  -7   0   14.30   15.40
   9  -7   0   25.00    8.10
   9  -7   0    9.50   16.80
   9  -7   0   12.20    3.10
   9  -7   0   26.30    6.50
   9  -7   0   10.30    4.70
  -9   7   0  -12.70   15.50
  -9   7   0   11.00    4.60
  -9   7   0    7.60   15.30
  -9   7   0   13.90    5.40
  -9   7   0   16.00    7.00
  -9   7   0    4.60    4.60
   8  -7   0   19.30    4.60
   8  -7   0   12.30   13.00
   8  -7   0   16.30    6.80
   8  -7   0   24.50    6.30
   8  -7   0   17.00    3.60
   8  -7   0   19.20    6.60
   8  -7   0   21.00    3.90
   8  -7   0   27.70    4.50
   8  -7   0   16.10   13.00
  -8   7   0   21.40    4.10
  -8   7   0   24.60    5.10
  -8   7   0   18.30    4.60
  -8   7   0   15.90    3.40
  -8   7   0   23.40    5.30
  -8   7   0   23.10    3.90
  -8   7   0   12.80   12.00
  -8   7   0   30.30   14.30
   7  -7   0  107.39    7.90
   7  -7   0  101.69   10.30
   7  -7   0  100.99    7.90
   7  -7   0  123.59   16.80
   7  -7   0   92.59    7.20
   7  -7   0   96.49    9.30
   7  -7   0   86.89    7.70
   7  -7   0  121.99   17.80
   7  -7   0   98.79    8.90
  -7   7   0  106.79    7.40
  -7   7   0   91.19    7.20
  -7   7   0  106.09    7.60
  -7   7   0  109.39    8.30
  -7   7   0  110.59   14.70
  -7   7   0  148.79   18.80
  -7   7   0  109.19    8.00
  -7   7   0  111.59    8.10
   6  -7   0  141.59   18.30
   6  -7   0  140.49   17.50
   6  -7   0  148.89   10.20
   6  -7   0  160.08   10.50
   6  -7   0  155.18    9.80
   6  -7   0  121.29    8.40
   6  -7   0  143.99    9.20
   6  -7   0  151.58   11.70
   6  -7   0  162.88    9.60
  -6   7   0  151.18    9.40
  -6   7   0  118.09   16.90
  -6   7   0  145.69    8.20
  -6   7   0  132.09   18.10
  -6   7   0  145.89    8.00
  -6   7   0  139.59    9.30
  -6   7   0  149.49    9.70
  -6   7   0  142.79   10.40
  -6   7   0  141.99    9.30
   5  -7   0   10.40    3.70
   5  -7   0   15.50    9.00
   5  -7   0   16.00    6.10
   5  -7   0   23.10    9.60
   5  -7   0    6.30    5.00
   5  -7   0   12.50    3.50
   5  -7   0   15.00    3.50
   5  -7   0   13.10    4.70
  -5   7   0   -3.70    8.80
  -5   7   0    6.80    3.20
  -5   7   0    7.50    9.20
  -5   7   0   14.00    3.50
  -5   7   0    9.40    3.20
  -5   7   0    9.30    3.50
  -5   7   0   11.90    3.30
   4  -7   0   58.39    6.20
   4  -7   0   55.99   11.60
   4  -7   0   66.29    6.00
   4  -7   0   62.59    6.60
   4  -7   0   61.99    5.80
   4  -7   0   71.29    5.60
   4  -7   0   50.79   11.40
  -4   7   0   48.70   10.90
  -4   7   0   40.60    4.20
  -4   7   0   56.29    5.50
  -4   7   0   46.00   11.00
  -4   7   0   56.89    5.30
  -4   7   0   49.60    4.70
  -4   7   0   52.59    5.20
  -4   7   0   52.49    5.00
  -4   7   0   56.69    5.50
   3  -7   0  463.55   23.10
   3  -7   0  452.15   23.30
   3  -7   0  415.56   23.20
   3  -7   0  422.16   22.70
   3  -7   0  426.56   28.20
   3  -7   0  452.45   24.00
   3  -7   0  405.86   22.80
   3  -7   0  469.15   28.20
   3  -7   0  436.86   23.00
   3  -7   0  440.86   23.20
  -3   7   0  450.65   22.70
  -3   7   0  466.25   28.30
  -3   7   0  425.66   28.50
  -3   7   0  425.26   23.30
  -3   7   0  427.36   22.80
  -3   7   0  443.86   22.70
  -3   7   0  448.66   23.00
  -3   7   0  415.36   22.80
  -3   7   0  459.65   22.50
  -3   7   0  477.25   22.80
   2  -7   0  291.87   15.70
   2  -7   0  278.77   21.20
   2  -7   0  275.57   15.40
   2  -7   0  273.67   15.70
   2  -7   0  294.87   15.90
   2  -7   0  280.47   21.60
   2  -7   0  291.67   15.50
   2  -7   0  295.77   17.70
   2  -7   0  284.07   15.10
   2  -7   0  261.07   15.20
  -2   7   0  286.67   15.50
  -2   7   0  281.47   15.50
  -2   7   0  314.67   15.40
  -2   7   0  274.37   22.70
  -2   7   0  306.17   15.00
  -2   7   0  288.27   22.40
  -2   7   0  305.67   15.20
  -2   7   0  283.77   15.30
  -2   7   0  271.77   15.20
  -2   7   0  298.97   15.10
   1  -7   0    1.30    3.20
   1  -7   0    1.60    3.60
   1  -7   0  -10.70    7.40
   1  -7   0   -4.60    7.20
   1  -7   0  -14.00    6.30
   1  -7   0    1.40    2.10
   1  -7   0   -1.00    3.60
  -1   7   0    7.10    2.80
  -1   7   0    2.80    2.20
  -1   7   0  -15.60    7.40
  -1   7   0   -9.00    7.80
  -1   7   0    1.80    3.30
  -1   7   0    6.40    2.10
  -1   7   0    5.60    2.60
   0  -7   0    3.10    4.50
   0  -7   0    2.90    2.00
   0  -7   0   -0.90    2.20
   0  -7   0   -1.80    3.20
   0  -7   0   -3.40    3.40
   0  -7   0   -6.90    7.10
   0  -7   0   -2.20    3.60
   0  -7   0    0.70    7.30
   0   7   0   -2.30    2.30
   0   7   0   -5.80    6.70
   0   7   0    5.80    1.90
   0   7   0   -7.70    7.50
   0   7   0    2.70    1.80
   0   7   0    4.70    2.70
   0   7   0   -2.50    4.20
  -1  -7   0    6.20    7.10
  -1  -7   0    6.30    2.10
  -1  -7   0    9.20    4.60
  -1  -7   0    7.70    3.60
  -1  -7   0    6.50    2.20
  -1  -7   0    5.10    2.50
  -1  -7   0    7.20    3.80
  -1  -7   0    2.30    3.50
  -1  -7   0    5.70    7.50
   1   7   0   -0.60    2.20
   1   7   0    7.10    1.90
   1   7   0    4.80    2.70
   1   7   0    8.20    7.50
   1   7   0  -10.20    7.40
   1   7   0    5.10    1.80
  -2  -7   0   11.10    7.20
  -2  -7   0    4.10    3.80
  -2  -7   0    3.30    4.80
  -2  -7   0   -1.90    2.00
  -2  -7   0   -5.10    2.60
  -2  -7   0    1.70    3.80
  -2  -7   0   10.60    7.10
  -2  -7   0   -0.90    2.10
   2   7   0   -6.40    2.60
   2   7   0   -6.70    6.80
   2   7   0   -1.10    1.80
   2   7   0   -6.80    3.20
   2   7   0   -9.50    7.10
   2   7   0   -2.30    2.20
   2   7   0    1.10    1.90
  -3  -7   0   93.89    5.80
  -3  -7   0   90.99    6.40
  -3  -7   0   95.09   10.10
  -3  -7   0   81.89    5.70
  -3  -7   0   95.39    8.00
   3   7   0   96.49   11.30
   3   7   0   89.99    5.60
   3   7   0   90.99   11.60
   3   7   0   74.09    6.30
   3   7   0   87.89    6.60
   3   7   0   88.59    5.40
   3   7   0   87.49    7.20
   3   7   0   82.19    6.20
   3   7   0   94.99    6.10
  -4  -7   0  105.69   10.80
  -4  -7   0   92.39    6.30
  -4  -7   0  106.89    9.00
  -4  -7   0  105.19    8.70
  -4  -7   0  105.09    6.70
   4   7   0   84.69    7.20
   4   7   0  116.99   13.20
   4   7   0  102.39   11.40
   4   7   0   79.89    7.80
   4   7   0  105.69    6.80
   4   7   0   90.99    6.10
   4   7   0   87.69   11.90
   4   7   0   89.99    8.70
   4   7   0  107.99    6.80
   4   7   0   99.29    6.70
  -5  -7   0   50.99    4.90
  -5  -7   0   56.09    7.70
  -5  -7   0   66.89    5.40
  -5  -7   0   51.29    8.90
  -5  -7   0   55.89   10.00
  -5  -7   0   53.79    5.20
   5   7   0   43.60    6.70
   5   7   0   50.19    7.80
   5   7   0   59.09    5.20
   5   7   0   48.50    6.50
   5   7   0   51.19    4.70
   5   7   0   51.09    6.40
  -6  -7   0   10.60    3.40
  -6  -7   0   10.90    7.00
  -6  -7   0   10.80    2.80
  -6  -7   0   10.00    5.90
  -6  -7   0   20.00    7.00
  -6  -7   0   10.40    3.20
   6   7   0   10.50    3.00
   6   7   0   22.20    5.10
   6   7   0   14.50    3.80
   6   7   0   17.20    5.90
  -7  -7   0   50.59    7.60
  -7  -7   0   46.20    5.70
  -7  -7   0   60.09    9.30
  -7  -7   0   53.69    9.30
  -7  -7   0   32.10    5.80
   7   7   0   49.00    6.10
   7   7   0   43.30    5.70
   7   7   0   39.90    7.40
   7   7   0   50.49    8.80
  -8  -7   0   -1.30    6.60
  -8  -7   0   -0.30    4.20
  -8  -7   0    8.40    8.80
  -8  -7   0    1.70    4.40
  -8  -7   0   -1.90    8.60
   8   7   0   -1.80    5.10
   8   7   0    0.60    6.00
   8   7   0   -1.80    6.40
   8   7   0    2.40    4.30
  -9  -7   0   33.70    5.40
  -9  -7   0   24.70   10.50
  -9  -7   0   47.60   10.80
  -9  -7   0   38.30    8.10
   9   7   0   21.70    6.00
   9   7   0   23.20    7.10
 -10  -7   0    4.40    9.50
  10   7   0   21.30    6.50
  11  -8   0   22.50    8.80
  11  -8   0   25.20   10.60
  11  -8   0   10.30    6.30
  11  -8   0   22.30    7.70
 -11   8   0   17.00    8.20
 -11   8   0    8.80    7.30
 -11   8   0    9.00    7.50
  10  -8   0   10.90    5.20
  10  -8   0   24.30   10.40
  10  -8   0   28.70    7.40
  10  -8   0   28.10    8.40
 -10   8   0   19.40    6.80
 -10   8   0   18.60    6.00
 -10   8   0   15.00    5.70
   9  -8   0   21.80   20.10
   9  -8   0   25.90    5.70
   9  -8   0   51.89    9.30
   9  -8   0   44.60    4.80
   9  -8   0   40.20    8.00
   9  -8   0   50.89    8.60
   9  -8   0   37.10   18.20
  -9   8   0   44.00    6.50
  -9   8   0   24.70   22.20
  -9   8   0   27.90    5.40
  -9   8   0   29.30    5.90
  -9   8   0   36.40    6.60
  -9   8   0   63.79   22.60
   8  -8   0  115.59   10.10
   8  -8   0  128.79   21.10
   8  -8   0  139.69   11.20
   8  -8   0  139.39   11.80
   8  -8   0  146.29   21.90
   8  -8   0  109.99    8.20
   8  -8   0  137.09    9.70
  -8   8   0  136.69   12.70
  -8   8   0  114.39    9.40
  -8   8   0  135.59    9.60
  -8   8   0  120.39    9.40
  -8   8   0  116.69    8.80
  -8   8   0  123.89   21.40
   7  -8   0  145.69    9.60
   7  -8   0  119.69   17.60
   7  -8   0  115.99    9.00
   7  -8   0  193.08   21.80
   7  -8   0  139.39   11.20
   7  -8   0  145.49   11.90
   7  -8   0  122.29   10.40
   7  -8   0  146.89   12.80
  -7   8   0  127.09    9.60
  -7   8   0  141.09    9.40
  -7   8   0  145.29    9.60
  -7   8   0  138.99    8.30
  -7   8   0  145.49   20.80
  -7   8   0  137.89    9.80
  -7   8   0  148.29    9.80
  -7   8   0  127.49   19.40
   6  -8   0  113.89   17.90
   6  -8   0  139.19   10.00
   6  -8   0  131.89   10.30
   6  -8   0  135.99    9.30
   6  -8   0  147.79   11.80
   6  -8   0  160.18   20.30
   6  -8   0  124.89    9.00
   6  -8   0  133.59    8.80
  -6   8   0  116.79    7.50
  -6   8   0  134.39   18.20
  -6   8   0  108.29    7.10
  -6   8   0  115.69    8.80
  -6   8   0  112.59   17.30
  -6   8   0  120.19    8.70
  -6   8   0  116.79    8.90
  -6   8   0  113.29    8.50
  -6   8   0  119.39    8.70
   5  -8   0  129.29   20.50
   5  -8   0   65.49    8.80
   5  -8   0   92.29   10.50
   5  -8   0   67.79    7.10
   5  -8   0   83.29    8.70
   5  -8   0   67.09    7.00
   5  -8   0   82.59   18.50
   5  -8   0   71.49    7.40
  -5   8   0   83.09    6.60
  -5   8   0   85.39   19.70
  -5   8   0   64.09    6.90
  -5   8   0   64.39   15.80
  -5   8   0   84.59    5.80
  -5   8   0   87.49    7.10
  -5   8   0   67.89    6.50
  -5   8   0   85.19    5.40
  -5   8   0   80.09    6.50
   4  -8   0  110.89    7.90
   4  -8   0  132.19   16.70
   4  -8   0  129.89   11.50
   4  -8   0  113.49    8.70
   4  -8   0  129.19   17.00
   4  -8   0  120.99    8.40
   4  -8   0  117.19    8.80
   4  -8   0  124.89    9.20
   4  -8   0  114.49    9.60
  -4   8   0  123.49    8.40
  -4   8   0  127.79    8.20
  -4   8   0  125.59    8.50
  -4   8   0  120.19    7.70
  -4   8   0  117.89    8.30
  -4   8   0  130.09    7.40
  -4   8   0  126.39   17.10
  -4   8   0  131.09   17.60
  -4   8   0  129.49    8.10
   3  -8   0    2.50    3.00
   3  -8   0   -3.00    5.80
   3  -8   0    1.50    3.80
   3  -8   0    1.60    2.60
   3  -8   0   -1.20    8.60
   3  -8   0   -1.80    3.50
   3  -8   0   -3.00    9.50
   3  -8   0    3.60    4.70
  -3   8   0    8.30    3.00
  -3   8   0   -2.70    2.70
  -3   8   0    8.50    3.10
  -3   8   0    8.70   10.20
  -3   8   0    2.40    3.30
  -3   8   0    9.60    3.70
  -3   8   0    0.10    8.90
   2  -8   0  112.99    8.30
   2  -8   0  134.59    9.90
   2  -8   0  123.69    7.90
   2  -8   0  108.49    7.90
   2  -8   0  126.99   16.00
   2  -8   0  127.89   15.60
   2  -8   0  121.69    8.70
   2  -8   0  131.79   11.50
   2  -8   0  139.99    9.40
  -2   8   0  137.09    8.40
  -2   8   0  126.99   16.40
  -2   8   0  119.79    8.30
  -2   8   0  127.39    8.50
  -2   8   0  126.89    8.10
  -2   8   0  143.99   16.10
  -2   8   0  142.99    7.90
  -2   8   0  129.49    7.90
  -2   8   0  140.19    8.40
  -2   8   0  141.79    7.90
   1  -8   0  133.39    9.50
   1  -8   0  137.59    8.00
   1  -8   0  143.59   11.20
   1  -8   0  123.49   15.90
   1  -8   0  140.09   15.20
   1  -8   0  148.69    9.60
   1  -8   0  134.09    8.90
   1  -8   0  133.49    8.50
   1  -8   0  135.99    8.30
  -1   8   0  148.79    8.00
  -1   8   0  145.49    8.10
  -1   8   0  130.79    8.30
  -1   8   0  136.79    8.80
  -1   8   0  122.49    8.40
  -1   8   0  140.99   15.50
  -1   8   0  145.19    8.70
  -1   8   0  128.19    8.70
  -1   8   0  127.49   16.20
   0  -8   0   52.09    6.40
   0  -8   0   41.30    4.20
   0  -8   0   55.09   10.20
   0  -8   0   41.00    8.20
   0  -8   0   51.09    5.70
   0  -8   0   44.50    4.70
   0  -8   0   47.20   11.60
   0  -8   0   42.40    5.30
   0   8   0   31.40    5.40
   0   8   0   37.80    5.20
   0   8   0   44.80    4.60
   0   8   0   33.70    4.90
   0   8   0   76.69   11.20
   0   8   0   53.79   11.70
   0   8   0   45.90    4.70
   0   8   0   46.30    5.40
   0   8   0   48.60    4.20
  -1  -8   0  196.48   12.70
  -1  -8   0  203.58   11.30
  -1  -8   0  214.68   18.20
  -1  -8   0  221.88   12.30
  -1  -8   0  197.88   11.30
  -1  -8   0  209.28   13.80
  -1  -8   0  203.68   17.80
  -1  -8   0  210.48   11.70
  -1  -8   0  206.78   12.40
  -1  -8   0  185.38   11.00
   1   8   0  187.38   11.60
   1   8   0  203.38   11.20
   1   8   0  197.78   17.90
   1   8   0  196.78   11.60
   1   8   0  226.88   17.70
   1   8   0  206.28   10.80
   1   8   0  203.28   11.60
   1   8   0  186.08   12.00
   1   8   0  209.28   10.80
  -2  -8   0  132.59    7.90
  -2  -8   0  150.58   19.80
  -2  -8   0  134.49    9.50
  -2  -8   0  148.79    9.90
  -2  -8   0  143.09   11.40
  -2  -8   0  142.09    9.70
  -2  -8   0  123.99   19.20
  -2  -8   0  139.59    8.20
  -2  -8   0  103.79    7.40
   2   8   0  131.09    7.90
   2   8   0  126.59    7.50
   2   8   0  117.39    7.30
   2   8   0  122.99    8.80
   2   8   0  111.99    7.20
   2   8   0  128.99    8.20
   2   8   0  105.69    8.40
   2   8   0  118.29    8.20
  -3  -8   0   55.69    5.40
  -3  -8   0   51.19    7.20
  -3  -8   0   60.29    7.40
  -3  -8   0   39.90    4.40
  -3  -8   0   41.30    7.50
  -3  -8   0   56.39    5.20
  -3  -8   0   46.60    7.50
   3   8   0   46.40    5.70
   3   8   0   61.89   10.40
   3   8   0   43.60    6.70
   3   8   0   51.79    5.50
   3   8   0   48.90   10.80
   3   8   0   54.99    5.30
   3   8   0   45.50    4.20
   3   8   0   42.40    4.10
   3   8   0   62.19    5.70
  -4  -8   0   21.60    3.50
  -4  -8   0   16.30    7.30
  -4  -8   0   25.60    6.00
  -4  -8   0   24.00    6.10
  -4  -8   0   16.60    3.00
   4   8   0   24.20    3.40
   4   8   0   20.50    3.80
   4   8   0   16.20    4.30
   4   8   0   23.40    9.60
   4   8   0   20.90    5.00
   4   8   0   12.80    9.90
   4   8   0   23.50    3.90
  -5  -8   0  159.28   12.40
  -5  -8   0  150.58    9.50
  -5  -8   0  188.38   14.50
  -5  -8   0  152.68    9.70
  -5  -8   0  151.48   12.90
   5   8   0  174.78   11.00
   5   8   0  174.88   10.10
   5   8   0  185.98   11.50
  -6  -8   0   29.50    4.30
  -6  -8   0   38.70    8.50
  -6  -8   0   35.20    7.20
  -6  -8   0   28.50    4.00
  -6  -8   0   34.50    4.40
  -6  -8   0   39.20    8.10
   6   8   0   33.30    4.80
   6   8   0   39.00    6.20
   6   8   0   36.80    5.10
   6   8   0   37.30    5.60
   6   8   0   40.00    7.40
  -7  -8   0    6.00    9.00
  -7  -8   0    5.00    6.70
  -7  -8   0    1.90    3.90
  -7  -8   0    8.00    8.10
   7   8   0    9.70    4.10
   7   8   0    3.80    5.40
   7   8   0    3.60    5.50
  -8  -8   0   -4.40    6.80
  -8  -8   0   -4.10    9.50
  -8  -8   0    3.00    9.00
   8   8   0   -0.40    4.40
   8   8   0   -9.50    5.90
  -9  -8   0   20.00   10.60
  -9  -8   0   -0.90    7.40
   9   8   0    6.60    6.10
   9   8   0    7.30    6.40
  11  -9   0   13.90   12.00
  11  -9   0    7.00    6.10
 -11   9   0    8.70    7.70
 -11   9   0    4.40    7.30
 -11   9   0    1.60    5.50
  10  -9   0   26.10    9.10
  10  -9   0   24.80    7.30
  10  -9   0   18.70   10.30
 -10   9   0   25.30    8.00
   9  -9   0   41.30    7.10
   9  -9   0   80.39   11.10
   9  -9   0   57.79    5.90
   9  -9   0   58.89   10.00
   9  -9   0   72.09   11.40
  -9   9   0   50.79    7.40
  -9   9   0   59.99    8.90
  -9   9   0   44.50    7.50
  -9   9   0   53.39    7.80
   8  -9   0  148.89   13.40
   8  -9   0  124.79   10.30
   8  -9   0  136.09   10.30
   8  -9   0  146.19   28.20
   8  -9   0  148.59   12.10
   8  -9   0  119.79   22.50
   8  -9   0  133.99   13.00
  -8   9   0  100.89   19.30
  -8   9   0  158.58   26.30
  -8   9   0  144.09    9.70
  -8   9   0  143.29   10.90
  -8   9   0  140.89   11.20
  -8   9   0  128.89    9.90
   7  -9   0   -5.10    4.40
   7  -9   0    7.60    7.20
   7  -9   0    9.20    6.00
   7  -9   0   12.70   13.60
   7  -9   0  -21.60   15.10
   7  -9   0   -6.20    4.10
   7  -9   0   -7.50    4.20
  -7   9   0    2.30    5.10
  -7   9   0   -7.60   12.90
  -7   9   0   -3.90    4.10
  -7   9   0   -1.00    4.20
  -7   9   0    1.80    2.60
  -7   9   0    5.10    4.80
  -7   9   0    2.80    3.90
  -7   9   0  -19.60   17.10
  -7   9   0    2.50    3.20
   6  -9   0   -5.10    5.70
   6  -9   0   -3.80    4.20
   6  -9   0   -5.00   13.80
   6  -9   0   -6.30    4.00
   6  -9   0   -5.00    7.20
   6  -9   0   -6.90   12.00
   6  -9   0   -3.10    6.80
  -6   9   0   -8.90    3.90
  -6   9   0   -0.20    4.50
  -6   9   0   -2.00    2.80
  -6   9   0   -3.10   13.00
  -6   9   0  -16.20   11.60
  -6   9   0   -1.10    4.00
  -6   9   0    0.40    3.30
  -6   9   0   -7.70    3.80
   5  -9   0   40.10    7.00
   5  -9   0   46.20    7.00
   5  -9   0   68.99   17.30
   5  -9   0   69.19   11.80
   5  -9   0   50.79   16.10
   5  -9   0   66.89    8.90
   5  -9   0   50.89    8.90
  -5   9   0   71.19   16.90
  -5   9   0   61.39    5.60
  -5   9   0   46.50   14.90
  -5   9   0   45.10    6.10
  -5   9   0   52.69    6.10
  -5   9   0   59.49    5.50
  -5   9   0   50.29    6.60
  -5   9   0   55.49    6.60
  -5   9   0   65.59    7.30
   4  -9   0  192.18   12.90
   4  -9   0  168.18   12.20
   4  -9   0  194.98   14.80
   4  -9   0  188.08   21.30
   4  -9   0  175.68   12.70
   4  -9   0  179.08   11.70
   4  -9   0  187.48   11.90
   4  -9   0  149.59   21.10
  -4   9   0  189.28   11.70
  -4   9   0  198.18   21.00
  -4   9   0  195.78   10.90
  -4   9   0  198.38   11.30
  -4   9   0  195.38   11.40
  -4   9   0  209.08   22.50
  -4   9   0  186.08   11.50
  -4   9   0  203.58   11.30
  -4   9   0  189.78   11.70
   3  -9   0    5.80    5.40
   3  -9   0    3.40    4.10
   3  -9   0    1.90    4.20
   3  -9   0    0.70    3.10
   3  -9   0   12.80    3.30
   3  -9   0   -1.30   11.60
   3  -9   0  -10.90    9.90
   3  -9   0    6.20    4.80
   3  -9   0    8.20    6.80
   3  -9   0    6.10    5.10
  -3   9   0    7.70    3.40
  -3   9   0   11.00    4.20
  -3   9   0    4.60    3.90
  -3   9   0   18.90   13.20
  -3   9   0    5.80    3.90
  -3   9   0   15.80    3.60
  -3   9   0   -0.40    3.80
  -3   9   0   12.60    3.80
  -3   9   0   14.70   12.90
  -3   9   0   13.40    3.40
   2  -9   0   33.30    5.70
   2  -9   0   33.10    7.90
   2  -9   0   37.20    5.50
   2  -9   0   31.50    4.70
   2  -9   0   26.80    4.20
   2  -9   0   34.50   12.50
   2  -9   0   31.20   12.50
   2  -9   0   36.80    6.10
   2  -9   0   28.70    4.60
  -2   9   0   38.50    3.90
  -2   9   0   27.10    4.10
  -2   9   0   26.70    4.20
  -2   9   0   34.00   11.80
  -2   9   0   30.20    4.60
  -2   9   0   37.00    4.80
  -2   9   0   29.00    4.30
  -2   9   0   54.49   14.10
  -2   9   0   42.80    4.20
  -2   9   0   32.30    4.70
   1  -9   0   19.90    3.20
   1  -9   0   11.40   11.50
   1  -9   0   17.20    3.30
   1  -9   0   20.10    4.80
   1  -9   0   10.40    7.20
   1  -9   0   15.40    4.10
   1  -9   0   24.70    5.40
   1  -9   0   15.40    3.50
   1  -9   0   19.20    5.40
   1  -9   0   15.50   12.20
  -1   9   0   20.80    3.30
  -1   9   0   25.70    3.50
  -1   9   0   22.40   10.40
  -1   9   0   21.00    4.10
  -1   9   0   13.30    3.80
  -1   9   0   22.60    4.40
  -1   9   0   20.30    3.00
  -1   9   0   13.70    4.30
  -1   9   0   12.60   12.10
   0  -9   0   71.59    7.90
   0  -9   0   70.59    8.20
   0  -9   0   73.79    6.70
   0  -9   0   56.99    5.10
   0  -9   0   92.19   16.00
   0  -9   0   62.69    5.50
   0  -9   0   82.29   14.70
   0  -9   0   72.69    7.90
   0  -9   0   67.69    6.00
   0  -9   0   74.69   10.20
   0   9   0   53.49   13.50
   0   9   0   72.79    5.20
   0   9   0   63.89    6.50
   0   9   0   70.89    6.50
   0   9   0   66.29    5.90
   0   9   0   65.09    6.10
   0   9   0   67.39    6.00
   0   9   0   65.19    6.90
   0   9   0   92.39   16.60
   0   9   0   68.79    5.00
  -1  -9   0   97.39    8.00
  -1  -9   0   95.29   14.80
  -1  -9   0  103.69    7.60
  -1  -9   0  105.79    9.30
  -1  -9   0   81.49   13.80
  -1  -9   0   77.79    7.20
  -1  -9   0  109.79    9.60
  -1  -9   0   82.29    6.60
  -1  -9   0  113.89    9.40
  -1  -9   0  118.59   12.10
   1   9   0   75.29   14.00
   1   9   0   88.59    7.10
   1   9   0  101.69    7.50
   1   9   0  102.79    6.30
   1   9   0   84.49   14.90
   1   9   0  104.39    7.80
   1   9   0  115.49    8.50
   1   9   0  108.29    7.80
  -2  -9   0   32.50    4.00
  -2  -9   0   36.40    5.20
  -2  -9   0   41.70    8.00
  -2  -9   0   48.20    7.50
  -2  -9   0   43.80    6.60
  -2  -9   0   45.50    7.20
  -2  -9   0   41.60    4.90
   2   9   0   44.60    5.60
   2   9   0   38.00    4.80
   2   9   0   44.40    4.20
   2   9   0   43.30    4.00
   2   9   0   46.80    6.00
   2   9   0   32.30    5.30
   2   9   0   41.80    6.20
  -3  -9   0    4.10    5.40
  -3  -9   0   11.60    5.50
  -3  -9   0   11.60    5.90
  -3  -9   0    6.30    7.60
  -3  -9   0    3.40    3.50
  -3  -9   0    6.60    3.70
   3   9   0   10.10    4.40
   3   9   0    1.00    3.60
   3   9   0    9.30    5.10
   3   9   0   15.40    4.20
   3   9   0   12.10    2.60
   3   9   0    4.90    3.30
   3   9   0    9.30    2.50
  -4  -9   0   16.30    4.40
  -4  -9   0    3.90    5.90
  -4  -9   0   14.90    9.70
  -4  -9   0    4.60    6.60
  -4  -9   0    1.70    5.80
   4   9   0   11.80    4.20
   4   9   0   24.60   13.50
   4   9   0   13.90    6.50
   4   9   0    9.10    4.20
   4   9   0   -3.80   11.30
   4   9   0   10.50    5.90
  -5  -9   0   31.10    7.20
  -5  -9   0   22.80    5.30
  -5  -9   0   39.70    9.40
  -5  -9   0   24.70    7.70
  -5  -9   0   32.40    6.90
   5   9   0   36.40    5.70
   5   9   0   45.80    5.90
   5   9   0   49.20    8.10
   5   9   0   27.20    4.70
  -6  -9   0    0.10    7.00
  -6  -9   0    2.20    3.90
  -6  -9   0   -1.60    9.50
  -6  -9   0   15.20    9.50
   6   9   0    2.00    5.60
   6   9   0    8.70    3.80
   6   9   0   -0.80    6.00
   6   9   0   -2.30    5.10
   6   9   0    4.10    4.40
  -7  -9   0   -6.90   10.00
  -7  -9   0   -6.90    3.20
  -7  -9   0   -8.40    7.60
  -7  -9   0   -6.00    6.40
  -7  -9   0   -1.00    9.00
  -7  -9   0   -2.60    4.20
   7   9   0   -0.50    4.60
   7   9   0  -12.30    6.10
   7   9   0    0.00    3.40
   7   9   0   -3.10    4.90
   7   9   0   -6.90    6.80
  -8  -9   0  -13.40    7.70
  -8  -9   0   -9.30    9.70
   8   9   0    0.70    4.60
   8   9   0   -4.80    6.30
   8   9   0   -7.30    6.40
  10 -10   0   41.40   13.60
  10 -10   0   32.10    9.20
  10 -10   0   35.20   12.20
  10 -10   0   15.90    6.60
 -10  10   0   32.80    7.80
 -10  10   0   27.40    7.60
 -10  10   0   11.90    6.80
   9 -10   0   14.00    7.50
   9 -10   0   21.90    8.50
   9 -10   0   13.70    9.80
  -9  10   0    2.20    7.30
  -9  10   0   10.00    7.00
  -9  10   0    2.40    7.20
   8 -10   0    8.40    5.80
   8 -10   0   25.80   18.90
   8 -10   0   21.80    6.90
   8 -10   0  -26.30   20.80
   8 -10   0   16.30    8.30
   8 -10   0   18.60    4.90
   8 -10   0   18.50    9.00
  -8  10   0   22.50    6.90
  -8  10   0   18.50    3.80
  -8  10   0   11.90    5.30
  -8  10   0   19.50    6.10
  -8  10   0    9.10    5.40
   7 -10   0   -5.10   22.30
   7 -10   0   -2.00    4.40
   7 -10   0  -17.00   20.20
   7 -10   0    4.80    8.30
   7 -10   0   -4.30    5.00
   7 -10   0    2.90    7.50
   7 -10   0    5.00    7.90
  -7  10   0    1.30    4.40
  -7  10   0   -2.00    3.40
  -7  10   0   -2.20    5.70
  -7  10   0   -2.00   19.40
  -7  10   0  -11.00   19.10
  -7  10   0   -8.90    4.90
  -7  10   0   -5.10    4.40
  -7  10   0   -1.00    5.20
   6 -10   0   10.30    8.40
   6 -10   0   -2.30   18.70
   6 -10   0   11.60    4.70
   6 -10   0   -0.50    5.10
   6 -10   0    8.10    4.80
   6 -10   0   14.20    7.70
   6 -10   0   10.30    6.60
   6 -10   0   43.40   20.00
  -6  10   0   45.70   16.60
  -6  10   0   16.20    3.40
  -6  10   0   16.20    5.20
  -6  10   0    9.90    4.60
  -6  10   0    3.10   13.80
  -6  10   0    7.90    4.50
  -6  10   0   12.30    5.60
  -6  10   0   12.40    5.10
  -6  10   0   12.80    4.40
   5 -10   0   -1.20    6.60
   5 -10   0   -2.90    5.00
   5 -10   0    2.80    4.70
   5 -10   0  -21.80   12.70
   5 -10   0   -7.60   15.40
   5 -10   0    5.20    5.80
   5 -10   0   -0.40    4.40
  -5  10   0   -3.50    3.60
  -5  10   0    1.90    4.40
  -5  10   0    2.70    4.30
  -5  10   0    1.20    4.60
  -5  10   0   -4.20    3.90
  -5  10   0   -4.40    3.60
  -5  10   0  -20.30   13.60
  -5  10   0    1.30   12.40
   4 -10   0   41.40    6.70
   4 -10   0   62.19   15.50
   4 -10   0   51.29    7.70
   4 -10   0   65.99   11.50
   4 -10   0   44.80    6.60
   4 -10   0   39.90    5.50
   4 -10   0   62.29   17.20
   4 -10   0   49.80    8.00
  -4  10   0   39.00    6.30
  -4  10   0   27.70   13.50
  -4  10   0   43.60    5.40
  -4  10   0   46.80    6.30
  -4  10   0   42.00    5.60
  -4  10   0   29.20   14.30
  -4  10   0   32.20    5.30
  -4  10   0   37.50    5.70
  -4  10   0   46.20    6.30
   3 -10   0   16.70    4.60
   3 -10   0   22.50    6.50
   3 -10   0   25.20    7.70
   3 -10   0    9.50    4.80
   3 -10   0   15.80    5.20
   3 -10   0   14.70    5.70
  -3  10   0    8.60    3.70
  -3  10   0   13.20    4.00
  -3  10   0    9.50    4.40
  -3  10   0    9.10    3.60
  -3  10   0   11.30    4.40
  -3  10   0   12.50    4.20
  -3  10   0    7.50    5.10
   2 -10   0   28.50   14.90
   2 -10   0   45.10   15.30
   2 -10   0   46.20    7.00
   2 -10   0   35.60    5.90
   2 -10   0   43.50    8.10
   2 -10   0   60.59    7.70
   2 -10   0   68.09   11.70
   2 -10   0   34.00    5.50
   2 -10   0   62.59    8.60
  -2  10   0   37.60   14.50
  -2  10   0   56.49    6.00
  -2  10   0   52.59   16.40
  -2  10   0   56.09    7.10
  -2  10   0   51.49    6.30
  -2  10   0   45.30    6.30
  -2  10   0   43.90    6.70
  -2  10   0   55.19    5.30
  -2  10   0   55.49    5.50
  -2  10   0   41.20    5.50
   1 -10   0   64.29    8.30
   1 -10   0   27.40   15.30
   1 -10   0   73.09   12.10
   1 -10   0   53.49    5.50
   1 -10   0   49.20   15.00
   1 -10   0   53.69    8.40
   1 -10   0   54.99    7.00
   1 -10   0   49.20    8.80
  -1  10   0   46.30    5.60
  -1  10   0   58.99    7.60
  -1  10   0   30.40   13.60
  -1  10   0   53.79   14.70
  -1  10   0   41.00    6.80
  -1  10   0   58.99    5.50
  -1  10   0   55.49    4.80
  -1  10   0   53.19    7.70
  -1  10   0   54.59    7.10
  -1  10   0   57.99    6.20
   0 -10   0  156.68   11.10
   0 -10   0  208.38   15.20
   0 -10   0  180.68   12.20
   0 -10   0  202.28   12.80
   0 -10   0  190.08   12.70
   0 -10   0  193.78   13.00
   0 -10   0  185.58   11.80
   0  10   0  186.38   11.30
   0  10   0  185.78   10.40
   0  10   0  171.48   11.30
   0  10   0  180.78   11.70
   0  10   0  177.98   11.70
   0  10   0  167.18   11.80
   0  10   0  194.28   12.70
   0  10   0  201.18   11.50
  -1 -10   0   14.30    5.70
  -1 -10   0   12.80    3.30
  -1 -10   0   17.10    6.10
  -1 -10   0   11.80    4.40
  -1 -10   0   17.80    6.70
  -1 -10   0    6.70    3.10
  -1 -10   0   13.70   10.00
  -1 -10   0    5.20    3.50
   1  10   0   25.30    4.50
   1  10   0    9.60    4.90
   1  10   0   21.70    5.50
   1  10   0   16.40    3.80
  -2 -10   0   -6.70    5.80
  -2 -10   0   -9.10    6.30
  -2 -10   0   -1.50    3.50
  -2 -10   0   -1.20    8.10
   2  10   0   -2.30    3.90
   2  10   0    2.00    4.90
   2  10   0    4.20    4.60
   2  10   0   -4.50    5.00
   2  10   0   -0.10    5.80
  -3 -10   0   44.50    9.60
  -3 -10   0   33.50    7.50
  -3 -10   0   33.50    7.70
  -3 -10   0   29.20    6.90
  -3 -10   0   34.50    5.50
   3  10   0   36.20    5.20
   3  10   0   41.40    6.00
   3  10   0   38.00    7.20
   3  10   0   36.70    6.20
  -4 -10   0   87.19   13.60
  -4 -10   0   64.99    6.80
  -4 -10   0   62.09   10.90
  -4 -10   0   51.89    8.70
  -4 -10   0   43.60    8.00
   4  10   0   40.30   14.50
   4  10   0   51.39    9.00
   4  10   0   72.69    7.30
   4  10   0   57.19    8.20
   4  10   0   59.79   15.50
   4  10   0   59.89    7.30
  -5 -10   0    7.00    4.90
  -5 -10   0   13.80    7.10
  -5 -10   0   -0.70    8.30
  -5 -10   0    6.10    3.90
  -5 -10   0   11.20   10.30
  -5 -10   0    5.70    9.60
   5  10   0    5.20    7.00
   5  10   0   11.80    4.10
   5  10   0   10.10    5.00
   5  10   0    0.80    5.40
   5  10   0    4.20    6.20
  -6 -10   0   10.60    8.90
  -6 -10   0    5.20    5.30
  -6 -10   0    1.90   11.00
  -6 -10   0   -0.20    8.30
  -6 -10   0   -4.40    7.40
   6  10   0   -0.90    4.80
   6  10   0   -2.70    6.30
   6  10   0   -5.40    5.90
   6  10   0    0.80    5.90
  -7 -10   0    0.50    7.40
  -7 -10   0  -11.30    9.30
   7  10   0   -4.20    7.00
   7  10   0   -5.80    7.90
   7  10   0    7.00    5.10
   9 -11   0   -4.60    6.20
   9 -11   0   16.90    7.90
   9 -11   0   14.40   10.80
  -9  11   0   -1.70    6.10
  -9  11   0    5.10    7.60
   8 -11   0   34.50    7.90
   8 -11   0   17.10    6.60
   8 -11   0   33.40    9.20
   8 -11   0   33.70   10.00
  -8  11   0   43.30    8.00
  -8  11   0   19.30    6.70
  -8  11   0   33.50    7.20
   7 -11   0   17.60   30.20
   7 -11   0   26.10    6.20
   7 -11   0   27.90    5.50
   7 -11   0   34.90    9.90
   7 -11   0   36.40    8.20
   7 -11   0   11.40   35.70
   7 -11   0   45.60    9.90
  -7  11   0   19.80    5.60
  -7  11   0   28.90    7.60
  -7  11   0   26.80    6.60
  -7  11   0   30.30    5.80
  -7  11   0   18.00    6.30
  -7  11   0   27.70    4.40
  -7  11   0   34.80    6.10
   6 -11   0  -11.80   18.60
   6 -11   0   18.50    7.20
   6 -11   0   45.00   22.70
   6 -11   0    2.10    5.70
   6 -11   0   13.10    9.30
   6 -11   0    9.80    5.60
   6 -11   0   11.20    5.00
   6 -11   0   26.90    9.60
  -6  11   0   12.90    5.10
  -6  11   0    1.60    4.70
  -6  11   0   11.30    3.60
  -6  11   0   15.30    5.70
  -6  11   0  -17.60   19.80
  -6  11   0   11.50   19.40
  -6  11   0    9.80    5.50
  -6  11   0   14.00    4.50
  -6  11   0   16.30    7.00
   5 -11   0   31.60   20.00
   5 -11   0   29.10    9.40
   5 -11   0   15.70    6.20
   5 -11   0   21.80    7.00
   5 -11   0   22.60    6.10
   5 -11   0   26.80    8.70
   5 -11   0    3.00   16.40
   5 -11   0   14.10    5.10
  -5  11   0   17.80    5.00
  -5  11   0   10.30    4.50
  -5  11   0   20.90    5.60
  -5  11   0   31.90   22.00
  -5  11   0   21.80    5.50
  -5  11   0   14.90    4.20
  -5  11   0   16.90    6.40
  -5  11   0   12.90    4.00
  -5  11   0    1.40   19.40
   4 -11   0  171.78   13.30
   4 -11   0  173.28   13.70
   4 -11   0  222.88   26.60
   4 -11   0  182.58   12.70
   4 -11   0  206.88   12.50
   4 -11   0  181.38   16.40
   4 -11   0  168.68   24.20
   4 -11   0  189.98   14.80
  -4  11   0  180.08   12.40
  -4  11   0  163.98   11.30
  -4  11   0  176.68   11.70
  -4  11   0  167.18   12.70
  -4  11   0  185.28   12.90
  -4  11   0  178.68   11.70
  -4  11   0  140.49   21.70
  -4  11   0  193.68   12.50
  -4  11   0  147.19   24.10
   3 -11   0   69.69    9.00
   3 -11   0   66.19    9.20
   3 -11   0   63.99    9.50
   3 -11   0   77.09   10.90
  -3  11   0   62.49    6.40
  -3  11   0   61.59    7.20
  -3  11   0   67.99    8.90
  -3  11   0   80.79    7.50
  -3  11   0   86.79    8.20
  -3  11   0   63.89    8.10
   2 -11   0   64.09    8.20
   2 -11   0   62.69    9.00
   2 -11   0   61.79    9.10
   2 -11   0   79.99   13.10
   2 -11   0   69.69   11.00
  -2  11   0   66.29    5.90
  -2  11   0   65.89    8.50
  -2  11   0   58.79    8.00
  -2  11   0   66.09    7.20
  -2  11   0   79.49    6.70
   1 -11   0   14.10    5.20
   1 -11   0   32.60    9.50
   1 -11   0   17.20    6.70
   1 -11   0   22.40    6.50
   1 -11   0   16.20    7.00
  -1  11   0   11.90    4.20
  -1  11   0   19.90    5.50
  -1  11   0   22.70    5.50
  -1  11   0   15.60    5.20
   0 -11   0   93.19   10.20
   0 -11   0   85.79   10.60
   0 -11   0  102.09   14.30
   0 -11   0   84.19   10.20
   0 -11   0   83.29   10.80
   0  11   0   96.99    6.30
   0  11   0  114.29    8.80
   0  11   0   79.89   10.80
   0  11   0   87.09    9.00
   0  11   0   94.69    8.00
  -1 -11   0   -5.40    6.40
  -1 -11   0   -4.40    4.50
  -1 -11   0  -13.20    7.00
  -1 -11   0   -6.60    6.30
  -1 -11   0   -0.30    8.70
   1  11   0    2.20    4.80
   1  11   0    4.70    5.60
   1  11   0   -6.20    5.20
   1  11   0    6.90    2.40
   1  11   0    2.90    5.10
  -2 -11   0   10.30    7.20
  -2 -11   0   -6.20    7.60
  -2 -11   0    4.20    9.70
  -2 -11   0    3.20    5.20
  -2 -11   0    2.10    6.90
   2  11   0    7.90    6.60
   2  11   0    6.00    5.50
   2  11   0   17.60    6.00
   2  11   0    4.40    4.80
  -3 -11   0   -4.90    8.40
  -3 -11   0    9.70    5.50
  -3 -11   0    5.50    7.30
  -3 -11   0    7.70    9.80
   3  11   0    8.70    5.50
   3  11   0    5.20    6.20
   3  11   0    2.90    5.70
   3  11   0    8.70    4.90
  -4 -11   0   -5.90    8.10
  -4 -11   0    2.50    7.90
  -4 -11   0   -7.40    6.90
  -4 -11   0    3.70    9.70
   4  11   0    5.20    5.60
   4  11   0    8.60    5.50
   4  11   0   -0.40    7.20
   4  11   0    5.00    5.10
  -5 -11   0   -6.60    7.50
  -5 -11   0   -5.90    8.60
  -5 -11   0    2.40    5.70
  -5 -11   0   -2.50   10.90
   5  11   0    0.70    5.80
   5  11   0    3.20    6.20
   5  11   0   -0.90    7.20
  -6 -11   0    0.80   12.20
  -6 -11   0   -3.30    7.90
  -6 -11   0    5.20    9.50
  -6 -11   0    7.70    5.10
  -6 -11   0    4.40    9.50
   6  11   0    5.10    6.30
   6  11   0   11.20    7.80
   6  11   0    3.90    8.10
   8 -12   0   27.60    8.20
   8 -12   0   48.60   10.90
   8 -12   0   25.40   10.30
  -8  12   0   16.00    9.40
  -8  12   0   25.30    9.60
  -8  12   0    9.40    7.60
   7 -12   0   38.30   12.10
   7 -12   0   21.90   10.50
   7 -12   0   27.00    8.50
   7 -12   0   10.80    5.80
  -7  12   0   15.80    5.90
  -7  12   0   16.70    4.40
  -7  12   0   15.20    7.00
  -7  12   0   24.30    5.70
  -7  12   0   19.60    6.90
  -7  12   0   32.80    8.80
   6 -12   0   66.59   11.90
   6 -12   0   62.29   11.60
   6 -12   0   47.60    7.50
   6 -12   0   41.80   11.50
  -6  12   0   53.89    9.20
  -6  12   0   53.89    8.40
  -6  12   0   53.89    8.50
  -6  12   0   47.30    6.40
  -6  12   0   52.49    7.50
  -6  12   0   29.80    7.30
   5 -12   0    8.60   10.40
   5 -12   0   31.80    9.40
   5 -12   0   23.80    7.40
   5 -12   0   16.20    6.60
   5 -12   0    1.40    6.60
  -5  12   0   10.90    4.70
  -5  12   0   22.50    5.80
  -5  12   0   18.60    6.20
  -5  12   0   17.20    7.00
  -5  12   0   18.50    4.70
   4 -12   0   20.30    6.30
   4 -12   0   10.90    7.10
   4 -12   0   32.90    8.70
   4 -12   0    6.90   10.40
  -4  12   0   13.60    6.70
  -4  12   0   18.50    4.60
  -4  12   0   14.90    6.00
  -4  12   0   18.60    5.10
  -4  12   0   24.70    5.60
   3 -12   0   18.80   10.30
   3 -12   0   13.70    7.00
   3 -12   0   23.80    7.50
  -3  12   0   16.10    6.10
  -3  12   0   21.80    4.80
  -3  12   0   17.60    5.50
  -3  12   0   17.50    4.00
  -3  12   0   23.40    6.80
   2 -12   0   29.00    6.20
   2 -12   0   43.00    9.70
   2 -12   0   40.40    7.50
   2 -12   0   38.00    7.30
   2 -12   0   26.70   11.00
  -2  12   0   33.50    6.40
  -2  12   0   60.79    8.60
  -2  12   0   41.20    6.60
  -2  12   0   45.40    5.30
  -2  12   0   32.80    5.80
   1 -12   0   27.40    7.30
   1 -12   0   29.70    7.80
   1 -12   0   21.90    6.00
   1 -12   0   31.50   11.00
   1 -12   0   34.50    8.90
  -1  12   0   25.40    6.20
  -1  12   0   26.20    5.80
  -1  12   0   21.70    5.70
   0 -12   0   10.10   10.80
   0 -12   0    4.30    5.50
   0 -12   0    6.60    8.50
   0 -12   0    5.30    7.10
   0 -12   0    0.80    7.10
   0  12   0    2.80    5.80
   0  12   0   22.80    6.50
   0  12   0    4.30    6.40
   0  12   0   -2.60    5.20
  -1 -12   0   -2.40    5.00
  -1 -12   0    0.80    7.30
  -1 -12   0   -3.70   10.90
  -1 -12   0   -2.00    8.30
   1  12   0    2.30    6.60
   1  12   0    2.70    6.10
   1  12   0    2.30    5.70
   1  12   0    3.30    5.30
  -2 -12   0   -0.40    6.30
  -2 -12   0  -12.20    7.80
  -2 -12   0   -3.00   11.20
  -2 -12   0    0.90    8.30
   2  12   0   -1.00    5.40
   2  12   0  -14.60    6.80
   2  12   0   -3.00    6.00
   2  12   0    3.00    7.30
  -3 -12   0  -13.00   13.50
  -3 -12   0  -13.50    7.90
  -3 -12   0    5.40    9.70
  -3 -12   0    5.30    5.70
  -3 -12   0    3.70    8.40
   3  12   0   -1.80    5.50
   3  12   0    3.20    7.00
   3  12   0    0.30    6.10
   3  12   0   -2.30    6.60
  -4 -12   0   18.70   12.20
  -4 -12   0   34.20   10.10
  -4 -12   0   11.40    9.80
  -4 -12   0    8.10    8.40
   4  12   0   26.60    6.60
   4  12   0   35.70    6.80
   4  12   0   25.80    6.10
   4  12   0   28.80    7.40
   6 -13   0   85.59   15.10
   6 -13   0   40.80   12.40
  -6  13   0   40.10    6.00
  -6  13   0   55.49    9.10
  -6  13   0   53.29    9.10
  -6  13   0   48.50    7.50
  -6  13   0   49.99    8.00
   5 -13   0   47.00   10.70
   5 -13   0   13.00    6.60
  -5  13   0   21.60    7.00
  -5  13   0   34.40    6.70
  -5  13   0   24.30    5.90
  -5  13   0   41.60    9.00
  -5  13   0   27.60    6.30
   4 -13   0   19.00   10.00
   4 -13   0    7.10    7.10
   4 -13   0  -24.40   19.10
   4 -13   0   -3.50    5.70
  -4  13   0   12.20    7.60
  -4  13   0    3.50    6.10
  -4  13   0    6.40    4.10
  -4  13   0   12.70    5.60
  -4  13   0   -6.60    5.80
   3 -13   0  -10.20   12.00
   3 -13   0   -6.10    6.30
   3 -13   0   15.60    7.80
   3 -13   0    7.60    9.00
   3 -13   0   -1.10    6.40
  -3  13   0    3.20    5.30
  -3  13   0   -7.70    6.30
  -3  13   0   13.30    3.90
  -3  13   0    9.80    7.10
  -3  13   0    4.60    5.80
   2 -13   0    9.00    9.20
   2 -13   0    3.10    6.10
   2 -13   0   11.70    7.40
   2 -13   0   -0.20    7.50
   2 -13   0  -17.10   10.80
  -2  13   0   -0.60    5.70
  -2  13   0   -3.00    6.60
  -2  13   0    3.60    6.70
  -2  13   0   13.70    6.90
   1 -13   0    6.20    9.50
   1 -13   0    0.00    6.70
   1 -13   0    9.20    7.90
   1 -13   0  -12.00    7.10
  -1  13   0   -8.60    6.70
  -1  13   0   -2.50    6.50
  -1  13   0   -3.70    5.90
  -1  13   0    5.30    6.90
   0 -13   0    7.40    7.90
   0 -13   0    7.10    6.00
   0 -13   0   22.40   10.30
   0 -13   0   20.90    8.60
   0  13   0    6.90    7.10
   0  13   0   18.20    8.00
   0  13   0   11.10    7.70
   0  13   0    8.60    6.30
  -1 -13   0    0.40   13.90
  -1 -13   0   15.20    8.40
  -1 -13   0   15.90    9.80
  -1 -13   0    8.50    6.60
  -1 -13   0   14.70    8.70
   1  13   0   10.80    7.10
   1  13   0   18.40    8.10
   1  13   0    7.70    7.70
  -2 -13   0   -4.30   10.00
  -2 -13   0   -0.70    8.80
  -2 -13   0    2.90    7.60
  -2 -13   0    3.70    7.80
  -2 -13   0  -19.80   12.70
   2  13   0    1.70    6.00
   2  13   0    9.10    7.70
   2  13   0    5.10    7.40
   2  13   0    9.70    8.30
   2  13  -1    5.00    8.00
   2  13  -1   -2.40    5.80
   2  13  -1   -2.50    7.60
   2  13  -1   -3.40    7.20
  -2 -13   1    2.00    9.30
  -2 -13   1   -3.50    6.30
  -2 -13   1   -5.00    8.50
  -2 -13   1   -7.10    9.40
  -2 -13   1  -16.90   11.60
   1  13  -1   -3.30    6.60
   1  13  -1    9.20    6.10
   1  13  -1   -2.00    7.90
  -1 -13   1    1.80    6.20
  -1 -13   1    6.20    9.90
  -1 -13   1    9.40    8.60
   0  13  -1   -1.40    6.90
   0  13  -1   14.70    7.60
   0  13  -1   -9.60    5.70
   0  13  -1   -0.80    6.00
   0 -13   1    4.00    7.90
   0 -13   1   -6.60    7.70
   0 -13   1    1.40    8.90
   0 -13   1   -2.50    5.60
  -1  13  -1   -6.70    6.00
  -1  13  -1   -2.10    7.70
  -1  13  -1   -5.50    6.60
  -1  13  -1    4.80    7.00
   1 -13   1  -21.10   12.00
   1 -13   1    5.00    7.00
   1 -13   1   -1.30    5.90
   1 -13   1    5.10    9.00
  -2  13  -1   -1.40    6.40
  -2  13  -1   11.70    4.30
  -2  13  -1    7.90    6.80
  -2  13  -1   -0.70    5.70
  -2  13  -1   10.50    3.50
  -2  13  -1   -0.60    5.70
   2 -13   1   -3.40    6.90
   2 -13   1   -8.60    5.90
   2 -13   1    7.60    7.20
   2 -13   1   11.20    9.50
  -3  13  -1    8.40    3.80
  -3  13  -1   -1.90    5.30
  -3  13  -1    3.30    7.00
  -3  13  -1   -5.80    5.40
  -3  13  -1   13.90    5.20
  -3  13  -1    0.10    5.60
   3 -13   1    5.70    7.10
   3 -13   1  -12.10    7.50
   3 -13   1   17.10    9.20
   3 -13   1   -3.90    6.20
  -4  13  -1   25.50    8.00
  -4  13  -1   15.40    6.70
  -4  13  -1   34.50    6.40
  -4  13  -1   17.70    4.50
  -4  13  -1   19.70    6.70
  -4  13  -1   13.70    6.00
   4 -13   1   12.10    6.60
   4 -13   1   25.80    8.60
   4 -13   1   -1.00    7.60
   4 -13   1   33.20   11.00
  -5  13  -1   30.10    6.00
  -5  13  -1   39.60    6.90
  -5  13  -1   45.10    9.30
  -5  13  -1   21.30    7.10
  -5  13  -1   32.30    7.00
  -5  13  -1   24.20    6.20
   5 -13   1   51.99   11.80
   5 -13   1    4.30    7.70
   5 -13   1   21.60    7.50
   5 -13   1   39.70    9.40
  -6  13  -1   13.40    6.00
  -6  13  -1   10.90    6.40
  -6  13  -1   29.20    8.40
  -6  13  -1   10.80    6.00
   6 -13   1   27.70   11.50
   6 -13   1   38.80   12.10
   6 -13   1   28.10    9.80
   4  12  -1    8.40    8.10
   4  12  -1    9.00    6.50
   4  12  -1    6.50    8.20
   4  12  -1    0.30    6.30
  -4 -12   1   -1.70    5.30
  -4 -12   1    4.30    7.30
  -4 -12   1  -13.30    9.20
  -4 -12   1    0.60   11.70
   3  12  -1    2.20    6.20
   3  12  -1   -2.10    6.50
   3  12  -1   -1.60    5.80
  -3 -12   1   -0.50   10.90
  -3 -12   1   -7.70    7.10
  -3 -12   1  -11.40    7.90
  -3 -12   1   -0.90    6.00
   2  12  -1   -0.30    6.40
   2  12  -1  -11.30    6.70
   2  12  -1    3.60    5.70
   2  12  -1    1.10    5.90
  -2 -12   1    2.10    7.80
  -2 -12   1   -5.00    6.20
  -2 -12   1   -9.40   10.20
   1  12  -1    5.90    6.60
   1  12  -1   -2.10    5.20
   1  12  -1    8.30    3.00
   1  12  -1   12.90    6.80
   1  12  -1   12.60    3.70
   1  12  -1    1.10    6.00
  -1 -12   1    0.00   10.70
  -1 -12   1   -3.30    7.40
  -1 -12   1    3.60    7.00
  -1 -12   1    7.70    8.60
  -1 -12   1   -1.10    7.30
   0  12  -1   42.30    6.40
   0  12  -1   38.20    7.20
   0  12  -1   40.40    6.90
   0 -12   1   36.80    8.20
   0 -12   1   48.00    9.30
   0 -12   1   44.80   12.00
   0 -12   1   39.30    8.20
   0 -12   1   48.80    8.60
  -1  12  -1   72.89    9.00
  -1  12  -1   74.69    8.60
  -1  12  -1   94.49    9.30
  -1  12  -1   90.79    6.30
  -1  12  -1   65.29    8.90
   1 -12   1   74.19   11.20
   1 -12   1   75.49   12.60
   1 -12   1   85.79   12.40
   1 -12   1   71.99    9.00
   1 -12   1   70.19   10.70
  -2  12  -1   22.80    6.10
  -2  12  -1   27.00    6.40
  -2  12  -1   23.30    4.50
  -2  12  -1   24.90    5.20
  -2  12  -1   12.00    5.70
   2 -12   1   13.80    7.00
   2 -12   1   31.30    8.00
   2 -12   1   20.90    5.90
   2 -12   1   15.30   10.10
   2 -12   1   19.00    7.10
  -3  12  -1    9.60    4.80
  -3  12  -1   14.60    5.80
  -3  12  -1    7.60    3.70
  -3  12  -1   13.70    6.60
  -3  12  -1    6.80    4.60
   3 -12   1   14.60    7.90
   3 -12   1    8.10    6.30
   3 -12   1    7.20    9.80
   3 -12   1   11.00    6.40
  -4  12  -1   21.60    7.00
  -4  12  -1   20.90    5.60
  -4  12  -1   28.40    5.90
  -4  12  -1   23.20    4.60
  -4  12  -1   31.70    7.70
   4 -12   1   20.60   10.40
   4 -12   1   21.10    6.80
  -5  12  -1   55.59    8.10
  -5  12  -1   64.39    7.50
  -5  12  -1   68.99    9.00
  -5  12  -1   74.39    8.80
  -5  12  -1   77.39   10.00
   5 -12   1   79.79   12.30
   5 -12   1   75.89    9.20
   5 -12   1   70.99   11.90
   5 -12   1   87.89   12.50
  -6  12  -1   16.40    5.20
  -6  12  -1   10.30    4.90
  -6  12  -1   19.30    5.70
  -6  12  -1   11.10    7.60
  -6  12  -1    8.90    6.10
  -6  12  -1   16.20    5.90
  -6  12  -1   16.20    6.00
   6 -12   1    1.10    6.50
   6 -12   1   18.30    5.60
   6 -12   1   11.40   10.30
   6 -12   1   37.00    9.90
   6 -12   1   25.70    7.90
  -7  12  -1   16.80    7.10
  -7  12  -1    9.40    3.90
  -7  12  -1   12.30    8.40
  -7  12  -1   10.80    7.70
  -7  12  -1   16.80    5.20
  -7  12  -1   12.60    6.70
  -7  12  -1   19.80    7.00
   7 -12   1   14.10   11.20
   7 -12   1   24.00    8.30
   7 -12   1   17.60    6.70
   7 -12   1   36.30   10.80
  -8  12  -1   34.10    8.70
   8 -12   1   25.50   10.30
   8 -12   1   32.80    8.90
   8 -12   1   46.10   11.00
   6  11  -1    4.70    7.10
   6  11  -1    4.00    5.50
   6  11  -1    1.90    6.50
   6  11  -1   -1.30    6.00
  -6 -11   1    1.10    9.90
  -6 -11   1   -2.60    9.30
  -6 -11   1   -5.70   11.40
   5  11  -1   -1.00    7.60
   5  11  -1   13.20    7.90
   5  11  -1   -3.00    6.90
  -5 -11   1   -6.40    8.40
  -5 -11   1    7.70   10.50
  -5 -11   1    2.60    5.50
  -5 -11   1  -11.30    7.30
   4  11  -1    7.80    5.70
   4  11  -1    9.90    6.50
   4  11  -1    4.30    6.20
   4  11  -1   11.50    6.50
  -4 -11   1   12.40    8.70
  -4 -11   1   10.30    9.70
  -4 -11   1    7.90    4.80
   3  11  -1   29.80    6.10
   3  11  -1   20.90    6.20
   3  11  -1   18.50    5.30
   3  11  -1   19.60    5.60
  -3 -11   1   26.20    5.50
  -3 -11   1   34.30   10.50
  -3 -11   1   22.10    8.10
  -3 -11   1   16.30    8.10
  -3 -11   1   11.00    7.20
   2  11  -1   23.90    6.40
   2  11  -1    9.90    5.50
   2  11  -1    5.10    5.30
   2  11  -1    3.60    5.40
  -2 -11   1    2.50    7.90
  -2 -11   1    5.20    6.40
  -2 -11   1   -5.10    6.40
  -2 -11   1   10.80    9.20
  -2 -11   1    0.40    5.70
   1  11  -1    6.40    5.70
   1  11  -1   14.50    2.80
   1  11  -1    7.90    4.90
   1  11  -1    6.30    4.70
  -1 -11   1    6.80    6.10
  -1 -11   1   13.90    9.00
  -1 -11   1    0.90    6.70
  -1 -11   1    5.50    6.60
  -1 -11   1   10.50    7.40
   0  11  -1   21.90    6.20
   0  11  -1   62.89    7.60
   0  11  -1   45.90    6.30
   0 -11   1   55.09    9.80
   0 -11   1   36.10   10.10
   0 -11   1   30.60    7.20
   0 -11   1   44.80    8.50
  -1  11  -1  111.09   10.20
  -1  11  -1  142.79   10.30
  -1  11  -1  135.19    8.70
  -1  11  -1  127.59   12.40
  -1  11  -1  122.09    9.90
  -1  11  -1  132.69    8.30
   1 -11   1  135.29   11.60
   1 -11   1  126.29   12.90
   1 -11   1  140.19   12.30
   1 -11   1  167.48   15.50
   1 -11   1  133.19   10.30
  -2  11  -1   16.30    3.50
  -2  11  -1   14.20    4.80
  -2  11  -1   20.40    4.60
  -2  11  -1   15.60    5.20
   2 -11   1   22.40    6.20
   2 -11   1   17.00    7.20
   2 -11   1   19.10    5.10
   2 -11   1   17.00    6.50
   2 -11   1   31.20    9.10
  -3  11  -1   82.49    8.10
  -3  11  -1   60.69    7.10
  -3  11  -1   92.79    8.40
  -3  11  -1   79.99    9.20
  -3  11  -1   83.29    7.90
  -3  11  -1   76.89    8.00
  -3  11  -1   76.39    8.30
   3 -11   1   97.59    9.60
   3 -11   1   91.29   10.70
   3 -11   1  101.99    9.70
   3 -11   1   74.79    9.90
   3 -11   1  112.29   13.50
   3 -11   1   69.49    7.80
  -4  11  -1   33.20   16.70
  -4  11  -1   29.30    5.20
  -4  11  -1   58.09    7.70
  -4  11  -1   31.60    6.80
  -4  11  -1   42.20    6.90
  -4  11  -1   24.80   16.10
  -4  11  -1   45.80    6.20
  -4  11  -1   43.00    6.70
   4 -11   1   59.49    8.70
   4 -11   1   48.60    7.10
   4 -11   1   53.89    8.60
   4 -11   1   49.99   16.60
   4 -11   1   17.60   18.80
   4 -11   1   39.80    8.50
  -5  11  -1   28.20    6.00
  -5  11  -1   22.10    5.00
  -5  11  -1   38.80   21.20
  -5  11  -1   32.00    5.60
  -5  11  -1   25.20    4.50
  -5  11  -1   36.90    7.00
  -5  11  -1   30.20   19.60
  -5  11  -1   29.00    5.40
  -5  11  -1   27.60    5.50
   5 -11   1   18.40    5.60
   5 -11   1   33.90    7.40
   5 -11   1   28.80    5.40
   5 -11   1   17.10   16.70
   5 -11   1   28.40    6.50
   5 -11   1   31.00    8.20
   5 -11   1   40.20   19.90
   5 -11   1   33.60    9.60
  -6  11  -1  -15.40   18.60
  -6  11  -1   14.90    6.50
  -6  11  -1   13.20    5.50
  -6  11  -1   10.20    5.10
  -6  11  -1  -14.10   17.90
  -6  11  -1   14.60    4.20
  -6  11  -1   14.20    5.40
  -6  11  -1   15.60    5.50
  -6  11  -1   10.80    4.20
   6 -11   1   18.30   19.00
   6 -11   1    7.60    4.90
   6 -11   1   22.50   21.90
   6 -11   1   20.60    9.00
   6 -11   1   10.50    9.30
   6 -11   1   12.10    5.60
  -7  11  -1   11.40    6.70
  -7  11  -1    8.00    3.60
  -7  11  -1    9.30    4.20
  -7  11  -1    8.10    5.90
  -7  11  -1    0.70    5.30
  -7  11  -1   13.00    5.30
  -7  11  -1   13.30    6.10
  -7  11  -1  -22.60   35.20
  -7  11  -1   17.30   36.80
   7 -11   1   16.60    5.90
   7 -11   1   25.10    6.90
   7 -11   1    3.20    5.60
   7 -11   1   16.90    9.30
   7 -11   1   15.50    5.50
   7 -11   1   33.70   38.30
  -8  11  -1   -3.30    6.10
  -8  11  -1    1.00    7.80
  -8  11  -1    2.70    6.60
   8 -11   1    6.20    8.70
   8 -11   1    4.20    6.00
   8 -11   1    7.20    9.20
   8 -11   1    9.00    7.10
   8 -11   1   -8.60    4.90
  -9  11  -1   11.90    8.70
  -9  11  -1   15.20    8.80
   9 -11   1   18.90    8.00
   9 -11   1    5.00    7.20
   9 -11   1   18.00   10.80
   7  10  -1   -9.80    7.10
   7  10  -1    3.60    5.30
   7  10  -1  -10.60    7.20
  -7 -10   1    1.80    9.60
  -7 -10   1   -6.50    9.00
   6  10  -1   -7.60    5.20
   6  10  -1   -6.90    4.90
   6  10  -1   -9.00    6.40
   6  10  -1   -4.80    7.00
  -6 -10   1   -4.60    9.80
  -6 -10   1   -5.90    8.30
  -6 -10   1   -3.30    5.10
  -6 -10   1   -4.70    8.50
   5  10  -1   24.50    5.50
   5  10  -1   20.60    5.70
   5  10  -1   36.00    5.60
   5  10  -1   30.50    6.60
  -5 -10   1   29.20    8.50
  -5 -10   1   24.80    5.10
  -5 -10   1   15.50    7.90
  -5 -10   1   34.80   10.50
   4  10  -1   32.60    5.40
   4  10  -1   -1.60   12.80
   4  10  -1   28.50    7.20
   4  10  -1   21.90    5.70
   4  10  -1   31.60   13.90
   4  10  -1   30.90    5.30
  -4 -10   1   29.70   10.00
  -4 -10   1   24.80    7.70
  -4 -10   1   23.00    4.50
  -4 -10   1   15.30    6.70
  -4 -10   1   21.00    7.40
   3  10  -1   18.00    3.00
   3  10  -1   13.30    4.00
   3  10  -1   16.30    3.20
   3  10  -1   19.50    5.00
   3  10  -1   15.60    5.60
   3  10  -1   12.10    5.40
   3  10  -1    6.30    4.30
  -3 -10   1    3.80    6.60
  -3 -10   1   17.00    5.70
  -3 -10   1   24.20    8.80
  -3 -10   1   10.60    6.10
  -3 -10   1    5.80    3.40
  -3 -10   1    7.50    6.80
   2  10  -1    0.00    5.70
   2  10  -1    0.10    2.50
   2  10  -1    3.80    3.00
   2  10  -1    5.50    4.80
   2  10  -1    8.60    6.00
   2  10  -1   -6.00    3.90
  -2 -10   1    1.10    3.60
  -2 -10   1   -4.70    2.70
  -2 -10   1    4.40    8.90
  -2 -10   1   -4.20    5.80
  -2 -10   1   -2.20    6.10
   1  10  -1  159.08   11.10
   1  10  -1  160.38    9.10
   1  10  -1  147.59   10.10
   1  10  -1  182.88   10.80
   1  10  -1  155.58   10.40
   1  10  -1  166.98   10.30
  -1 -10   1  159.88   11.20
  -1 -10   1  145.69    9.60
  -1 -10   1  155.18   11.50
  -1 -10   1  135.49   10.10
  -1 -10   1  182.58   16.00
  -1 -10   1  150.38   12.40
  -1 -10   1  161.58   12.40
   0  10  -1  116.59    7.60
   0  10  -1  136.69    9.30
   0  10  -1  117.89    9.40
   0  10  -1  102.99    8.50
   0  10  -1  120.09    9.00
   0  10  -1  110.99    8.30
   0  10  -1  132.59    8.60
   0  10  -1  127.89    7.80
   0 -10   1   93.89    9.20
   0 -10   1  145.09   10.20
   0 -10   1  119.59    8.30
   0 -10   1  125.59   10.30
   0 -10   1  122.49   10.60
   0 -10   1  131.79   10.10
  -1  10  -1   16.20    4.50
  -1  10  -1  -18.00   12.80
  -1  10  -1   21.70    4.10
  -1  10  -1   17.30    4.30
  -1  10  -1   22.00    5.00
  -1  10  -1   28.10    3.90
  -1  10  -1   27.40    4.70
  -1  10  -1   20.20    3.20
  -1  10  -1   10.20   11.80
   1 -10   1   16.20    3.50
   1 -10   1   22.50    4.80
   1 -10   1   24.90    6.30
   1 -10   1   24.70    6.30
   1 -10   1    9.90   15.30
   1 -10   1   27.20    5.80
   1 -10   1    5.80   12.40
   1 -10   1   32.90    8.70
  -2  10  -1   23.20    4.50
  -2  10  -1   14.60   13.90
  -2  10  -1   35.10    5.10
  -2  10  -1   40.40    5.70
  -2  10  -1   36.60    5.30
  -2  10  -1   25.80    5.00
  -2  10  -1   25.40   13.30
  -2  10  -1   44.60    5.70
  -2  10  -1   35.10    6.10
  -2  10  -1   27.90    5.00
   2 -10   1   26.50    5.00
   2 -10   1   54.59   17.10
   2 -10   1   31.10    6.10
   2 -10   1   43.90   14.00
   2 -10   1   47.50    7.80
   2 -10   1   58.99   11.30
   2 -10   1   38.60    6.60
   2 -10   1   32.60    5.10
  -3  10  -1   74.69    7.60
  -3  10  -1   84.09    6.80
  -3  10  -1   69.09    8.00
  -3  10  -1   72.59    7.10
  -3  10  -1   73.99    6.80
  -3  10  -1   79.09    7.20
  -3  10  -1   87.59    7.20
   3 -10   1   85.69   30.70
   3 -10   1   79.79    9.70
   3 -10   1  103.29   31.10
   3 -10   1   76.79    8.90
   3 -10   1   83.79   11.90
   3 -10   1   71.49    7.10
   3 -10   1   79.19    8.60
   3 -10   1   75.19    8.30
  -4  10  -1   33.80    5.80
  -4  10  -1   20.40    4.40
  -4  10  -1   22.70    4.10
  -4  10  -1   24.00   16.00
  -4  10  -1   17.80    4.80
  -4  10  -1   20.20    4.00
  -4  10  -1   14.60   13.00
  -4  10  -1   30.80    4.80
  -4  10  -1   23.30    4.40
   4 -10   1   19.90    4.60
   4 -10   1   19.40    4.90
   4 -10   1   34.00    8.90
   4 -10   1   18.80   14.70
   4 -10   1   25.40    6.00
   4 -10   1   15.60   13.30
   4 -10   1   23.20    5.60
   4 -10   1   19.60    7.10
  -5  10  -1   15.50   14.40
  -5  10  -1    5.50    3.80
  -5  10  -1    6.40    4.50
  -5  10  -1    3.70    3.20
  -5  10  -1    4.10    5.10
  -5  10  -1    8.20   12.80
  -5  10  -1    2.80    4.10
  -5  10  -1    5.50    4.20
   5 -10   1    1.90    4.20
   5 -10   1    4.50   13.20
   5 -10   1    9.60    7.10
   5 -10   1   13.30   15.40
   5 -10   1    7.30    5.90
   5 -10   1   -3.10    5.20
   5 -10   1    1.20    4.60
  -6  10  -1   22.00   14.40
  -6  10  -1   35.80   15.80
  -6  10  -1   17.50    4.70
  -6  10  -1   25.00    3.90
  -6  10  -1   22.50    3.90
  -6  10  -1   11.70    5.00
  -6  10  -1   25.30    5.40
  -6  10  -1   34.20    6.40
  -6  10  -1   16.70    5.10
   6 -10   1   23.80    6.80
   6 -10   1   25.30   21.40
   6 -10   1   14.30    5.40
   6 -10   1   25.90    9.00
   6 -10   1   15.90    7.80
   6 -10   1   12.20    5.30
   6 -10   1    6.60    5.20
   6 -10   1    0.80   17.60
  -7  10  -1   -6.00    5.00
  -7  10  -1    3.10    6.20
  -7  10  -1   -6.90   19.30
  -7  10  -1   -2.00    5.30
  -7  10  -1   -0.50    3.10
  -7  10  -1  -35.10   18.10
  -7  10  -1    1.30    3.40
  -7  10  -1    0.20    4.40
  -7  10  -1    0.60    4.40
   7 -10   1   -5.60   22.80
   7 -10   1   10.70   21.10
   7 -10   1   -0.70    4.60
   7 -10   1   -6.40    4.90
   7 -10   1   -9.30    8.00
  -8  10  -1   33.30    4.90
  -8  10  -1   35.10    6.50
  -8  10  -1   39.80    7.00
  -8  10  -1   24.50    5.70
  -8  10  -1   24.80    6.10
  -8  10  -1   31.50    6.50
   8 -10   1   20.30    5.50
   8 -10   1   22.40    5.00
   8 -10   1   47.80   19.40
   8 -10   1   40.70    8.10
   8 -10   1   22.60    6.20
   8 -10   1   34.30    8.70
   8 -10   1   47.60    9.00
   8 -10   1   32.80   20.70
  -9  10  -1  106.19   10.40
  -9  10  -1   86.89   10.20
   9 -10   1  102.79   14.10
   9 -10   1   75.39   11.10
   9 -10   1   94.79   12.40
   9 -10   1   93.19   13.80
 -10  10  -1   -7.30    7.70
 -10  10  -1   -5.30    5.10
 -10  10  -1   -0.90    7.30
  10 -10   1    4.70    7.50
  10 -10   1    0.70    5.50
  10 -10   1    9.90   10.60
   8   9  -1   -1.90    6.60
   8   9  -1   -0.20    4.70
   8   9  -1   -2.40    7.00
  -8  -9   1   -9.40    9.60
  -8  -9   1  -12.80    7.60
   7   9  -1   -9.00    6.20
   7   9  -1   -7.60    6.20
   7   9  -1   -2.60    4.80
  -7  -9   1   -6.60   10.00
  -7  -9   1   -5.70    8.30
  -7  -9   1   -6.90    7.40
   6   9  -1    1.40    5.00
   6   9  -1    2.70    6.00
   6   9  -1    1.10    5.90
   6   9  -1    2.00    4.50
  -6  -9   1    0.70    4.10
  -6  -9   1    3.70    3.20
  -6  -9   1   -1.60    7.10
  -6  -9   1   -3.30    9.90
  -6  -9   1   -6.80    8.60
  -6  -9   1    6.70    9.70
   5   9  -1   77.29    7.00
   5   9  -1   77.89    8.10
   5   9  -1   70.69    6.80
   5   9  -1   77.19    9.00
  -5  -9   1   71.49   10.40
  -5  -9   1   57.89    9.90
  -5  -9   1   55.49    5.90
  -5  -9   1   86.19   13.30
  -5  -9   1   61.09   10.50
  -5  -9   1   72.19    6.50
   4   9  -1    2.40    9.90
   4   9  -1   13.00   10.50
   4   9  -1   24.10    4.60
   4   9  -1   16.70    4.00
   4   9  -1   21.20    7.20
   4   9  -1   18.90    3.90
   4   9  -1   23.20    3.20
  -4  -9   1   15.50    5.90
  -4  -9   1   19.90    4.20
  -4  -9   1   11.80    3.30
  -4  -9   1   21.90    7.00
  -4  -9   1   16.50    6.60
   3   9  -1   21.10    4.50
   3   9  -1   23.60    3.20
   3   9  -1   23.00    3.10
   3   9  -1   21.40    5.30
   3   9  -1   13.20    3.50
   3   9  -1   11.70    3.90
   3   9  -1   28.40    4.50
  -3  -9   1   14.30    7.70
  -3  -9   1   18.70    6.50
  -3  -9   1   24.70    5.80
  -3  -9   1   16.70    3.00
  -3  -9   1   23.80    6.10
  -3  -9   1   10.30    4.00
   2   9  -1    3.80    3.10
   2   9  -1    5.60    2.50
   2   9  -1    5.20    2.90
   2   9  -1   12.10    4.20
   2   9  -1   17.40    4.70
   2   9  -1   -1.00   13.70
   2   9  -1  -19.80   13.50
   2   9  -1    3.00    3.70
  -2  -9   1   32.90   17.00
  -2  -9   1    7.10    6.80
  -2  -9   1    4.20    3.70
  -2  -9   1    8.50    5.40
  -2  -9   1   11.50    5.10
  -2  -9   1   21.60   17.00
  -2  -9   1   15.50    5.60
  -2  -9   1    9.70    3.20
  -2  -9   1    1.70    2.80
   1   9  -1  219.08   13.60
   1   9  -1  226.08   13.00
   1   9  -1  227.58   13.00
   1   9  -1  217.28   12.80
   1   9  -1  242.28   13.20
   1   9  -1  237.38   12.20
   1   9  -1  233.18   12.20
   1   9  -1  221.18   20.20
   1   9  -1  192.58   19.80
  -1  -9   1  231.48   14.40
  -1  -9   1  211.68   12.60
  -1  -9   1  231.68   14.20
  -1  -9   1  191.28   12.30
  -1  -9   1  237.88   13.30
  -1  -9   1  239.48   14.20
  -1  -9   1  240.58   20.90
  -1  -9   1  241.58   20.70
  -1  -9   1  237.08   15.80
   0   9  -1   36.10    4.80
   0   9  -1   37.60    5.80
   0   9  -1   35.50    4.20
   0   9  -1   36.10   13.30
   0   9  -1   35.80    4.70
   0   9  -1   35.20   13.80
   0   9  -1   33.80    4.60
   0   9  -1   36.60    5.80
   0   9  -1   40.60    4.10
   0  -9   1   24.70    5.80
   0  -9   1   36.10    4.10
   0  -9   1   33.30    4.60
   0  -9   1   20.40   13.80
   0  -9   1   40.20   13.90
   0  -9   1   39.90    7.30
   0  -9   1   40.60    5.50
   0  -9   1   43.00    4.80
   0  -9   1   49.40    6.90
   0  -9   1   41.10    7.70
  -1   9  -1   30.10    4.20
  -1   9  -1   36.30    4.80
  -1   9  -1   20.00   12.40
  -1   9  -1   45.10    5.10
  -1   9  -1   29.90    4.80
  -1   9  -1   35.40    4.30
  -1   9  -1   37.20    4.90
  -1   9  -1   29.10   11.40
  -1   9  -1   30.50    4.60
   1  -9   1   36.20    4.10
   1  -9   1   33.00    4.60
   1  -9   1   39.40    4.90
   1  -9   1   45.60    6.00
   1  -9   1   29.50    4.50
   1  -9   1   37.30    7.60
   1  -9   1   70.79   12.80
   1  -9   1   43.70    5.90
   1  -9   1   20.20   12.40
   1  -9   1   44.00    6.80
  -2   9  -1   -7.20    3.30
  -2   9  -1   22.00   11.00
  -2   9  -1  -19.30   10.20
  -2   9  -1   -2.50    4.00
  -2   9  -1   -4.30    2.80
  -2   9  -1   -1.60    3.20
  -2   9  -1   -1.80    2.90
   2  -9   1   -8.80    3.80
   2  -9   1   -4.40    2.80
   2  -9   1   -4.00    4.90
   2  -9   1   -5.70    2.90
   2  -9   1  -18.60   10.40
   2  -9   1  -13.60   11.30
   2  -9   1   -2.90    4.60
  -3   9  -1   11.80    3.70
  -3   9  -1    2.00   10.80
  -3   9  -1   19.10    3.50
  -3   9  -1   -2.20   12.10
  -3   9  -1    4.50    4.00
  -3   9  -1   12.80    4.30
  -3   9  -1   10.60    3.30
  -3   9  -1    6.10    3.30
  -3   9  -1   18.40    4.50
  -3   9  -1   19.10    3.90
   3  -9   1    7.90    5.30
   3  -9   1   15.10   11.60
   3  -9   1   18.50    5.10
   3  -9   1   13.20    5.00
   3  -9   1   -0.40   11.40
   3  -9   1    9.50    3.10
   3  -9   1   10.30    3.40
   3  -9   1   16.20    7.20
   3  -9   1    4.60    4.10
   3  -9   1    9.80    3.80
  -4   9  -1   11.70   11.00
  -4   9  -1   21.80    4.70
  -4   9  -1    3.50   11.60
  -4   9  -1    9.30    4.10
  -4   9  -1   11.70    3.90
  -4   9  -1   16.50    3.80
   4  -9   1    7.60   12.40
   4  -9   1   12.60    4.00
   4  -9   1   14.70    5.10
   4  -9   1   25.70    7.50
   4  -9   1   12.80    4.70
   4  -9   1   22.00   11.10
   4  -9   1   20.20    6.20
   4  -9   1   10.60    4.50
  -5   9  -1   32.10    4.80
  -5   9  -1   20.60   11.90
  -5   9  -1   23.20   12.90
  -5   9  -1   25.40    4.40
  -5   9  -1   22.70    4.60
  -5   9  -1   29.60    5.20
  -5   9  -1   21.60    4.30
  -5   9  -1   28.40    4.60
   5  -9   1   21.20    4.60
   5  -9   1   27.80   12.30
   5  -9   1   20.90    6.40
   5  -9   1   39.30    8.20
   5  -9   1   14.20    4.40
   5  -9   1   31.70    6.20
   5  -9   1   22.30    5.30
   5  -9   1   38.50   14.30
  -6   9  -1  -21.40   13.00
  -6   9  -1   -1.20    2.80
  -6   9  -1    0.90    3.20
  -6   9  -1   -2.00   14.20
  -6   9  -1   -6.60    3.70
  -6   9  -1   -6.30    4.00
  -6   9  -1    1.80    4.70
   6  -9   1   -6.30    4.00
   6  -9   1   -7.20    6.90
   6  -9   1  -13.90   13.40
   6  -9   1   -6.70    6.60
   6  -9   1   14.30   15.00
   6  -9   1   -6.80    4.30
   6  -9   1   -4.70    5.40
  -7   9  -1   51.69   14.90
  -7   9  -1   47.90   16.60
  -7   9  -1   61.49    5.20
  -7   9  -1   67.09    7.60
  -7   9  -1   71.69    7.30
  -7   9  -1   52.39    7.60
  -7   9  -1   65.29    7.10
  -7   9  -1   71.19    6.20
  -7   9  -1   70.69    8.10
   7  -9   1   59.49    8.40
   7  -9   1   91.99   17.40
   7  -9   1   62.59    8.10
   7  -9   1   55.59    7.00
   7  -9   1   83.29   16.10
   7  -9   1   83.69    9.90
   7  -9   1   58.09   16.70
   7  -9   1   65.59    9.00
  -8   9  -1   22.40    4.30
  -8   9  -1   -8.40   17.10
  -8   9  -1   11.70    5.20
  -8   9  -1    7.10   20.30
  -8   9  -1   16.40    5.60
  -8   9  -1   22.50    6.60
   8  -9   1   16.20    5.50
   8  -9   1   27.50    7.70
   8  -9   1    8.80   28.20
   8  -9   1   25.90   21.50
   8  -9   1   13.00    4.60
   8  -9   1   21.80    7.00
   8  -9   1    6.30    4.20
   8  -9   1   25.40    7.70
  -9   9  -1   58.69    7.70
  -9   9  -1   53.69    8.40
  -9   9  -1   54.89    8.80
  -9   9  -1   65.79    9.70
   9  -9   1   66.49   12.00
   9  -9   1   73.99   11.10
   9  -9   1   74.39   12.00
   9  -9   1   65.69    6.40
   9  -9   1   46.80    7.30
 -10   9  -1    4.50    5.00
 -10   9  -1    8.00    6.70
 -10   9  -1   10.00   10.20
  10  -9   1   -1.10    6.00
  10  -9   1   12.30    7.40
  10  -9   1   11.70   10.80
  10  -9   1   14.40    8.70
 -11   9  -1   70.09   10.00
 -11   9  -1   79.59   10.20
 -11   9  -1   70.39    9.80
  11  -9   1   81.79   13.40
  11  -9   1   59.49   10.10
   9   8  -1   10.50    7.30
   9   8  -1   -0.20    7.50
   9   8  -1    9.00    5.40
  -9  -8   1   11.80   10.00
  -9  -8   1   -9.80    7.30
   8   8  -1   -6.10    7.00
   8   8  -1  -10.70    5.60
   8   8  -1    6.70    4.60
  -8  -8   1   -2.70    6.90
  -8  -8   1    3.40    4.40
  -8  -8   1    1.00    7.20
  -8  -8   1   -4.90    9.10
  -8  -8   1    0.90    8.70
   7   8  -1   11.70    6.30
   7   8  -1   10.70    5.70
   7   8  -1   17.70    4.50
  -7  -8   1   18.90    4.10
  -7  -8   1   10.70    8.30
  -7  -8   1    8.90    3.70
  -7  -8   1    8.00    3.50
   6   8  -1   41.50    6.40
   6   8  -1   44.20    5.20
   6   8  -1   50.69    6.20
   6   8  -1   72.19    9.40
  -6  -8   1   44.40    5.20
  -6  -8   1   62.59   12.30
  -6  -8   1   46.60    8.10
  -6  -8   1   43.40    6.00
  -6  -8   1   37.30    5.20
  -6  -8   1   37.30    7.20
   5   8  -1  118.49    9.40
   5   8  -1  109.19    7.80
   5   8  -1  108.79    8.20
   5   8  -1  115.59    8.30
  -5  -8   1  118.59   12.30
  -5  -8   1  111.99   10.40
  -5  -8   1  107.59    8.40
  -5  -8   1  105.59   11.10
  -5  -8   1   96.79    7.10
  -5  -8   1  100.89    7.30
   4   8  -1   32.40    5.10
   4   8  -1   27.40    4.30
   4   8  -1   24.40    9.60
   4   8  -1   19.10   11.00
   4   8  -1   29.70    4.50
   4   8  -1   25.40    5.50
   4   8  -1   44.70   12.20
   4   8  -1   21.00    4.30
   4   8  -1   28.30    3.80
  -4  -8   1   22.40    5.80
  -4  -8   1   29.40    4.60
  -4  -8   1   27.10    3.40
  -4  -8   1   27.80    3.70
  -4  -8   1   36.70    6.20
  -4  -8   1   28.30    7.50
  -4  -8   1   33.90    6.10
   3   8  -1   80.59    8.10
   3   8  -1   77.59    6.70
   3   8  -1   78.19   11.20
   3   8  -1   68.79   11.00
   3   8  -1   83.49    6.60
   3   8  -1   83.59    6.10
   3   8  -1   78.79    5.50
   3   8  -1   79.39    6.20
  -3  -8   1   79.29   10.00
  -3  -8   1   81.99    6.40
  -3  -8   1   86.69    8.00
  -3  -8   1   66.79    5.60
  -3  -8   1   87.99    8.30
  -3  -8   1   80.39    8.40
   2   8  -1   88.39    7.00
   2   8  -1   91.79    5.90
   2   8  -1   86.19    6.50
   2   8  -1   73.89    7.00
   2   8  -1   84.29    7.50
   2   8  -1  100.39    6.40
   2   8  -1   88.49    6.60
   2   8  -1   81.79    5.90
  -2  -8   1   90.29    8.40
  -2  -8   1   95.99    6.80
  -2  -8   1   98.09    6.20
  -2  -8   1   91.89    7.60
  -2  -8   1   77.29    5.90
  -2  -8   1   95.39   10.60
  -2  -8   1   89.79    8.60
   1   8  -1   45.40    4.20
   1   8  -1   53.89   10.90
   1   8  -1   36.90    5.30
   1   8  -1   40.30    4.60
   1   8  -1   64.59   10.60
   1   8  -1   40.10    4.50
   1   8  -1   41.00    4.90
   1   8  -1   41.70    5.00
  -1  -8   1   35.90    6.60
  -1  -8   1   43.30    4.50
  -1  -8   1   38.80    4.70
  -1  -8   1   58.59   10.60
  -1  -8   1   44.70    5.20
  -1  -8   1   45.60   10.70
  -1  -8   1   42.40    4.10
  -1  -8   1   57.29    6.50
  -1  -8   1   50.89    8.60
  -1  -8   1   56.99    6.90
   0   8  -1  171.18   11.10
   0   8  -1  191.48   17.30
   0   8  -1  200.68   11.00
   0   8  -1  184.78   10.60
   0   8  -1  196.28   10.40
   0   8  -1  166.98   10.70
   0   8  -1  213.88   12.30
   0   8  -1  185.88   11.00
   0   8  -1  224.18   17.40
   0   8  -1  194.68   10.20
   0  -8   1  177.98   16.70
   0  -8   1  176.38   10.30
   0  -8   1  188.38   11.50
   0  -8   1  193.08   11.30
   0  -8   1  184.58   13.00
   0  -8   1  183.98   10.70
   0  -8   1  188.78   11.70
   0  -8   1  175.18   10.90
   0  -8   1  199.28   17.50
   0  -8   1  185.48   11.70
  -1   8  -1  158.68    9.70
  -1   8  -1  171.78   10.10
  -1   8  -1  194.98    9.90
  -1   8  -1  174.98   10.10
  -1   8  -1  159.58   10.10
  -1   8  -1  173.78    9.50
  -1   8  -1  176.28   17.30
  -1   8  -1  165.48    9.80
  -1   8  -1  157.48   16.50
   1  -8   1  156.38   10.20
   1  -8   1  163.48    9.60
   1  -8   1  163.88   10.60
   1  -8   1  168.28    9.90
   1  -8   1  158.58   10.80
   1  -8   1  169.48   12.50
   1  -8   1  151.38   16.50
   1  -8   1  162.48    9.50
   1  -8   1  159.78   16.20
   1  -8   1  180.48   10.80
  -2   8  -1  123.59    8.20
  -2   8  -1  119.39    8.00
  -2   8  -1  124.29    8.10
  -2   8  -1  137.19    7.70
  -2   8  -1  138.49   16.00
  -2   8  -1  123.79    8.00
  -2   8  -1  123.79   16.00
  -2   8  -1  106.59    7.80
  -2   8  -1  129.49    7.60
  -2   8  -1  131.69    7.70
   2  -8   1  127.99   11.20
   2  -8   1  130.29    8.80
   2  -8   1  113.29    7.70
   2  -8   1  123.99   10.30
   2  -8   1  112.19    8.10
   2  -8   1  120.19    7.50
   2  -8   1  124.19    8.50
   2  -8   1  118.39    9.70
   2  -8   1  131.29   15.90
   2  -8   1  101.29   14.80
  -3   8  -1  292.97   14.90
  -3   8  -1  286.27   14.80
  -3   8  -1  279.97   22.90
  -3   8  -1  285.77   15.00
  -3   8  -1  278.47   22.30
  -3   8  -1  246.98   14.90
  -3   8  -1  292.47   17.00
  -3   8  -1  299.77   15.30
  -3   8  -1  279.87   15.30
  -3   8  -1  268.87   15.10
   3  -8   1  283.77   15.30
   3  -8   1  271.37   15.60
   3  -8   1  264.57   22.00
   3  -8   1  241.98   14.80
   3  -8   1  257.37   17.10
   3  -8   1  271.37   15.00
   3  -8   1  285.57   22.60
   3  -8   1  281.57   15.70
   3  -8   1  261.97   16.10
   3  -8   1  280.07   15.70
  -4   8  -1  190.88   11.00
  -4   8  -1  192.78   11.50
  -4   8  -1  200.38   11.30
  -4   8  -1  193.38   11.40
  -4   8  -1  200.48   19.60
  -4   8  -1  208.28   20.30
  -4   8  -1  196.28   10.70
  -4   8  -1  187.78   11.60
  -4   8  -1  197.48   11.20
   4  -8   1  207.98   19.90
   4  -8   1  173.88   19.10
   4  -8   1  190.08   11.70
   4  -8   1  198.58   12.30
   4  -8   1  180.58   12.00
   4  -8   1  180.08   12.20
   4  -8   1  202.48   14.00
   4  -8   1  205.48   11.70
  -5   8  -1   89.39   24.20
  -5   8  -1  106.99    7.40
  -5   8  -1  103.49    7.60
  -5   8  -1   80.79    7.70
  -5   8  -1   92.29    7.40
  -5   8  -1   83.99    7.60
  -5   8  -1   66.59   21.80
  -5   8  -1   95.29    6.60
  -5   8  -1   95.49    6.20
   5  -8   1  103.69    8.10
   5  -8   1  112.39    9.40
   5  -8   1  101.29    8.20
   5  -8   1  113.69    9.50
   5  -8   1   90.39   20.10
   5  -8   1  107.99    7.90
  -6   8  -1   36.60   11.20
  -6   8  -1   50.49    4.30
  -6   8  -1   51.29   13.20
   6  -8   1   65.69    6.60
   6  -8   1   48.30    8.00
   6  -8   1   51.39   12.80
   6  -8   1   49.99   13.10
  -7   8  -1  289.07   16.30
  -7   8  -1  278.57   15.80
  -7   8  -1  274.47   15.60
  -7   8  -1  279.27   14.70
  -7   8  -1  303.47   26.70
  -7   8  -1  267.87   15.90
  -7   8  -1  273.47   15.70
  -7   8  -1  304.47   24.90
   7  -8   1  284.07   16.80
   7  -8   1  255.67   24.70
   7  -8   1  287.07   26.40
   7  -8   1  279.07   18.00
   7  -8   1  262.17   16.00
   7  -8   1  274.47   16.90
   7  -8   1  254.07   15.30
   7  -8   1  269.17   15.90
  -8   8  -1   64.59    7.70
  -8   8  -1   45.60   15.10
  -8   8  -1   80.59    8.20
  -8   8  -1   74.99    7.30
  -8   8  -1   79.29    7.40
  -8   8  -1   81.39   16.10
   8  -8   1  115.49   20.70
   8  -8   1   68.79    6.60
   8  -8   1  100.09   10.60
   8  -8   1   71.49   16.00
   8  -8   1   78.79   10.20
   8  -8   1   89.89    9.70
   8  -8   1   69.89    8.80
  -9   8  -1    2.80    5.60
  -9   8  -1    0.40    4.70
  -9   8  -1    3.90    5.70
  -9   8  -1    3.00    4.20
  -9   8  -1  -11.10   19.90
  -9   8  -1  -20.20   19.70
   9  -8   1    0.70    4.10
   9  -8   1    8.00   19.50
   9  -8   1   15.40    7.70
   9  -8   1   23.60   17.20
   9  -8   1    2.30    5.30
   9  -8   1    4.50    8.20
   9  -8   1    5.90    6.70
   9  -8   1    9.60    3.50
 -10   8  -1   21.50    7.00
 -10   8  -1   16.00    6.40
 -10   8  -1    7.70    5.00
  10  -8   1   16.90    7.20
  10  -8   1   14.30    9.20
  10  -8   1   25.50    8.30
  10  -8   1    6.20    5.60
 -11   8  -1   27.30    7.80
 -11   8  -1   21.40    5.90
 -11   8  -1   16.80    7.30
  11  -8   1   36.20    8.20
  11  -8   1   26.10   10.90
  11  -8   1   37.00    9.60
  11  -8   1   19.50    6.50
  10   7  -1   32.10    7.00
 -10  -7   1   26.30    8.30
 -10  -7   1   22.90    8.50
 -10  -7   1   45.80   12.00
   9   7  -1    1.90    5.60
   9   7  -1   -4.60    6.40
  -9  -7   1    2.70    7.10
  -9  -7   1    5.00    9.00
  -9  -7   1   19.50    9.90
   8   7  -1   -1.00    5.00
   8   7  -1    1.70    6.10
   8   7  -1   10.00    4.20
  -8  -7   1    0.50    3.70
  -8  -7   1    4.50    3.90
  -8  -7   1    0.50    6.40
  -8  -7   1    8.60    7.80
  -8  -7   1   -1.30    8.70
   7   7  -1   32.30    5.00
   7   7  -1   26.20    5.80
   7   7  -1   23.50    4.40
  -7  -7   1   21.90    8.80
  -7  -7   1   14.90    6.30
  -7  -7   1   25.00    8.10
  -7  -7   1   35.00    5.10
  -7  -7   1   24.40    4.70
  -7  -7   1   16.70    4.50
   6   7  -1   96.89    7.50
   6   7  -1   90.89    7.20
   6   7  -1   99.99    8.30
  -6  -7   1   86.19   10.20
  -6  -7   1   84.79   12.00
  -6  -7   1   94.49    7.00
  -6  -7   1  103.89    6.90
  -6  -7   1   87.69    9.60
   5   7  -1   11.60    3.10
   5   7  -1   10.10    2.90
   5   7  -1    6.10    3.40
   5   7  -1    3.00    3.80
   5   7  -1   -1.00    4.20
  -5  -7   1   18.50    6.80
  -5  -7   1   13.80    3.20
  -5  -7   1   10.80    5.20
  -5  -7   1   17.20    3.30
  -5  -7   1   12.00    5.80
  -5  -7   1   11.00    2.80
   4   7  -1    9.20    3.00
   4   7  -1    1.30    3.40
   4   7  -1   -1.00    6.80
   4   7  -1    9.00    2.60
  -4  -7   1    6.40    5.00
  -4  -7   1   12.50    2.80
   3   7  -1   42.50    8.40
   3   7  -1   48.40    8.60
   3   7  -1   33.40    4.70
   3   7  -1   28.60    4.40
   3   7  -1   34.90    4.10
   3   7  -1   42.80    3.80
   3   7  -1   34.00    3.70
   3   7  -1   35.70    4.60
   3   7  -1   36.90    3.70
  -3  -7   1   45.10    6.50
  -3  -7   1   36.00    3.90
  -3  -7   1   33.10    4.40
  -3  -7   1   45.90    6.80
   2   7  -1    7.80    2.00
   2   7  -1    0.20    2.30
   2   7  -1   -1.30    3.30
   2   7  -1   -1.50    2.60
   2   7  -1    0.40    2.80
   2   7  -1   -0.60    2.60
   2   7  -1    1.60    7.30
   2   7  -1   -2.60    7.00
   2   7  -1    2.00    3.00
  -2  -7   1    2.60    7.40
  -2  -7   1   -3.60    3.70
  -2  -7   1    0.20    2.60
  -2  -7   1   10.10    3.90
  -2  -7   1    4.70    7.00
  -2  -7   1    2.80    2.20
  -2  -7   1    8.50    3.80
  -2  -7   1    8.10    4.80
  -2  -7   1    8.60    2.40
   1   7  -1   74.09   10.60
   1   7  -1   79.39    5.80
   1   7  -1   89.59    5.50
   1   7  -1   91.99    6.30
   1   7  -1   91.59    5.60
  -1  -7   1   88.49    5.70
  -1  -7   1  100.99    6.30
  -1  -7   1  104.09    6.00
  -1  -7   1   99.39   11.40
  -1  -7   1  100.99    7.50
  -1  -7   1   91.59    7.00
  -1  -7   1   87.39    5.90
  -1  -7   1   96.29   11.80
   0   7  -1  184.18   10.50
   0   7  -1  202.98   10.00
   0   7  -1  194.68   10.00
   0   7  -1  179.28   10.70
   0   7  -1  187.98   10.50
   0   7  -1  189.78   10.50
   0   7  -1  176.08   15.90
   0   7  -1  173.58   15.60
   0  -7   1  199.28   15.50
   0  -7   1  188.68   12.80
   0  -7   1  182.98   15.80
   0  -7   1  183.88   10.90
   0  -7   1  197.78   11.50
   0  -7   1  181.08   10.20
   0  -7   1  195.68   10.00
   0  -7   1  175.58   10.90
   0  -7   1  166.98   10.80
   0  -7   1  177.98   10.50
  -1   7  -1    3.40    2.60
  -1   7  -1   -5.60    6.80
  -1   7  -1    3.60    2.20
  -1   7  -1    4.90    2.20
  -1   7  -1    0.90    3.20
  -1   7  -1    4.90    2.10
  -1   7  -1  -14.40    7.80
   1  -7   1   -4.60    2.60
   1  -7   1   -1.50    3.30
   1  -7   1   -1.20    3.40
   1  -7   1   -0.80    7.80
   1  -7   1   -8.80    6.70
   1  -7   1    2.50    3.20
   1  -7   1    1.40    2.10
  -2   7  -1   59.49    5.50
  -2   7  -1   57.29   11.00
  -2   7  -1   74.79    5.60
  -2   7  -1   78.49    5.30
  -2   7  -1   57.09   11.70
  -2   7  -1   75.19    5.80
  -2   7  -1   79.89    5.40
  -2   7  -1   82.19    5.10
  -2   7  -1   66.79    5.80
  -2   7  -1   62.09    5.40
   2  -7   1   77.19    6.00
   2  -7   1   73.39    6.30
   2  -7   1   70.39    6.20
   2  -7   1   66.39    5.60
   2  -7   1   87.09   11.90
   2  -7   1   70.89    5.20
   2  -7   1   86.39    6.30
   2  -7   1   69.59    5.40
   2  -7   1  104.09   12.50
  -3   7  -1   97.89    6.70
  -3   7  -1   96.29    6.60
  -3   7  -1  103.89   14.50
  -3   7  -1  105.59    7.10
  -3   7  -1  101.59    6.20
  -3   7  -1  111.09   14.00
  -3   7  -1  100.69    6.80
  -3   7  -1   84.99    6.90
  -3   7  -1  116.39    9.10
  -3   7  -1   97.09    6.60
   3  -7   1  110.49    7.60
   3  -7   1  123.49    9.50
   3  -7   1  118.29   13.80
   3  -7   1  107.89    7.20
   3  -7   1  123.19    9.30
   3  -7   1   96.19    6.50
   3  -7   1  103.99   13.20
   3  -7   1   84.29    6.70
   3  -7   1  106.89    7.50
   3  -7   1  104.69    7.50
  -4   7  -1  231.68   19.80
  -4   7  -1  253.67   13.80
  -4   7  -1  238.08   13.40
  -4   7  -1  244.98   13.90
  -4   7  -1  250.87   13.90
  -4   7  -1  269.67   20.80
  -4   7  -1  247.78   13.20
  -4   7  -1  253.27   13.70
  -4   7  -1  250.67   13.80
   4  -7   1  252.87   20.30
   4  -7   1  252.57   14.10
   4  -7   1  256.27   14.20
   4  -7   1  255.07   19.80
   4  -7   1  264.07   14.40
   4  -7   1  273.37   15.70
   4  -7   1  232.38   13.70
   4  -7   1  265.77   14.00
  -5   7  -1    1.90    3.40
  -5   7  -1    0.40    3.20
  -5   7  -1   -0.80    9.20
  -5   7  -1    4.00    3.20
  -5   7  -1    6.80    2.00
  -5   7  -1  -10.90    8.00
  -5   7  -1    2.10    3.20
  -5   7  -1    6.70    2.30
  -5   7  -1    3.60    3.10
   5  -7   1    4.90    3.30
   5  -7   1    8.40    8.60
   5  -7   1    4.20    3.20
   5  -7   1    1.60    5.70
   5  -7   1    6.00    2.80
   5  -7   1   -1.50    4.50
   5  -7   1    2.70    4.80
   5  -7   1   13.10    9.50
   5  -7   1    4.80    3.60
  -6   7  -1   -3.80   10.40
  -6   7  -1    4.80    3.30
  -6   7  -1    8.90    3.70
  -6   7  -1  -18.00    8.90
  -6   7  -1    5.10    3.80
  -6   7  -1    2.20    3.20
  -6   7  -1    3.20    2.00
  -6   7  -1    4.60    3.60
  -6   7  -1    5.10    2.20
   6  -7   1    0.80   10.90
   6  -7   1    7.40    4.90
   6  -7   1    6.60    4.50
   6  -7   1    7.80    3.40
   6  -7   1    7.60    3.70
   6  -7   1   10.70    3.70
   6  -7   1    1.10    9.50
   6  -7   1    4.80    5.90
   6  -7   1    7.10    2.40
  -7   7  -1   12.00   12.00
  -7   7  -1   20.40   11.10
  -7   7  -1   30.00    4.90
  -7   7  -1   22.90    4.00
  -7   7  -1   30.10    5.00
  -7   7  -1   30.40    5.20
  -7   7  -1   33.60    5.50
   7  -7   1   25.20    6.60
   7  -7   1   35.30    5.40
   7  -7   1   19.90    5.60
   7  -7   1   30.30   11.40
   7  -7   1   19.00    3.90
   7  -7   1   45.30   13.00
   7  -7   1   29.40    5.80
   7  -7   1   19.80    4.60
  -8   7  -1    9.20    3.30
  -8   7  -1    7.00    4.90
  -8   7  -1   -3.80   10.90
  -8   7  -1   19.40   14.80
  -8   7  -1    9.00    3.80
  -8   7  -1    3.90    4.60
  -8   7  -1    8.20    3.30
  -8   7  -1    6.40    4.40
   8  -7   1    9.10    5.70
   8  -7   1    6.30    4.60
   8  -7   1    5.50    3.80
   8  -7   1    5.60    6.00
   8  -7   1    8.50    3.40
   8  -7   1    8.80    6.50
   8  -7   1   20.80   14.00
   8  -7   1   14.80   12.80
   8  -7   1    8.50    3.50
  -9   7  -1   13.10    5.70
  -9   7  -1    7.20   15.50
  -9   7  -1   11.40   14.60
  -9   7  -1    6.70    4.10
   9  -7   1   18.60    8.90
   9  -7   1    5.40    4.70
   9  -7   1   12.30    3.30
   9  -7   1   -0.70   15.70
   9  -7   1   11.60    7.00
   9  -7   1   18.00    9.00
   9  -7   1  -13.50   13.50
 -10   7  -1    0.40    4.90
 -10   7  -1    3.30    6.20
 -10   7  -1   -1.10    4.90
 -10   7  -1    4.40    5.90
  10  -7   1   12.70    8.00
  10  -7   1    1.60    8.40
  10  -7   1    1.20    6.50
  10  -7   1    0.10    4.80
 -11   7  -1   21.10    7.70
 -11   7  -1   14.80    5.40
  11  -7   1   15.80    5.70
  11  -7   1   20.00   10.90
  11  -7   1   15.40    7.50
  11  -7   1   25.00    8.90
 -12   7  -1   25.00    8.30
 -12   7  -1   25.10    8.30
  12  -7   1   30.50   11.80
  12  -7   1   33.60   12.50
  12  -7   1   29.10    9.70
  12  -7   1   11.20    7.40
  10   6  -1   11.40    5.80
 -10  -6   1   18.40    9.70
 -10  -6   1   20.10    6.00
 -10  -6   1   24.70   10.80
 -10  -6   1   16.60    7.60
   9   6  -1   -4.10    5.70
  -9  -6   1    5.70    9.00
  -9  -6   1    1.10    8.50
  -9  -6   1   -4.80    4.30
  -9  -6   1    2.40    6.60
  -9  -6   1   -2.00    4.90
   8   6  -1   19.70    4.50
   8   6  -1   20.70    4.90
   8   6  -1   23.70    4.70
  -8  -6   1   15.20    4.30
  -8  -6   1   15.20    8.30
  -8  -6   1   17.30    4.30
  -8  -6   1   23.80    8.50
  -8  -6   1    9.50    7.10
   7   6  -1    7.80    3.60
   7   6  -1   16.60    4.50
   7   6  -1   21.80    5.50
   7   6  -1   18.30    4.00
  -7  -6   1   13.30    3.70
  -7  -6   1    7.80    3.40
  -7  -6   1   11.70    7.30
  -7  -6   1    6.00    7.20
  -7  -6   1    0.50    5.80
   6   6  -1   11.20    5.00
   6   6  -1    6.10    3.80
   6   6  -1    7.20    4.20
  -6  -6   1   16.80    3.20
  -6  -6   1   13.60    3.30
  -6  -6   1    9.60    6.20
  -6  -6   1   10.40    6.40
  -6  -6   1    8.10    5.20
   5   6  -1    1.00    2.30
   5   6  -1   -1.40    2.90
   5   6  -1   -5.40    4.20
   5   6  -1    1.70    2.70
  -5  -6   1    5.60    5.60
  -5  -6   1    6.00    2.70
  -5  -6   1    2.80    2.60
  -5  -6   1    4.20    2.40
  -5  -6   1    0.40    5.30
  -5  -6   1    3.00    4.50
   4   6  -1   17.50    2.60
   4   6  -1   23.70    6.40
   4   6  -1   15.00    2.70
   4   6  -1   24.00    4.10
   4   6  -1   21.80    4.50
   4   6  -1   16.10    3.30
   4   6  -1   26.10    3.30
   4   6  -1   20.00    3.20
  -4  -6   1   18.70    2.40
  -4  -6   1   18.40    2.70
  -4  -6   1   26.80    3.10
  -4  -6   1   27.80    5.90
   3   6  -1   71.79    6.00
   3   6  -1   75.89    9.30
   3   6  -1   77.29    9.10
   3   6  -1   72.39    5.50
   3   6  -1   84.39    6.50
   3   6  -1   76.59    5.60
   3   6  -1   81.69    5.00
   3   6  -1   86.89    5.10
  -3  -6   1   77.19    5.20
  -3  -6   1   68.49    6.50
  -3  -6   1   72.69    6.80
  -3  -6   1   82.29    8.20
   2   6  -1  620.74   31.70
   2   6  -1  634.34   34.50
   2   6  -1  622.84   32.10
   2   6  -1  644.24   31.50
   2   6  -1  632.94   31.50
   2   6  -1  639.24   31.50
   2   6  -1  628.34   34.50
   2   6  -1  626.24   31.70
   2   6  -1  645.74   31.70
   2   6  -1  606.54   32.50
  -2  -6   1  579.54   32.00
  -2  -6   1  599.14   31.60
  -2  -6   1  591.84   34.50
  -2  -6   1  669.43   31.70
  -2  -6   1  624.14   31.60
  -2  -6   1  638.54   34.40
  -2  -6   1  625.34   32.10
  -2  -6   1  636.14   32.60
   1   6  -1   84.99    5.80
   1   6  -1   89.39    5.50
   1   6  -1   86.99    5.30
   1   6  -1  102.29    6.30
   1   6  -1   87.09    5.80
   1   6  -1   85.99    5.60
   1   6  -1   77.39   10.10
   1   6  -1   76.19   10.30
   1   6  -1   88.39    5.30
   1   6  -1  104.69    5.90
  -1  -6   1   91.59    6.70
  -1  -6   1   84.89    5.50
  -1  -6   1   94.69   10.70
  -1  -6   1   95.09    5.80
  -1  -6   1   88.79    9.80
  -1  -6   1   94.39    7.50
  -1  -6   1   90.59    5.60
  -1  -6   1   92.69    5.60
   0   6  -1  146.49    7.70
   0   6  -1  137.49    8.00
   0   6  -1  147.29    7.90
   0   6  -1  126.79    8.00
   0   6  -1  141.69    8.00
   0   6  -1  153.78    8.20
   0   6  -1  134.09   18.90
   0   6  -1  146.59    7.70
   0   6  -1  142.29    7.90
   0   6  -1  111.19   16.30
   0   6  -1  139.69    8.10
   0  -6   1  141.29    7.80
   0  -6   1  140.59    8.10
   0  -6   1  137.69   15.80
   0  -6   1  144.29    8.40
   0  -6   1  129.89    8.60
   0  -6   1  143.79    8.10
   0  -6   1  126.39    8.30
   0  -6   1  139.99    7.90
   0  -6   1  151.88    9.40
   0  -6   1  124.29   16.40
  -1   6  -1  541.45   31.10
  -1   6  -1  537.05   27.10
  -1   6  -1  530.35   27.30
  -1   6  -1  502.35   30.60
  -1   6  -1  545.05   27.20
  -1   6  -1  528.25   27.20
  -1   6  -1  537.65   27.10
  -1   6  -1  560.44   27.30
  -1   6  -1  501.25   27.20
  -1   6  -1  511.95   27.20
  -1   6  -1  543.65   27.10
   1  -6   1  538.15   27.50
   1  -6   1  544.65   27.20
   1  -6   1  553.64   31.00
   1  -6   1  551.44   30.70
   1  -6   1  523.45   27.10
   1  -6   1  575.14   27.30
   1  -6   1  529.75   27.40
   1  -6   1  525.35   28.00
   1  -6   1  563.64   27.30
   1  -6   1  500.65   27.40
  -2   6  -1 1778.72   84.09
  -2   6  -1 1644.44   83.89
  -2   6  -1 1735.23   83.99
  -2   6  -1 1708.43   83.89
  -2   6  -1 1706.13   87.69
  -2   6  -1 1703.13   84.09
  -2   6  -1 1679.43   87.39
  -2   6  -1 1701.63   83.99
  -2   6  -1 1731.83   83.99
  -2   6  -1 1545.35   84.29
  -2   6  -1 1602.54   83.99
   2  -6   1 1750.32   84.09
   2  -6   1 1674.43   83.99
   2  -6   1 1667.93   87.19
   2  -6   1 1672.73   84.19
   2  -6   1 1650.43   84.49
   2  -6   1 1586.34   84.09
   2  -6   1 1719.73   84.09
   2  -6   1 1678.03   83.99
   2  -6   1 1675.43   87.39
   2  -6   1 1684.83   84.19
  -3   6  -1   70.09    5.00
  -3   6  -1   64.79    4.80
  -3   6  -1   56.89    4.30
  -3   6  -1   77.69    5.20
  -3   6  -1   74.09   10.20
  -3   6  -1   69.19    4.90
  -3   6  -1   73.99    5.40
  -3   6  -1   47.70    9.70
  -3   6  -1   57.49    4.60
   3  -6   1   62.49    5.80
   3  -6   1   62.29    5.50
   3  -6   1   59.39    5.60
   3  -6   1   60.59    9.20
   3  -6   1   80.19    7.50
   3  -6   1   53.59    4.50
   3  -6   1   67.99    9.90
   3  -6   1   51.09    4.80
  -4   6  -1   80.09    5.80
  -4   6  -1   97.29    6.60
  -4   6  -1   82.89    5.90
  -4   6  -1   90.19    6.00
  -4   6  -1   78.89    5.40
  -4   6  -1   78.39    5.10
  -4   6  -1   83.29    6.10
  -4   6  -1   81.69    5.50
  -4   6  -1   69.39   10.70
  -4   6  -1   84.29    6.00
  -4   6  -1   67.89   10.80
   4  -6   1   85.59    6.30
   4  -6   1   97.89    8.40
   4  -6   1  104.39    6.30
   4  -6   1   96.99    6.80
   4  -6   1   72.09    6.70
   4  -6   1   89.19    6.40
   4  -6   1   79.99    5.50
   4  -6   1   82.39    5.80
   4  -6   1   99.09    6.80
   4  -6   1   94.59   12.10
   4  -6   1  104.29   12.80
  -5   6  -1  114.29    7.40
  -5   6  -1  117.39    7.50
  -5   6  -1  120.89    7.40
  -5   6  -1  119.99    9.70
  -5   6  -1  114.39    6.50
  -5   6  -1  113.99    7.50
  -5   6  -1  106.39    6.70
  -5   6  -1  116.29    6.30
  -5   6  -1  139.29   15.00
  -5   6  -1   95.09   13.70
  -5   6  -1  115.99    7.20
   5  -6   1  119.99    7.60
   5  -6   1  108.39    8.30
   5  -6   1  111.79   13.80
   5  -6   1  126.19   14.50
   5  -6   1  107.49    7.50
   5  -6   1  108.79    7.30
   5  -6   1  122.09    8.00
   5  -6   1  112.29    9.50
   5  -6   1  107.79    7.10
   5  -6   1  110.29   10.00
  -6   6  -1  135.39    8.00
  -6   6  -1  147.69    8.70
  -6   6  -1  134.59    8.60
  -6   6  -1  125.19   15.70
  -6   6  -1  152.08    8.90
  -6   6  -1  124.49   15.50
  -6   6  -1  126.59    8.60
  -6   6  -1  152.78    7.70
  -6   6  -1  143.09    8.70
   6  -6   1  140.09    8.90
   6  -6   1  134.99    9.50
   6  -6   1  135.59    9.10
   6  -6   1  137.99    8.70
   6  -6   1  131.49   10.60
   6  -6   1  109.29   15.20
   6  -6   1  130.59    8.50
   6  -6   1  132.99    9.30
   6  -6   1  158.48   16.30
  -7   6  -1   52.29    5.40
  -7   6  -1   52.19    5.30
  -7   6  -1   56.19    5.80
  -7   6  -1   73.49   12.20
  -7   6  -1   58.99    6.00
  -7   6  -1   44.60    4.30
  -7   6  -1   82.29   14.30
  -7   6  -1   46.80    5.30
  -7   6  -1   48.20    6.00
   7  -6   1   67.89   11.60
   7  -6   1   68.99   13.90
   7  -6   1   54.79    7.20
   7  -6   1   49.20    6.30
   7  -6   1   45.10    7.20
   7  -6   1   50.79    6.10
   7  -6   1   51.79    5.30
   7  -6   1   53.79    5.60
   7  -6   1   51.29    5.50
  -8   6  -1    7.90    4.40
  -8   6  -1   19.10   11.90
  -8   6  -1    8.30    4.40
  -8   6  -1    6.30    2.30
  -8   6  -1    4.50    3.50
  -8   6  -1    9.90    3.10
  -8   6  -1    0.40   12.20
  -8   6  -1    8.90    3.20
  -8   6  -1   11.20    4.00
   8  -6   1   10.40    5.70
   8  -6   1    7.90    3.90
   8  -6   1   11.60    3.10
   8  -6   1    7.80    3.00
   8  -6   1    7.00    3.00
   8  -6   1   22.30   12.70
   8  -6   1   13.90    5.50
   8  -6   1    4.80   13.60
   8  -6   1   11.70    6.30
  -9   6  -1    6.30    3.90
  -9   6  -1    0.90    4.40
  -9   6  -1    5.90    4.70
  -9   6  -1    4.60    3.50
  -9   6  -1    4.40    4.30
  -9   6  -1    2.70    3.30
  -9   6  -1   17.80   14.00
  -9   6  -1   -0.60   14.70
   9  -6   1   25.30   13.50
   9  -6   1    5.20    4.50
   9  -6   1    6.10    3.20
   9  -6   1   11.80   13.60
   9  -6   1   10.80    7.00
   9  -6   1   18.20    7.20
   9  -6   1    7.50    5.70
   9  -6   1   10.90    3.20
 -10   6  -1   -8.60   22.00
 -10   6  -1    1.40    5.90
 -10   6  -1   -4.00    4.20
 -10   6  -1    1.60    4.60
 -10   6  -1    0.40    4.80
  10  -6   1   -5.40    7.70
  10  -6   1   -4.50    6.20
  10  -6   1   -2.20    4.60
  10  -6   1   35.70   25.00
  10  -6   1    8.50    7.50
  10  -6   1    6.90    3.00
  10  -6   1  -11.60   16.90
 -11   6  -1   46.60    7.30
 -11   6  -1   46.40    7.80
 -11   6  -1   47.50    7.50
  11  -6   1   55.99   10.20
  11  -6   1   54.69   10.40
  11  -6   1   48.10    7.70
  11  -6   1   73.89   11.40
 -12   6  -1   22.90    5.70
 -12   6  -1   25.40    6.80
 -12   6  -1   18.90    7.70
  12  -6   1   21.00    7.50
  12  -6   1   37.00    8.70
  12  -6   1   30.00   10.90
  11   5  -1   18.60    5.30
 -11  -5   1    8.10    6.00
 -11  -5   1   19.00    9.30
 -11  -5   1   17.70   10.20
 -11  -5   1    7.30    5.60
  10   5  -1   -8.00    4.40
  10   5  -1   -9.50    5.90
 -10  -5   1    3.90    5.40
 -10  -5   1    5.20    9.40
 -10  -5   1   -2.20    7.40
 -10  -5   1   -6.40    4.00
   9   5  -1    2.80    4.30
   9   5  -1    8.20    7.70
  -9  -5   1    6.80    3.90
  -9  -5   1   11.30    4.70
  -9  -5   1    9.60    6.90
  -9  -5   1    8.10    4.30
  -9  -5   1    3.40    7.90
   8   5  -1   30.00    4.80
   8   5  -1   27.70    7.10
   8   5  -1   33.30    5.90
   8   5  -1   29.20    5.10
   8   5  -1   26.70    4.60
  -8  -5   1   27.60    7.00
  -8  -5   1   30.90    5.20
  -8  -5   1   29.90    4.40
  -8  -5   1   24.30    8.30
   7   5  -1   50.19    5.80
   7   5  -1   46.70    6.00
   7   5  -1   48.40    7.10
  -7  -5   1   47.80    7.00
  -7  -5   1   48.60    5.60
  -7  -5   1   52.89    5.10
  -7  -5   1   46.10    6.00
  -7  -5   1   45.90    9.00
   6   5  -1  166.08    9.60
   6   5  -1  168.58   11.30
   6   5  -1  156.18   10.80
   6   5  -1  155.88   10.10
  -6  -5   1  177.68   10.00
  -6  -5   1  179.08    9.90
  -6  -5   1  185.68   13.70
  -6  -5   1  172.08   12.90
   5   5  -1   -0.70    2.80
   5   5  -1   12.10    2.70
   5   5  -1    5.30    3.90
   5   5  -1    2.60    3.40
   5   5  -1   12.90    2.80
  -5  -5   1   11.90    2.60
  -5  -5   1    8.80    4.80
  -5  -5   1    5.10    5.10
  -5  -5   1    6.80    2.60
   4   5  -1  145.39    8.50
   4   5  -1  142.59    7.80
   4   5  -1  130.19    7.60
  -4  -5   1  139.99   10.70
  -4  -5   1  132.89    7.80
  -4  -5   1  138.99    9.10
  -4  -5   1  150.08    9.00
  -4  -5   1  115.49    7.40
   3   5  -1   56.69    4.00
   3   5  -1   47.70    4.00
   3   5  -1   50.69    3.90
   3   5  -1   63.49    4.30
  -3  -5   1   68.59    5.60
  -3  -5   1   62.99    5.50
  -3  -5   1   51.49    5.30
  -3  -5   1   56.29    6.70
  -3  -5   1   49.70    4.00
  -3  -5   1   48.90    4.10
   2   5  -1 1805.62   90.39
   2   5  -1 1713.03   94.09
   2   5  -1 1824.82   90.29
   2   5  -1 1853.21   89.99
   2   5  -1 1870.81   89.89
   2   5  -1 1793.02   90.09
   2   5  -1 1755.72   93.89
   2   5  -1 1792.32   90.09
   2   5  -1 1735.83   90.29
   2   5  -1 1866.21   89.99
   2   5  -1 1824.82   90.19
   2   5  -1 1775.62   89.99
  -2  -5   1 1832.12   89.99
  -2  -5   1 1865.81   93.39
  -2  -5   1 1809.12   90.69
  -2  -5   1 1760.72   90.39
  -2  -5   1 1829.92   89.99
  -2  -5   1 1788.82   93.39
  -2  -5   1 1845.82   90.39
  -2  -5   1 1770.92   90.09
   1   5  -1  216.18   11.40
   1   5  -1  209.28   12.10
   1   5  -1  221.48   14.50
   1   5  -1  226.38   11.60
   1   5  -1  220.38   11.70
   1   5  -1  226.28   11.70
   1   5  -1  226.58   11.90
   1   5  -1  204.78   14.80
   1   5  -1  224.98   11.70
   1   5  -1  220.88   11.50
   1   5  -1  222.58   11.50
  -1  -5   1  236.38   12.10
  -1  -5   1  233.38   11.60
  -1  -5   1  207.78   14.70
  -1  -5   1  221.98   11.70
  -1  -5   1  218.08   12.60
  -1  -5   1  220.58   14.50
  -1  -5   1  221.18   11.60
  -1  -5   1  231.28   12.00
  -1  -5   1  232.58   11.60
  -1  -5   1  213.88   11.90
   0   5  -1  429.46   24.00
   0   5  -1  417.66   21.00
   0   5  -1  425.76   21.30
   0   5  -1  411.26   21.00
   0   5  -1  404.06   21.40
   0   5  -1  413.36   24.20
   0   5  -1  412.96   21.10
   0   5  -1  409.16   21.20
   0   5  -1  425.96   21.20
   0   5  -1  419.06   21.10
   0   5  -1  409.06   21.30
   0  -5   1  426.66   23.80
   0  -5   1  409.66   21.10
   0  -5   1  421.56   21.30
   0  -5   1  406.96   21.80
   0  -5   1  400.46   21.30
   0  -5   1  425.36   21.20
   0  -5   1  408.86   21.50
   0  -5   1  428.76   21.10
   0  -5   1  405.76   24.00
   0  -5   1  404.36   21.60
   0  -5   1  425.76   21.10
  -1   5  -1  374.66   18.30
  -1   5  -1  334.77   21.20
  -1   5  -1  342.77   18.20
  -1   5  -1  364.36   18.10
  -1   5  -1  359.56   18.20
  -1   5  -1  372.46   18.30
  -1   5  -1  323.87   18.20
  -1   5  -1  336.47   18.10
  -1   5  -1  368.86   21.80
  -1   5  -1  369.26   18.20
  -1   5  -1  353.26   18.30
   1  -5   1  357.96   18.40
   1  -5   1  357.06   18.20
   1  -5   1  353.46   18.50
   1  -5   1  389.66   18.30
   1  -5   1  355.26   18.20
   1  -5   1  374.06   18.30
   1  -5   1  371.86   18.20
   1  -5   1  349.47   18.90
   1  -5   1  348.07   18.40
   1  -5   1  325.77   18.20
   1  -5   1  328.77   18.20
   1  -5   1  370.96   21.50
   1  -5   1  371.16   21.20
  -2   5  -1  523.45   28.10
  -2   5  -1  556.84   28.10
  -2   5  -1  594.94   28.10
  -2   5  -1  535.95   28.10
  -2   5  -1  592.44   28.20
  -2   5  -1  566.14   28.10
  -2   5  -1  556.94   28.10
  -2   5  -1  561.94   31.50
  -2   5  -1  549.95   28.00
  -2   5  -1  541.95   27.90
  -2   5  -1  537.55   28.00
  -2   5  -1  572.14   31.30
   2  -5   1  513.15   28.00
   2  -5   1  579.64   28.20
   2  -5   1  554.74   31.00
   2  -5   1  533.65   28.20
   2  -5   1  551.24   28.30
   2  -5   1  557.24   28.10
   2  -5   1  553.44   28.20
   2  -5   1  553.94   28.10
   2  -5   1  557.94   28.10
   2  -5   1  538.25   31.10
   2  -5   1  553.74   28.60
   2  -5   1  578.84   28.20
  -3   5  -1   79.99    4.90
  -3   5  -1   89.29    5.40
  -3   5  -1   87.29    5.80
  -3   5  -1   76.09    5.10
  -3   5  -1   86.99    5.50
  -3   5  -1   83.49   10.40
  -3   5  -1   83.39   11.00
  -3   5  -1   86.29    5.70
  -3   5  -1   99.39    5.60
  -3   5  -1   93.09    5.60
  -3   5  -1   82.19    5.60
  -3   5  -1   78.69    5.50
   3  -5   1   76.99    5.90
   3  -5   1   87.39    5.80
   3  -5   1   86.99    5.40
   3  -5   1   84.79    5.20
   3  -5   1   87.79    6.00
   3  -5   1   90.69    5.70
   3  -5   1   90.49   10.50
   3  -5   1   88.29    7.20
   3  -5   1   87.29    5.70
   3  -5   1   95.69    5.50
   3  -5   1   91.49    9.90
  -4   5  -1  195.08   16.00
  -4   5  -1  230.08   11.50
  -4   5  -1  204.68   11.40
  -4   5  -1  220.78   11.40
  -4   5  -1  213.08   11.50
  -4   5  -1  221.88   11.50
  -4   5  -1  201.28   11.50
  -4   5  -1  220.98   11.00
  -4   5  -1  217.38   11.40
  -4   5  -1  216.68   16.60
   4  -5   1  195.08   11.90
   4  -5   1  214.88   11.40
   4  -5   1  207.18   11.40
   4  -5   1  221.58   11.00
   4  -5   1  198.18   11.50
   4  -5   1  212.18   15.70
   4  -5   1  215.68   11.60
   4  -5   1  212.48   12.60
   4  -5   1  206.98   11.50
   4  -5   1  199.38   11.90
   4  -5   1  210.28   16.40
   4  -5   1  203.08   11.30
  -5   5  -1  108.99   13.30
  -5   5  -1  115.39    6.10
  -5   5  -1  117.69    7.00
  -5   5  -1  107.59    7.00
  -5   5  -1  110.19    7.00
  -5   5  -1  108.89    6.90
  -5   5  -1   89.29   12.10
   5  -5   1  132.49    7.10
   5  -5   1   91.59    6.80
   5  -5   1  109.19    7.70
   5  -5   1  113.29    7.20
   5  -5   1  127.79    8.80
   5  -5   1   96.69    6.90
   5  -5   1   90.99   12.80
   5  -5   1  113.69    6.20
   5  -5   1   89.89   12.30
   5  -5   1  119.09    7.80
   5  -5   1  116.79    7.20
  -6   5  -1   86.99    5.90
  -6   5  -1  100.69   13.80
  -6   5  -1   96.19    6.30
  -6   5  -1   89.59    6.10
  -6   5  -1   79.79    5.90
  -6   5  -1  117.49   14.10
  -6   5  -1   91.59    6.30
  -6   5  -1   84.29    6.10
   6  -5   1   82.69    5.90
   6  -5   1   79.19   12.70
   6  -5   1   78.89    8.20
   6  -5   1   74.69    6.80
   6  -5   1   90.39    6.30
   6  -5   1   81.39    6.40
   6  -5   1   80.69    6.00
   6  -5   1   80.09    7.10
   6  -5   1   73.49   15.60
  -7   5  -1  123.59    8.10
  -7   5  -1  150.88    8.70
  -7   5  -1  116.59    8.10
  -7   5  -1  143.09   15.60
  -7   5  -1  136.89    8.60
  -7   5  -1  140.69    8.60
  -7   5  -1  124.99    7.60
  -7   5  -1  134.69    8.30
  -7   5  -1  134.49   15.80
   7  -5   1  119.89    8.10
   7  -5   1  139.39    8.10
   7  -5   1  128.39    9.90
   7  -5   1  123.49   15.20
   7  -5   1  124.89   15.50
   7  -5   1  121.99    8.60
   7  -5   1  131.09    9.60
   7  -5   1  136.39   10.50
  -8   5  -1   37.90    5.30
  -8   5  -1   36.80    5.30
  -8   5  -1   35.20   12.80
  -8   5  -1   25.10    3.70
  -8   5  -1   58.19   12.70
  -8   5  -1   31.50    5.50
  -8   5  -1   29.00    4.10
  -8   5  -1   27.30    3.60
  -8   5  -1   30.90    5.20
   8  -5   1   43.40    7.10
   8  -5   1   26.30   11.60
   8  -5   1   32.70    5.00
   8  -5   1   30.40    4.70
   8  -5   1   50.09    7.80
   8  -5   1   40.00   11.60
   8  -5   1   49.30    8.40
   8  -5   1   30.40    4.40
  -9   5  -1    3.90    3.70
  -9   5  -1    3.60    4.20
  -9   5  -1    8.80    4.40
  -9   5  -1    0.30    3.40
  -9   5  -1    6.60   11.50
  -9   5  -1    0.30    2.90
  -9   5  -1   -1.40    3.50
  -9   5  -1   16.10   12.60
  -9   5  -1    0.00    2.50
   9  -5   1   -5.40    5.90
   9  -5   1   -0.90    4.60
   9  -5   1    0.90    3.40
   9  -5   1    5.40    3.00
   9  -5   1   -3.00    5.40
   9  -5   1   -0.50    2.90
   9  -5   1    0.40    6.50
 -10   5  -1  125.59   10.60
 -10   5  -1  101.79   17.60
 -10   5  -1   96.19   18.60
 -10   5  -1  139.49    9.80
 -10   5  -1  136.89    9.80
  10  -5   1  135.29    8.30
  10  -5   1  109.89   10.70
  10  -5   1  100.09    9.90
  10  -5   1  140.39   18.60
  10  -5   1  149.69   12.30
  10  -5   1  142.29   19.10
  10  -5   1  140.09   11.60
 -11   5  -1   16.40    5.60
 -11   5  -1   22.50    5.70
 -11   5  -1   13.60    4.70
  11  -5   1    9.10    5.00
  11  -5   1   24.50    8.90
  11  -5   1   18.70    7.70
  11  -5   1   18.50    7.10
 -12   5  -1    8.30    5.90
 -12   5  -1   -9.20    6.70
 -12   5  -1   -3.40    5.70
  12  -5   1    9.80   10.20
  12  -5   1   -1.30    6.30
  12  -5   1   -0.80    7.20
  12  -5   1   15.50    7.90
  11   4  -1   17.20   10.10
  11   4  -1    0.10    5.80
  11   4  -1   -3.50    4.20
 -11  -4   1    0.10    5.40
 -11  -4   1    3.30    8.00
 -11  -4   1    1.60    5.80
 -11  -4   1    3.00    5.60
  10   4  -1    5.70    8.40
  10   4  -1    1.10    7.70
  10   4  -1   -3.30    3.90
 -10  -4   1    5.20    5.50
 -10  -4   1    3.80    5.00
 -10  -4   1    8.30    5.20
 -10  -4   1   13.30    6.90
 -10  -4   1   -0.50    3.70
   9   4  -1    8.90    7.40
   9   4  -1   -1.00    8.00
   9   4  -1    8.20    5.70
   9   4  -1    1.30    3.60
  -9  -4   1   11.20    4.60
  -9  -4   1    1.40    3.70
  -9  -4   1    4.10    4.20
   8   4  -1   10.30    3.80
   8   4  -1    2.40    6.20
   8   4  -1   13.70    3.30
   8   4  -1   13.20    4.60
   8   4  -1    7.80    6.20
  -8  -4   1    2.50    5.70
  -8  -4   1    1.00    3.60
  -8  -4   1    5.40    3.40
   7   4  -1   17.50    4.60
   7   4  -1   24.40    5.40
   7   4  -1   11.60    3.50
  -7  -4   1   13.70    3.80
  -7  -4   1   29.00    4.20
   6   4  -1  274.97   14.80
   6   4  -1  268.27   14.50
   6   4  -1  256.87   14.00
   6   4  -1  245.78   14.90
   6   4  -1  263.07   15.20
  -6  -4   1  253.67   14.20
  -6  -4   1  273.37   15.50
  -6  -4   1  271.77   14.20
   5   4  -1   29.20    4.00
   5   4  -1   34.20    3.50
   5   4  -1   26.00    3.20
   5   4  -1   31.00    4.30
   5   4  -1   24.60    3.70
   5   4  -1   32.40    4.30
  -5  -4   1   28.60    5.50
  -5  -4   1   23.70    3.50
  -5  -4   1   27.00    3.10
   4   4  -1  136.49    7.50
   4   4  -1  144.79    8.00
   4   4  -1  140.89    7.60
   4   4  -1  119.89    7.40
   4   4  -1  150.88    8.30
  -4  -4   1  115.79    9.20
  -4  -4   1  138.69    7.50
  -4  -4   1  121.99    8.40
  -4  -4   1  126.49    7.50
   3   4  -1  188.18    9.40
   3   4  -1  158.98    9.00
  -3  -4   1  174.78    9.10
  -3  -4   1  155.48    9.60
  -3  -4   1  160.38    9.60
  -3  -4   1  187.28    8.80
  -3  -4   1  148.99    9.80
  -3  -4   1  175.08   10.20
   2   4  -1  319.67   16.70
   2   4  -1  335.37   16.60
   2   4  -1  334.07   18.20
   2   4  -1  319.47   16.90
   2   4  -1  322.07   16.90
   2   4  -1  324.07   18.30
   2   4  -1  339.97   16.50
   2   4  -1  351.66   16.50
   2   4  -1  338.27   16.50
   2   4  -1  346.07   16.50
  -2  -4   1  280.87   16.70
  -2  -4   1  321.77   17.10
  -2  -4   1  296.97   17.10
  -2  -4   1  328.37   16.50
  -2  -4   1  328.07   18.20
  -2  -4   1  328.37   16.90
  -2  -4   1  315.47   16.50
  -2  -4   1  333.37   16.40
  -2  -4   1  321.97   18.30
  -2  -4   1  317.67   16.90
  -2  -4   1  319.77   17.30
   1   4  -1  133.19    7.10
   1   4  -1  128.09   10.10
   1   4  -1  122.39    7.30
   1   4  -1  146.09    7.20
   1   4  -1  126.59    7.40
   1   4  -1  142.89    8.00
   1   4  -1  126.19    7.30
   1   4  -1  138.59    7.10
   1   4  -1  141.79    7.40
   1   4  -1  146.19    7.50
   1   4  -1  118.69    9.70
   1   4  -1  121.99    7.60
   1   4  -1  136.59    7.20
  -1  -4   1  136.89    9.60
  -1  -4   1  143.69    7.30
  -1  -4   1  141.79    7.20
  -1  -4   1  152.48    7.60
  -1  -4   1  127.89    9.90
  -1  -4   1  134.49    7.20
  -1  -4   1  127.49    7.50
  -1  -4   1  146.89    8.20
  -1  -4   1  142.79    7.30
  -1  -4   1  122.89    7.40
  -1  -4   1  135.59    7.30
   0   4  -1  585.34   29.00
   0   4  -1  582.54   29.00
   0   4  -1  574.94   29.00
   0   4  -1  557.04   29.60
   0   4  -1  567.44   31.00
   0   4  -1  586.24   31.20
   0   4  -1  580.54   29.10
   0   4  -1  600.64   28.90
   0   4  -1  532.85   29.30
   0   4  -1  576.54   28.90
   0   4  -1  590.34   29.10
   0  -4   1  582.34   29.30
   0  -4   1  591.04   31.10
   0  -4   1  579.94   29.00
   0  -4   1  569.34   29.20
   0  -4   1  582.54   28.90
   0  -4   1  511.75   29.60
   0  -4   1  582.24   29.00
   0  -4   1  596.44   29.10
   0  -4   1  598.54   29.00
   0  -4   1  583.74   30.90
   0  -4   1  578.54   29.40
  -1   4  -1  888.01   46.20
  -1   4  -1  858.21   44.10
  -1   4  -1  874.71   44.00
  -1   4  -1  901.21   44.10
  -1   4  -1  873.21   46.40
  -1   4  -1  872.31   44.10
  -1   4  -1  908.31   44.10
  -1   4  -1  855.51   44.10
  -1   4  -1  866.81   44.60
  -1   4  -1  885.71   44.10
  -1   4  -1  916.01   44.00
  -1   4  -1  873.01   44.00
  -1   4  -1  876.01   44.00
   1  -4   1  906.51   44.10
   1  -4   1  876.61   44.20
   1  -4   1  881.71   44.10
   1  -4   1  887.81   44.10
   1  -4   1  880.61   44.00
   1  -4   1  870.71   46.00
   1  -4   1  877.51   44.30
   1  -4   1  889.91   44.00
   1  -4   1  843.02   44.00
   1  -4   1  879.21   46.20
   1  -4   1  876.11   44.40
  -2   4  -1   69.39    4.70
  -2   4  -1   77.49    5.00
  -2   4  -1   75.79    9.10
  -2   4  -1   75.19    5.00
  -2   4  -1   81.69    5.80
  -2   4  -1   80.69    4.90
  -2   4  -1   86.89    5.50
  -2   4  -1   83.99    4.90
  -2   4  -1   74.29    4.90
  -2   4  -1   75.89    8.70
  -2   4  -1   77.89    4.80
  -2   4  -1   78.19    4.90
  -2   4  -1   79.89    5.00
   2  -4   1   79.89    4.90
   2  -4   1   93.59    6.20
   2  -4   1   73.29    5.20
   2  -4   1   88.19    5.00
   2  -4   1   64.89    8.40
   2  -4   1   83.39    5.30
   2  -4   1   71.89    9.20
   2  -4   1   78.99    4.90
   2  -4   1   85.79    5.20
   2  -4   1   74.49    4.90
   2  -4   1   81.49    5.70
  -3   4  -1   73.99    4.60
  -3   4  -1   86.69    9.80
  -3   4  -1   69.29    4.10
  -3   4  -1   71.59    4.50
  -3   4  -1   68.29    3.90
  -3   4  -1   76.59    5.00
  -3   4  -1   68.59    4.30
  -3   4  -1   72.69    9.20
  -3   4  -1   68.69    5.60
  -3   4  -1   66.79    4.70
   3  -4   1   74.69    4.90
   3  -4   1   72.69    6.10
   3  -4   1   70.69    8.50
   3  -4   1   59.39    5.00
   3  -4   1   65.99    4.20
   3  -4   1   59.69    5.00
   3  -4   1   71.99    4.60
   3  -4   1   91.89   10.10
  -4   4  -1   56.09    8.20
  -4   4  -1   64.09    4.00
  -4   4  -1   45.80    4.00
  -4   4  -1   45.50    4.00
  -4   4  -1   47.20    4.10
  -4   4  -1   72.69    9.40
  -4   4  -1   61.39    4.10
  -4   4  -1   48.30    4.00
  -4   4  -1   57.19    3.70
  -4   4  -1   63.39    4.10
   4  -4   1   57.29    4.00
   4  -4   1   42.10    3.80
   4  -4   1   78.69   10.10
   4  -4   1   40.70    4.40
   4  -4   1   40.10    4.20
   4  -4   1   46.70    4.20
   4  -4   1   50.19    4.60
   4  -4   1   51.99    4.10
   4  -4   1   71.89   11.80
   4  -4   1   46.20    5.60
   4  -4   1   50.39    3.90
   4  -4   1   61.89    3.30
  -5   4  -1   36.80    8.40
  -5   4  -1   41.90    3.20
  -5   4  -1   32.70    3.70
  -5   4  -1   37.10    7.70
  -5   4  -1   27.50    3.70
  -5   4  -1   25.80    3.70
  -5   4  -1   38.80    3.90
  -5   4  -1   40.80    3.70
   5  -4   1   23.50    3.60
   5  -4   1   27.90    3.80
   5  -4   1   31.80    4.60
   5  -4   1   31.50    4.40
   5  -4   1   40.90    3.80
   5  -4   1   22.50    7.30
   5  -4   1   31.80    4.00
   5  -4   1   26.80    7.50
   5  -4   1   37.90    5.60
  -6   4  -1 1118.49   56.19
  -6   4  -1 1145.19   56.09
  -6   4  -1 1162.78   56.29
  -6   4  -1 1139.99   56.09
  -6   4  -1 1010.80   55.89
  -6   4  -1 1168.88   60.19
  -6   4  -1 1140.59   59.99
  -6   4  -1 1134.49   56.09
  -6   4  -1 1149.19   56.19
   6  -4   1 1109.39   55.99
   6  -4   1 1103.19   59.89
   6  -4   1 1036.80   56.79
   6  -4   1 1067.09   56.29
   6  -4   1 1097.59   60.09
   6  -4   1 1142.89   56.69
   6  -4   1 1160.28   56.99
   6  -4   1 1089.39   56.09
   6  -4   1 1129.79   56.19
  -7   4  -1  111.29    6.80
  -7   4  -1  108.09    6.90
  -7   4  -1   92.69    6.70
  -7   4  -1   82.39    6.30
  -7   4  -1   72.09   12.50
  -7   4  -1   63.69   11.20
  -7   4  -1   89.79    6.40
   7  -4   1   87.49   14.80
   7  -4   1   70.79   12.10
   7  -4   1   99.79    8.70
   7  -4   1   93.89    6.30
   7  -4   1   85.39    6.80
   7  -4   1   98.99    7.60
   7  -4   1   96.29    7.50
   7  -4   1   75.59    6.30
  -8   4  -1   14.00    3.90
  -8   4  -1   19.10   10.40
  -8   4  -1   -2.60    9.70
  -8   4  -1    2.30    3.00
  -8   4  -1    3.00    3.10
  -8   4  -1   11.70    2.60
  -8   4  -1    9.00    2.80
  -8   4  -1   10.70    3.80
  -8   4  -1   11.70    3.60
   8  -4   1   26.30    9.50
   8  -4   1    4.90    3.10
   8  -4   1    3.30    5.10
   8  -4   1   -4.40    7.70
   8  -4   1    7.50    5.70
   8  -4   1    8.80    4.80
   8  -4   1   12.50    3.00
   8  -4   1    5.00    3.50
  -9   4  -1   36.90   11.90
  -9   4  -1   18.20    3.30
  -9   4  -1   11.10    3.10
  -9   4  -1   21.30    4.90
  -9   4  -1   17.20    4.00
  -9   4  -1   19.70    4.40
  -9   4  -1   21.20    4.50
  -9   4  -1   18.10    3.50
  -9   4  -1   12.00   12.10
   9  -4   1   19.30    4.40
   9  -4   1   22.40    5.70
   9  -4   1   13.30   11.10
   9  -4   1   25.80    6.60
   9  -4   1   19.90    3.60
   9  -4   1   25.80    4.10
   9  -4   1   27.80    6.60
   9  -4   1   20.90   12.00
   9  -4   1   18.30    3.10
 -10   4  -1  183.88   22.30
 -10   4  -1  157.18   10.20
 -10   4  -1  171.98   12.80
 -10   4  -1  174.88   11.20
 -10   4  -1  164.78   11.70
 -10   4  -1  143.59   11.10
 -10   4  -1  142.59   20.30
  10  -4   1  190.48   14.20
  10  -4   1  157.48   12.80
  10  -4   1  155.28   20.50
  10  -4   1  179.38   21.20
  10  -4   1  194.08   14.10
  10  -4   1  171.68   10.00
  10  -4   1  179.18   12.80
 -11   4  -1   -0.90    4.20
 -11   4  -1    6.10    4.90
 -11   4  -1   -0.80    5.40
  11  -4   1    2.90    5.30
  11  -4   1   18.60    7.30
  11  -4   1   12.30    6.80
  11  -4   1   15.60    8.50
  11  -4   1    9.10    3.50
  11  -4   1   22.20   22.60
 -12   4  -1    7.60    5.30
 -12   4  -1   -1.20    5.30
  12  -4   1   17.60    7.90
  12  -4   1   10.50    7.50
  12  -4   1    7.60   10.00
  12  -4   1    6.40    5.40
  12   3  -1   -1.80    6.40
  12   3  -1    8.30    8.70
  12   3  -1    0.50   10.60
 -12  -3   1   -6.30    9.90
 -12  -3   1    1.30    6.20
 -12  -3   1   -2.50    5.10
  11   3  -1    8.10    8.00
  11   3  -1    6.00    9.40
 -11  -3   1  -10.90    5.00
 -11  -3   1    3.10    5.20
 -11  -3   1    1.20    7.40
 -11  -3   1    7.00    4.90
  10   3  -1   13.10    8.10
  10   3  -1   -1.90    3.40
  10   3  -1   10.40    4.90
  10   3  -1    4.80    6.80
 -10  -3   1    0.30    4.10
 -10  -3   1   -0.10    4.50
 -10  -3   1    9.30    6.70
 -10  -3   1    4.40    4.70
 -10  -3   1   -0.20    4.20
   9   3  -1    7.60    5.20
   9   3  -1    0.60    6.80
   9   3  -1   -3.00    6.10
   9   3  -1    5.40    3.00
  -9  -3   1    0.40    4.40
  -9  -3   1   -0.20    3.70
  -9  -3   1    0.00    4.00
  -9  -3   1   -2.80    4.60
  -9  -3   1    9.80    6.10
   8   3  -1   28.90    4.90
   8   3  -1   38.50    4.50
   8   3  -1   25.70    6.60
   8   3  -1   28.10    6.50
  -8  -3   1   30.60    6.30
  -8  -3   1   26.60    4.00
  -8  -3   1   21.20    3.80
  -8  -3   1   23.30    4.90
   7   3  -1  120.89    8.90
   7   3  -1  126.09   10.00
   7   3  -1  131.39    8.30
   7   3  -1  135.89    7.90
   7   3  -1  113.49   10.50
  -7  -3   1  126.79   10.20
  -7  -3   1  134.99    8.50
  -7  -3   1  146.49    8.40
  -7  -3   1  136.39    8.20
   6   3  -1   50.39    5.00
   6   3  -1   51.69    5.70
   6   3  -1   53.59    4.70
   6   3  -1   60.49    6.20
   6   3  -1   64.59    4.60
  -6  -3   1   70.19    4.90
  -6  -3   1   57.99    4.80
   5   3  -1   12.80    2.70
  -5  -3   1   23.80    3.40
  -5  -3   1   20.60    3.20
   4   3  -1  827.12   41.00
   4   3  -1  823.92   40.70
   4   3  -1  812.02   40.70
   4   3  -1  788.52   40.70
   4   3  -1  851.01   40.90
   4   3  -1  795.82   41.30
   4   3  -1  793.62   41.10
  -4  -3   1  760.72   40.80
  -4  -3   1  830.92   41.20
  -4  -3   1  847.22   40.80
  -4  -3   1  796.62   40.80
   3   3  -1  415.36   20.60
   3   3  -1  420.36   20.60
   3   3  -1  403.56   20.80
   3   3  -1  391.56   20.90
   3   3  -1  398.96   20.70
   3   3  -1  398.36   20.90
  -3  -3   1  414.06   20.60
  -3  -3   1  383.66   20.70
  -3  -3   1  427.06   21.00
  -3  -3   1  402.16   21.10
  -3  -3   1  386.56   20.80
  -3  -3   1  446.96   21.50
   2   3  -1  157.48    9.70
   2   3  -1  172.68    9.70
   2   3  -1  143.59    8.80
   2   3  -1  145.29    8.80
   2   3  -1  165.48    8.40
   2   3  -1  168.88    8.40
   2   3  -1  145.29    8.60
   2   3  -1  175.38    8.50
  -2  -3   1  179.38    9.00
  -2  -3   1  171.68    9.80
  -2  -3   1  171.58    9.90
  -2  -3   1  145.69    9.20
  -2  -3   1  151.98    8.60
  -2  -3   1  166.18    8.40
  -2  -3   1  162.98    9.30
  -2  -3   1  172.78    8.90
  -2  -3   1  169.78    9.20
  -2  -3   1  171.78    8.40
  -2  -3   1  167.48    8.50
   1   3  -1  154.28    9.70
   1   3  -1  155.48    8.00
   1   3  -1  148.89    8.00
   1   3  -1  159.18    8.00
   1   3  -1  152.08    8.50
   1   3  -1  154.58    8.10
   1   3  -1  157.38    8.10
   1   3  -1  158.78    9.50
   1   3  -1  161.18    8.00
   1   3  -1  150.68    8.20
   1   3  -1  156.58    8.20
   1   3  -1  153.78    8.00
   1   3  -1  144.59    7.90
   1   3  -1  145.19    8.30
  -1  -3   1  161.88    8.00
  -1  -3   1  158.08    8.00
  -1  -3   1  167.18    8.30
  -1  -3   1  156.38    8.00
  -1  -3   1  146.49    8.10
  -1  -3   1  166.68    8.30
  -1  -3   1  143.39    8.20
  -1  -3   1  153.68    8.00
  -1  -3   1  160.68    9.70
  -1  -3   1  162.28    8.60
  -1  -3   1  161.58    9.50
  -1  -3   1  153.28    8.00
  -1  -3   1  160.28    8.00
   0   3  -1   27.30    4.00
   0   3  -1   29.90    2.10
   0   3  -1   26.80    2.30
   0   3  -1   27.40    2.20
   0   3  -1   25.80    4.20
   0   3  -1   25.80    2.90
   0   3  -1   22.90    2.10
   0   3  -1   25.30    2.20
   0   3  -1   28.40    2.00
   0  -3   1   31.50    2.10
   0  -3   1   22.30    2.10
   0  -3   1   33.80    2.40
   0  -3   1   23.00    4.20
   0  -3   1   32.30    2.00
   0  -3   1   22.60    2.20
   0  -3   1   29.50    4.00
   0  -3   1   29.80    2.40
   0  -3   1   27.70    2.20
   0  -3   1   34.60    4.90
   0  -3   1   26.50    2.30
  -1   3  -1  675.43   34.20
  -1   3  -1  672.83   34.20
  -1   3  -1  683.73   36.00
  -1   3  -1  688.03   34.30
  -1   3  -1  702.13   34.70
  -1   3  -1  661.63   34.20
  -1   3  -1  670.03   34.30
  -1   3  -1  696.93   34.30
  -1   3  -1  664.63   35.90
  -1   3  -1  678.13   34.30
  -1   3  -1  694.33   34.30
  -1   3  -1  680.93   34.20
  -1   3  -1  682.63   34.30
  -1   3  -1  681.43   34.50
   1  -3   1  673.43   34.30
   1  -3   1  683.03   35.90
   1  -3   1  693.43   34.20
   1  -3   1  732.63   34.30
   1  -3   1  688.73   34.30
   1  -3   1  672.23   34.20
   1  -3   1  694.03   34.30
   1  -3   1  681.13   34.30
   1  -3   1  704.93   34.70
   1  -3   1  654.53   34.20
   1  -3   1  705.33   34.30
   1  -3   1  671.93   35.90
  -2   3  -1  667.23   33.10
  -2   3  -1  647.04   33.30
  -2   3  -1  646.64   33.00
  -2   3  -1  654.13   33.00
  -2   3  -1  653.13   32.90
  -2   3  -1  643.94   32.90
  -2   3  -1  668.73   33.10
  -2   3  -1  664.23   35.50
  -2   3  -1  664.93   35.30
  -2   3  -1  672.63   33.10
  -2   3  -1  653.93   33.10
  -2   3  -1  649.54   33.10
  -2   3  -1  638.04   33.00
  -2   3  -1  673.73   33.10
   2  -3   1  668.83   33.40
   2  -3   1  672.63   33.10
   2  -3   1  661.73   35.60
   2  -3   1  686.43   33.10
   2  -3   1  674.23   33.10
   2  -3   1  647.24   32.90
   2  -3   1  653.43   33.00
   2  -3   1  651.03   35.90
   2  -3   1  665.83   33.10
   2  -3   1  652.33   33.40
   2  -3   1  657.53   33.10
   2  -3   1  647.84   33.30
  -3   3  -1   78.99    4.90
  -3   3  -1   87.19    4.90
  -3   3  -1   87.69    4.50
  -3   3  -1   77.39    5.00
  -3   3  -1   98.29    5.00
  -3   3  -1   77.69    5.00
  -3   3  -1   80.19    6.00
  -3   3  -1   77.19    8.50
  -3   3  -1   88.99    4.80
  -3   3  -1   87.19    8.40
  -3   3  -1   79.29    4.90
  -3   3  -1   90.29    4.90
  -3   3  -1   80.99    5.10
   3  -3   1   93.29    5.00
   3  -3   1   89.59    5.00
   3  -3   1   77.89    4.90
   3  -3   1   75.29    5.10
   3  -3   1   85.29    4.50
   3  -3   1   86.69    8.00
   3  -3   1   77.89    5.00
   3  -3   1   81.19    5.00
   3  -3   1   84.19    5.80
   3  -3   1   78.79    8.40
   3  -3   1   73.19    5.20
   3  -3   1   79.79    5.00
  -4   3  -1  154.88    8.90
  -4   3  -1  156.38   11.70
  -4   3  -1  159.78    8.30
  -4   3  -1  145.79    8.20
  -4   3  -1  165.38    8.40
  -4   3  -1  157.38    8.20
  -4   3  -1  146.69    8.30
  -4   3  -1  145.49    8.50
  -4   3  -1  146.89    8.30
  -4   3  -1  160.28    8.30
  -4   3  -1  155.48    8.30
  -4   3  -1  172.98   12.40
   4  -3   1  154.28    8.30
   4  -3   1  150.78    8.40
   4  -3   1  150.88    8.30
   4  -3   1  144.89   11.40
   4  -3   1  151.88    8.30
   4  -3   1  157.68    8.30
   4  -3   1  149.09   11.90
   4  -3   1  147.09    8.70
   4  -3   1  136.49    8.50
   4  -3   1  138.79    8.20
   4  -3   1  146.39    9.10
  -5   3  -1  170.18    8.70
  -5   3  -1  145.49    8.80
  -5   3  -1  158.58    8.90
  -5   3  -1  184.48   10.30
  -5   3  -1  170.58    9.00
  -5   3  -1  175.88    8.80
  -5   3  -1  145.09    8.60
  -5   3  -1  134.89   12.50
  -5   3  -1  146.99   12.40
   5  -3   1  127.29   12.00
   5  -3   1  146.39    9.00
   5  -3   1  165.88    9.00
   5  -3   1  168.68    9.20
   5  -3   1  143.39    8.90
   5  -3   1  155.08    9.20
   5  -3   1  170.88    9.80
   5  -3   1  152.98   12.60
   5  -3   1  169.68    8.90
  -6   3  -1 1294.17   62.79
  -6   3  -1 1122.79   62.59
  -6   3  -1 1277.77   62.79
  -6   3  -1 1236.28   62.79
  -6   3  -1 1296.07   62.89
  -6   3  -1 1257.37   66.09
  -6   3  -1 1285.57   62.69
  -6   3  -1 1269.07   65.89
  -6   3  -1 1235.88   62.69
   6  -3   1 1269.57   63.19
   6  -3   1 1250.37   62.69
   6  -3   1 1268.77   63.39
   6  -3   1 1260.97   62.69
   6  -3   1 1185.58   63.39
   6  -3   1 1203.78   62.89
   6  -3   1 1311.37   62.79
  -7   3  -1   78.59    5.50
  -7   3  -1   65.69    6.00
  -7   3  -1   77.69    5.30
  -7   3  -1   88.99   12.50
  -7   3  -1   54.59   10.40
  -7   3  -1   78.29    5.40
  -7   3  -1   65.09    5.90
   7  -3   1   66.09    5.50
   7  -3   1   77.69   10.50
   7  -3   1   77.59    5.90
   7  -3   1   78.79    5.40
   7  -3   1   89.39   11.70
   7  -3   1   73.89    6.90
   7  -3   1   76.29    6.90
   7  -3   1   67.29    8.30
  -8   3  -1   75.99   12.10
  -8   3  -1   68.39    5.80
  -8   3  -1   62.39    5.30
  -8   3  -1   62.29    6.30
  -8   3  -1   69.89    6.50
  -8   3  -1   91.89   12.10
  -8   3  -1   75.89    6.60
  -8   3  -1   65.59    6.00
   8  -3   1   80.79    6.20
   8  -3   1   86.79    7.90
   8  -3   1   92.79    7.70
   8  -3   1   68.79    5.50
   8  -3   1   86.49    5.90
   8  -3   1   92.39    8.60
   8  -3   1   75.29   11.40
   8  -3   1   91.99   12.60
  -9   3  -1   41.70    5.40
  -9   3  -1   32.50    5.30
  -9   3  -1   25.00   11.00
  -9   3  -1   35.30    5.80
  -9   3  -1   43.90   11.80
  -9   3  -1   38.70    4.70
  -9   3  -1   26.90    4.90
   9  -3   1   16.40    9.80
   9  -3   1   49.20    7.80
   9  -3   1   22.60   11.40
   9  -3   1   59.39    9.10
   9  -3   1   33.90    4.10
   9  -3   1   34.30    5.00
   9  -3   1   42.00    5.50
   9  -3   1   50.99    8.40
   9  -3   1   39.10    5.20
 -10   3  -1   12.80   12.40
 -10   3  -1    8.00    4.80
 -10   3  -1    1.60   12.00
 -10   3  -1    6.30    4.90
 -10   3  -1   12.20    3.50
 -10   3  -1   13.00    4.70
  10  -3   1   16.60    6.50
  10  -3   1   12.90   11.40
  10  -3   1   15.70    6.40
  10  -3   1   16.50    3.60
  10  -3   1   12.40   11.90
  10  -3   1   12.90    3.70
 -11   3  -1   -4.20    5.30
 -11   3  -1    1.00    3.80
 -11   3  -1   -1.70    4.90
 -11   3  -1   -5.10    4.60
  11  -3   1   -4.20   15.20
  11  -3   1   -2.60    6.50
  11  -3   1   -5.10    8.00
  11  -3   1    1.00    4.60
  11  -3   1    1.80    7.00
  11  -3   1    1.00    3.90
  11  -3   1   -9.90   16.70
 -12   3  -1   -0.70    4.70
 -12   3  -1   -1.20    6.20
 -12   3  -1   -2.00    5.90
  12  -3   1   -1.00    5.20
  12  -3   1   14.00    7.90
  12  -3   1    9.60    7.40
  12  -3   1   -1.20    9.70
 -13   3  -1    6.20    7.20
 -13   3  -1   -1.70    6.80
 -13   3  -1   -2.10    5.00
  13  -3   1   19.00   14.30
  13  -3   1    8.10    8.30
  12   2  -1    7.30    8.60
  12   2  -1    4.70    4.30
  12   2  -1   20.00   11.10
 -12  -2   1   -1.20    5.60
 -12  -2   1    7.60    5.60
 -12  -2   1    4.30    8.80
  11   2  -1   52.79    6.00
  11   2  -1   54.29   10.30
  11   2  -1   54.79    9.60
  11   2  -1   48.60    7.90
 -11  -2   1   50.69    7.20
 -11  -2   1   51.29    7.20
 -11  -2   1   51.79    6.00
  10   2  -1    3.70    4.80
  10   2  -1   10.30    7.50
  10   2  -1    6.20    2.80
 -10  -2   1   -0.10    4.00
 -10  -2   1   -0.30    3.70
 -10  -2   1    3.90    4.30
 -10  -2   1    0.60    4.30
 -10  -2   1    2.20    2.70
   9   2  -1  109.29   11.20
   9   2  -1  103.29   10.50
   9   2  -1  108.59    6.90
   9   2  -1  110.49   10.20
   9   2  -1  108.69    8.60
  -9  -2   1   93.79    8.40
  -9  -2   1   88.19    8.60
  -9  -2   1   97.59    7.80
  -9  -2   1  106.09    8.00
   8   2  -1   77.99    9.10
   8   2  -1   53.79    5.00
   8   2  -1   68.99    8.60
   8   2  -1   66.39    8.30
   8   2  -1   59.19    6.60
  -8  -2   1   63.59    6.80
  -8  -2   1   67.19    6.20
  -8  -2   1   63.39    5.70
   7   2  -1  162.18    9.60
   7   2  -1  170.08   10.50
   7   2  -1  154.98   11.20
   7   2  -1  169.68   11.30
   7   2  -1  161.38   11.60
  -7  -2   1  179.78   10.00
  -7  -2   1  185.18   10.00
  -7  -2   1  183.28   10.00
  -7  -2   1  176.58    9.90
   6   2  -1   32.60    4.50
   6   2  -1   19.10    2.60
   6   2  -1   21.80    2.90
   6   2  -1   31.40    6.00
   6   2  -1   31.70    4.90
   6   2  -1   25.80    4.00
  -6  -2   1   26.70    3.00
  -6  -2   1   26.00    3.60
  -6  -2   1   29.00    3.20
   5   2  -1  468.85   22.90
   5   2  -1  447.16   22.90
   5   2  -1  479.25   23.00
   5   2  -1  439.56   23.80
   5   2  -1  449.36   23.50
   5   2  -1  416.26   23.30
   5   2  -1  446.06   23.20
  -5  -2   1  453.65   23.00
  -5  -2   1  469.95   23.10
  -5  -2   1  438.86   22.90
   4   2  -1  150.78    8.20
   4   2  -1  150.08    8.70
   4   2  -1  155.78    8.40
   4   2  -1  149.39    8.00
   4   2  -1  152.68    8.00
   4   2  -1  148.19    9.00
   4   2  -1  158.78    8.10
   4   2  -1  141.29    8.60
  -4  -2   1  143.29    8.30
  -4  -2   1  130.89    8.90
  -4  -2   1  157.28    8.20
  -4  -2   1  144.59    8.60
  -4  -2   1  163.58    8.20
   3   2  -1  280.77   14.90
   3   2  -1  290.27   15.10
   3   2  -1  312.77   14.90
   3   2  -1  287.87   15.20
   3   2  -1  269.87   14.70
   3   2  -1  292.67   14.90
   3   2  -1  291.77   14.70
  -3  -2   1  265.77   14.80
  -3  -2   1  289.17   15.30
  -3  -2   1  289.57   15.00
  -3  -2   1  302.77   14.80
  -3  -2   1  286.07   14.90
  -3  -2   1  304.77   14.80
   2   2  -1   14.50    2.20
   2   2  -1   14.40    1.60
   2   2  -1   17.70    1.60
   2   2  -1   15.60    1.70
   2   2  -1   15.30    1.40
   2   2  -1   12.90    1.50
  -2  -2   1   16.10    1.50
  -2  -2   1   12.50    1.60
  -2  -2   1   13.20    1.80
  -2  -2   1   15.20    2.20
  -2  -2   1   13.50    1.50
  -2  -2   1   11.60    2.40
  -2  -2   1   15.90    2.20
   1   2  -1  392.96   20.00
   1   2  -1  364.16   20.30
   1   2  -1  404.96   20.10
   1   2  -1  391.46   20.00
   1   2  -1  405.26   20.00
   1   2  -1  406.36   20.20
   1   2  -1  386.26   20.80
   1   2  -1  391.36   20.20
   1   2  -1  379.16   20.70
   1   2  -1  400.76   20.10
   1   2  -1  383.66   20.10
   1   2  -1  389.96   20.00
   1   2  -1  433.66   20.00
  -1  -2   1  419.76   20.00
  -1  -2   1  386.06   20.30
  -1  -2   1  383.06   20.10
  -1  -2   1  415.26   20.20
  -1  -2   1  405.36   20.80
  -1  -2   1  389.96   20.70
  -1  -2   1  422.76   20.00
  -1  -2   1  437.26   20.20
  -1  -2   1  412.86   20.10
  -1  -2   1  401.46   20.00
  -1  -2   1  393.16   20.20
   0   2  -1 4745.23  240.18
   0   2  -1 4707.13  240.18
   0  -2   1 4846.72  240.38
   0  -2   1 4954.40  240.38
  -1   2  -1 1208.08   61.49
  -1   2  -1 1280.97   61.59
  -1   2  -1 1250.67   61.59
  -1   2  -1 1182.28   61.59
  -1   2  -1 1234.08   62.79
  -1   2  -1 1221.48   61.59
  -1   2  -1 1255.47   61.59
  -1   2  -1 1220.58   61.79
  -1   2  -1 1206.58   61.59
  -1   2  -1 1254.67   62.79
  -1   2  -1 1237.58   61.59
  -1   2  -1 1247.88   61.59
  -1   2  -1 1241.58   61.59
  -1   2  -1 1274.87   61.59
   1  -2   1 1272.57   61.59
   1  -2   1 1271.87   62.79
   1  -2   1 1258.07   61.59
   1  -2   1 1256.37   61.69
   1  -2   1 1147.69   61.59
   1  -2   1 1247.08   61.59
   1  -2   1 1245.98   62.79
   1  -2   1 1234.88   61.59
   1  -2   1 1213.58   61.59
   1  -2   1 1202.88   61.59
   1  -2   1 1275.77   61.59
   1  -2   1 1199.58   61.69
   1  -2   1 1251.17   61.59
  -2   2  -1 1571.14   78.79
  -2   2  -1 1602.34   80.29
  -2   2  -1 1586.44   78.89
  -2   2  -1 1639.94   78.89
  -2   2  -1 1509.05   78.89
  -2   2  -1 1641.44   78.89
  -2   2  -1 1630.84   78.89
  -2   2  -1 1525.35   78.99
  -2   2  -1 1642.04   78.89
  -2   2  -1 1556.14   78.79
  -2   2  -1 1548.84   78.89
  -2   2  -1 1617.04   80.39
  -2   2  -1 1517.55   79.09
  -2   2  -1 1637.04   78.99
   2  -2   1 1587.14   78.89
   2  -2   1 1596.54   78.89
   2  -2   1 1654.03   80.39
   2  -2   1 1537.15   78.79
   2  -2   1 1588.94   79.09
   2  -2   1 1525.85   78.89
   2  -2   1 1581.24   78.89
   2  -2   1 1483.85   78.79
   2  -2   1 1582.84   78.89
   2  -2   1 1639.84   78.89
   2  -2   1 1555.14   78.99
   2  -2   1 1564.44   80.29
   2  -2   1 1667.53   78.99
  -3   2  -1   87.89    5.10
  -3   2  -1   90.09    7.80
  -3   2  -1   90.29    5.30
  -3   2  -1  100.09    5.10
  -3   2  -1   95.89    5.30
  -3   2  -1   89.49    5.20
  -3   2  -1   92.89    7.70
  -3   2  -1   88.69    5.10
  -3   2  -1   94.89    5.20
  -3   2  -1   92.99    5.60
  -3   2  -1   90.99    5.10
  -3   2  -1   92.19    5.10
   3  -2   1   89.59    5.00
   3  -2   1   89.89    5.30
   3  -2   1   92.59    5.30
   3  -2   1   81.79    5.00
   3  -2   1  107.29    8.00
   3  -2   1   92.49    5.20
   3  -2   1   86.69    5.30
   3  -2   1   93.49    5.20
   3  -2   1   94.29    5.20
   3  -2   1   86.39    5.70
   3  -2   1   84.59    7.50
  -4   2  -1 1426.06   71.99
  -4   2  -1 1346.97   72.29
  -4   2  -1 1452.55   72.09
  -4   2  -1 1357.16   71.99
  -4   2  -1 1466.25   72.09
  -4   2  -1 1485.85   74.19
  -4   2  -1 1477.95   71.99
  -4   2  -1 1362.76   72.19
  -4   2  -1 1489.15   74.09
  -4   2  -1 1502.75   71.99
  -4   2  -1 1480.25   71.99
  -4   2  -1 1533.85   72.69
   4  -2   1 1456.55   71.99
   4  -2   1 1422.46   72.19
   4  -2   1 1417.96   72.19
   4  -2   1 1432.16   72.29
   4  -2   1 1429.96   72.09
   4  -2   1 1447.86   72.39
   4  -2   1 1489.45   72.09
   4  -2   1 1404.16   71.99
  -5   2  -1 1347.77   65.69
  -5   2  -1 1302.87   65.79
  -5   2  -1 1346.37   68.29
  -5   2  -1 1311.07   65.79
  -5   2  -1 1320.37   68.09
  -5   2  -1 1208.28   65.69
  -5   2  -1 1314.67   65.69
  -5   2  -1 1344.77   65.89
   5  -2   1 1330.87   66.09
   5  -2   1 1360.06   66.29
   5  -2   1 1335.27   66.09
   5  -2   1 1289.57   65.89
   5  -2   1 1265.07   65.89
   5  -2   1 1326.37   65.69
   5  -2   1 1336.67   65.79
  -6   2  -1   10.30    2.60
  -6   2  -1    2.10    2.60
  -6   2  -1   24.40    6.80
  -6   2  -1    8.20    2.70
  -6   2  -1   14.10    6.20
   6  -2   1   18.00    5.70
   6  -2   1   12.10    3.50
   6  -2   1   24.50    6.60
   6  -2   1   10.70    3.50
   6  -2   1    8.60    2.50
   6  -2   1    5.90    4.00
  -7   2  -1    5.30    8.30
  -7   2  -1    2.50    2.80
  -7   2  -1    8.10    7.00
  -7   2  -1    3.70    2.30
  -7   2  -1    0.70    2.80
  -7   2  -1   -0.80    2.80
  -7   2  -1    6.90    1.70
  -7   2  -1   -2.30    2.40
  -7   2  -1    3.70    2.20
   7  -2   1   -0.60    3.80
   7  -2   1    6.60    5.90
   7  -2   1    6.90    2.20
   7  -2   1    4.00    3.20
   7  -2   1   -1.60    4.00
   7  -2   1    7.90    2.00
   7  -2   1    0.60    5.90
   7  -2   1   -0.20    4.80
   7  -2   1   -0.50    2.40
   7  -2   1    5.80    2.50
  -8   2  -1  143.89   15.00
  -8   2  -1  138.69    9.40
  -8   2  -1  136.99    8.80
  -8   2  -1  142.59   14.60
  -8   2  -1  140.49    9.20
  -8   2  -1  148.29    8.60
  -8   2  -1  146.69    8.70
  -8   2  -1  164.48    9.70
   8  -2   1  143.19   10.20
   8  -2   1  151.58    8.80
   8  -2   1  146.29   10.20
   8  -2   1  145.39    8.80
   8  -2   1  163.78   15.30
   8  -2   1  147.49    8.20
   8  -2   1  140.79    8.90
   8  -2   1  146.99   11.00
   8  -2   1  149.99   14.10
  -9   2  -1  169.08    9.90
  -9   2  -1  149.59   10.20
  -9   2  -1  171.98   10.00
  -9   2  -1  169.98   17.40
  -9   2  -1  154.88   16.60
  -9   2  -1  163.68   10.90
   9  -2   1  166.98   10.20
   9  -2   1  163.98   12.40
   9  -2   1  166.68   11.70
   9  -2   1  168.58   10.20
   9  -2   1  138.49   15.30
   9  -2   1  176.68    9.90
   9  -2   1  174.08   12.60
   9  -2   1  151.08   16.50
 -10   2  -1   20.50    4.90
 -10   2  -1   30.20    5.30
 -10   2  -1   37.10   13.00
 -10   2  -1   68.49   13.10
 -10   2  -1   24.60    5.10
 -10   2  -1   28.70    4.80
  10  -2   1   32.60    7.40
  10  -2   1   30.90   11.50
  10  -2   1   34.30   12.00
  10  -2   1   29.90    7.80
  10  -2   1   31.20    4.50
  10  -2   1   29.40    5.60
  10  -2   1   33.70    4.90
 -11   2  -1    4.40    5.30
 -11   2  -1    6.60    3.70
 -11   2  -1    0.00    4.40
 -11   2  -1   11.60    4.00
 -11   2  -1   11.00   14.00
 -11   2  -1    5.60    4.80
 -11   2  -1   38.00   15.60
  11  -2   1    6.30    4.00
  11  -2   1    3.80    6.60
  11  -2   1    6.80    4.70
  11  -2   1    3.90    8.10
  11  -2   1   -4.00   16.20
  11  -2   1    8.20   16.80
  11  -2   1    7.90    7.40
 -12   2  -1   -6.30    4.70
 -12   2  -1    4.30    5.90
  12  -2   1    4.70   10.00
  12  -2   1   -1.80    5.30
  12  -2   1    8.50    4.80
  12  -2   1   15.50    8.00
  12  -2   1    5.60    7.70
 -13   2  -1   -1.30    6.30
 -13   2  -1    0.70    4.60
 -13   2  -1   -2.20    5.80
  13  -2   1   14.30   11.20
  13  -2   1   16.00   14.40
  13  -2   1   13.10    9.00
  12   1  -1    0.30    4.50
  12   1  -1   11.40    8.10
  12   1  -1   11.50    8.40
  12   1  -1    3.70    4.00
  12   1  -1   22.10   11.00
 -12  -1   1   -0.60    4.00
 -12  -1   1    8.30    3.70
 -12  -1   1    4.20    5.60
  11   1  -1   24.80    6.30
  11   1  -1   19.30    7.50
  11   1  -1   21.20    4.10
  11   1  -1   29.60    9.00
  11   1  -1   20.10    7.60
 -11  -1   1   23.90    5.40
 -11  -1   1   19.50    4.10
 -11  -1   1   28.00    5.90
 -11  -1   1   19.40    3.50
  10   1  -1   17.90    6.70
  10   1  -1   10.10    4.30
  10   1  -1   16.20    8.30
  10   1  -1    8.70    7.10
  10   1  -1   12.40    3.20
  10   1  -1   14.50    3.40
 -10  -1   1    0.00    4.70
 -10  -1   1    9.60    3.80
 -10  -1   1    9.50    4.30
 -10  -1   1    9.50    3.10
 -10  -1   1    8.10    4.60
   9   1  -1  321.87   18.70
   9   1  -1  323.37   16.80
   9   1  -1  293.87   18.00
   9   1  -1  323.17   19.30
   9   1  -1  336.57   19.00
   9   1  -1  314.97   16.70
  -9  -1   1  313.07   17.40
  -9  -1   1  327.57   16.70
  -9  -1   1  316.17   17.50
  -9  -1   1  305.47   17.40
  -9  -1   1  310.17   17.10
  -9  -1   1  304.17   16.50
   8   1  -1    0.80    5.10
   8   1  -1    0.20    3.30
   8   1  -1   -8.40    4.80
  -8  -1   1    1.20    3.40
  -8  -1   1   -4.70    2.10
  -8  -1   1   -4.00    1.90
  -8  -1   1    1.70    3.10
   7   1  -1   13.80    2.20
   7   1  -1   12.60    4.50
   7   1  -1    6.10    4.40
   7   1  -1   17.10    3.10
  -7  -1   1   13.30    2.10
  -7  -1   1   19.90    3.20
  -7  -1   1   24.30    3.40
  -7  -1   1   18.90    3.20
  -7  -1   1   14.50    2.30
  -7  -1   1   18.70    3.20
  -7  -1   1   15.20    2.20
  -7  -1   1   20.20    3.20
   6   1  -1   43.80    5.40
   6   1  -1   38.60    5.10
   6   1  -1   30.30    4.90
   6   1  -1   23.70    2.70
   6   1  -1   35.30    3.70
   6   1  -1   30.30    2.80
  -6  -1   1   33.90    3.60
  -6  -1   1   29.50    3.80
  -6  -1   1   33.10    3.50
  -6  -1   1   24.10    2.80
  -6  -1   1   29.10    3.70
  -6  -1   1   35.60    3.60
  -6  -1   1   23.50    3.40
   5   1  -1  554.74   28.70
   5   1  -1  542.55   28.10
   5   1  -1  563.44   27.80
   5   1  -1  551.74   28.50
   5   1  -1  552.04   28.40
   5   1  -1  546.75   27.90
  -5  -1   1  563.74   28.10
  -5  -1   1  531.25   27.90
  -5  -1   1  529.35   28.10
  -5  -1   1  578.24   28.10
  -5  -1   1  581.44   28.10
   4   1  -1  264.97   14.10
   4   1  -1  289.17   14.00
   4   1  -1  277.97   14.20
   4   1  -1  265.57   14.20
   4   1  -1  272.17   14.60
   4   1  -1  274.27   14.70
   4   1  -1  286.97   14.50
  -4  -1   1  272.07   14.20
  -4  -1   1  289.77   14.20
  -4  -1   1  284.17   14.20
  -4  -1   1  255.57   14.40
  -4  -1   1  266.07   14.00
  -4  -1   1  272.37   15.00
   3   1  -1  255.07   13.00
   3   1  -1  250.37   13.00
   3   1  -1  255.87   13.40
   3   1  -1  258.17   13.10
   3   1  -1  267.47   13.30
   3   1  -1  278.17   13.70
   3   1  -1  250.57   13.10
   3   1  -1  247.38   13.00
  -3  -1   1  243.08   13.40
  -3  -1   1  258.87   13.10
  -3  -1   1  252.77   13.30
  -3  -1   1  239.18   13.00
  -3  -1   1  266.37   13.10
  -3  -1   1  265.87   13.10
   2   1  -1  210.58   10.80
   2   1  -1  208.78   10.50
   2   1  -1  200.98   10.50
   2   1  -1  203.78   10.40
   2   1  -1  197.78   10.70
   2   1  -1  198.08   10.50
   2   1  -1  211.58   10.70
   2   1  -1  202.78   10.50
  -2  -1   1  233.18   10.60
  -2  -1   1  212.58   10.50
  -2  -1   1  203.28   10.80
  -2  -1   1  214.68   10.50
  -2  -1   1  200.18   10.60
  -2  -1   1  200.08   10.50
  -2  -1   1  190.38   10.40
   1   1  -1   41.70    2.70
   1   1  -1   48.00    2.70
   1   1  -1   40.70    2.60
   1   1  -1   40.30    2.80
   1   1  -1   41.20    2.60
   1   1  -1   42.10    2.60
   1   1  -1   43.70    2.70
   1   1  -1   47.10    2.80
   1   1  -1   48.50    2.80
  -1  -1   1   56.59    3.00
  -1  -1   1   56.59    2.80
  -1  -1   1   55.89    2.70
  -1  -1   1   55.19    2.70
  -1  -1   1   55.69    2.80
   1  -1   1 1627.24   81.39
   1  -1   1 1617.24   81.39
  -2   1  -1   44.10    2.90
  -2   1  -1   48.70    2.80
  -2   1  -1   42.20    5.00
  -2   1  -1   42.70    2.80
  -2   1  -1   51.59    3.10
  -2   1  -1   31.90    4.80
  -2   1  -1   38.50    2.90
  -2   1  -1   45.30    2.70
  -2   1  -1   51.19    2.80
  -2   1  -1   44.80    2.90
   2  -1   1   51.49    3.60
   2  -1   1   38.90    3.00
   2  -1   1   42.10    2.90
   2  -1   1   40.00    2.80
   2  -1   1   43.40    2.80
   2  -1   1   45.30    2.70
   2  -1   1   37.50    3.10
  -3   1  -1  930.71   46.90
  -3   1  -1  981.80   47.00
  -3   1  -1  932.81   48.30
  -3   1  -1  942.01   46.90
  -3   1  -1  842.22   47.00
  -3   1  -1  955.20   46.90
  -3   1  -1  907.81   47.20
  -3   1  -1  959.40   48.30
  -3   1  -1  943.61   47.00
  -3   1  -1  940.61   46.90
  -3   1  -1  956.40   47.00
  -3   1  -1  973.50   47.00
   3  -1   1  957.70   46.90
   3  -1   1  937.11   46.90
   3  -1   1  935.91   47.00
   3  -1   1  906.41   46.90
   3  -1   1  953.00   47.10
   3  -1   1  950.30   47.00
   3  -1   1  937.51   47.10
   3  -1   1  957.90   47.20
  -4   1  -1 1916.61   98.09
  -4   1  -1 2042.40   97.79
  -4   1  -1 1985.90   97.79
  -4   1  -1 2073.29   97.69
  -4   1  -1 1933.91   97.59
  -4   1  -1 1973.30   97.59
  -4   1  -1 1880.31   97.89
  -4   1  -1 2060.89   97.69
  -4   1  -1 2008.00   99.29
  -4   1  -1 1962.40   97.79
  -4   1  -1 1997.90   99.39
  -4   1  -1 1974.90   97.69
   4  -1   1 1858.91   97.59
   4  -1   1 1987.60   98.09
   4  -1   1 1961.50   97.69
   4  -1   1 1942.51   97.99
   4  -1   1 1955.70   97.79
   4  -1   1 1950.50   99.29
   4  -1   1 1964.30   97.79
   4  -1   1 1989.00   99.29
   4  -1   1 1974.60   97.69
   4  -1   1 1837.12   97.69
   4  -1   1 1891.81   97.89
  -5   1  -1 1384.76   70.89
  -5   1  -1 1459.65   70.89
  -5   1  -1 1400.96   72.59
  -5   1  -1 1402.66   70.69
  -5   1  -1 1407.36   70.69
  -5   1  -1 1409.96   72.79
  -5   1  -1 1409.66   70.89
  -5   1  -1 1392.26   70.79
  -5   1  -1 1434.46   70.79
   5  -1   1 1445.46   70.79
   5  -1   1 1435.86   71.39
   5  -1   1 1446.66   70.69
   5  -1   1 1394.56   70.79
   5  -1   1 1457.05   72.89
   5  -1   1 1417.96   71.19
   5  -1   1 1392.36   70.89
   5  -1   1 1446.16   72.69
   5  -1   1 1442.46   70.79
   5  -1   1 1359.96   71.09
  -6   1  -1   35.60    7.60
  -6   1  -1   28.80    3.90
  -6   1  -1   27.40    4.10
  -6   1  -1   48.40    7.30
  -6   1  -1   25.60    3.50
  -6   1  -1   25.40    3.70
   6  -1   1   24.90    3.60
   6  -1   1   28.20    5.60
   6  -1   1   30.30    5.00
   6  -1   1   37.10    7.50
   6  -1   1   33.00    4.60
   6  -1   1   31.40    3.40
   6  -1   1   46.10   10.00
  -7   1  -1   16.80    7.10
  -7   1  -1    8.00    2.90
  -7   1  -1    5.80    2.70
  -7   1  -1    5.20    2.30
  -7   1  -1    6.10    2.10
  -7   1  -1    8.50    2.80
  -7   1  -1    4.30    6.50
   7  -1   1    6.00    2.70
   7  -1   1    6.00    2.30
   7  -1   1   -3.00    5.20
   7  -1   1    2.50    3.80
   7  -1   1    4.10    1.50
   7  -1   1    3.60    5.50
   7  -1   1   -1.90    3.80
   7  -1   1    2.90    2.00
   7  -1   1    3.90    2.80
  -8   1  -1  111.49   12.40
  -8   1  -1   86.49   12.10
  -8   1  -1  102.39    7.00
  -8   1  -1  110.79    8.80
  -8   1  -1   81.99    6.30
  -8   1  -1  100.29    8.20
  -8   1  -1   87.39    6.40
   8  -1   1  111.59   12.90
   8  -1   1   88.99    6.50
   8  -1   1   97.69   11.80
   8  -1   1  109.69    9.50
   8  -1   1   97.59    9.00
   8  -1   1  104.79    7.00
   8  -1   1   91.79    8.80
   8  -1   1   90.19    6.70
  -9   1  -1    1.60    3.90
  -9   1  -1    4.70    3.60
  -9   1  -1    4.30    8.90
  -9   1  -1    2.20    3.00
  -9   1  -1   -1.70    9.50
  -9   1  -1    2.10    2.80
  -9   1  -1   -3.40    3.60
   9  -1   1    2.20    3.50
   9  -1   1    5.70    3.20
   9  -1   1    7.30    8.80
   9  -1   1    7.30    6.00
   9  -1   1    7.20    5.30
   9  -1   1    3.10    5.70
   9  -1   1    4.50    3.20
   9  -1   1   -0.50    7.80
 -10   1  -1   11.20    3.10
 -10   1  -1   13.10   11.90
 -10   1  -1   23.00   12.40
 -10   1  -1    6.00    4.40
 -10   1  -1    6.20    4.30
 -10   1  -1   14.20    3.80
 -10   1  -1    1.50    4.40
  10  -1   1   26.70    4.40
  10  -1   1   11.50   14.30
  10  -1   1   15.40    4.50
  10  -1   1   14.50    6.90
  10  -1   1   16.60    8.90
 -11   1  -1    2.70    4.70
 -11   1  -1    1.30    4.80
 -11   1  -1    2.30    4.80
 -11   1  -1   10.60    3.60
 -11   1  -1    4.40    3.70
  11  -1   1   14.40   13.90
  11  -1   1    4.30    3.80
  11  -1   1    2.00    4.20
  11  -1   1    6.60    8.30
  11  -1   1   16.50   13.60
  11  -1   1    0.00    6.70
  11  -1   1    6.10    3.90
  11  -1   1    3.60    7.10
 -12   1  -1   16.70    5.80
 -12   1  -1   10.20    4.40
 -12   1  -1   13.10    6.00
  12  -1   1   28.00    8.30
  12  -1   1   29.00   19.70
  12  -1   1   19.60    5.20
  12  -1   1   32.60    8.40
  12  -1   1   26.00   10.30
  12  -1   1    7.10    5.00
 -13   1  -1   12.10    6.80
  13  -1   1   23.90    8.90
  12   0  -1   -0.60    4.30
  12   0  -1   11.20    7.80
  12   0  -1    9.00    5.30
  12   0  -1    8.80    9.30
  12   0  -1   18.50    7.70
 -12   0   1    3.40    5.70
  11   0  -1   22.60    7.50
  11   0  -1   20.30    4.30
  11   0  -1   19.50    7.30
  11   0  -1   16.90    8.60
  11   0  -1   15.30    4.30
  11   0  -1   18.70    5.00
 -11   0   1   16.40    3.50
 -11   0   1   19.10    3.90
 -11   0   1   19.40    5.50
 -11   0   1   19.70    5.50
  10   0  -1   64.09    6.80
  10   0  -1   56.79    5.70
  10   0  -1   57.99   10.30
  10   0  -1   35.40    9.50
 -10   0   1   40.50    4.90
 -10   0   1   53.59    5.10
   9   0  -1  125.89   11.20
   9   0  -1  115.69   10.50
   9   0  -1  121.69   12.10
   9   0  -1  116.79    8.60
   9   0  -1  126.49    7.40
   9   0  -1  119.59   10.80
   9   0  -1  120.49    7.90
   9   0  -1  133.39   13.30
  -9   0   1  111.89    8.40
  -9   0   1  100.19    8.60
  -9   0   1  114.49    7.50
  -9   0   1  118.29    7.60
  -9   0   1  113.19    8.30
   8   0  -1   11.40    2.80
   8   0  -1   21.00    7.20
   8   0  -1   10.20    7.80
   8   0  -1   19.20    3.40
   8   0  -1   16.00    5.20
   8   0  -1   22.30    5.90
   8   0  -1   16.50    5.10
   8   0  -1   14.70    2.80
  -8   0   1   21.00    4.40
  -8   0   1   14.70    2.60
  -8   0   1   21.10    3.90
  -8   0   1   12.00    2.90
  -8   0   1   17.20    6.80
  -8   0   1   15.90    2.10
  -8   0   1   22.30    4.00
  -8   0   1   13.20    3.10
   7   0  -1   48.80    6.70
   7   0  -1   62.49    4.40
   7   0  -1   57.19    7.60
   7   0  -1   66.59    7.80
   7   0  -1   58.49    4.90
   7   0  -1   65.19    4.50
   7   0  -1   72.69    5.20
   7   0  -1   59.69    8.50
   7   0  -1   55.49    6.30
  -7   0   1   55.39    4.30
  -7   0   1   59.39    4.90
  -7   0   1   62.99    4.60
  -7   0   1   55.99    5.10
  -7   0   1   58.49    5.00
  -7   0   1   64.49    9.10
  -7   0   1   60.99    4.20
  -7   0   1   54.99    5.20
  -7   0   1   59.29    8.60
  -7   0   1   59.39    3.90
   6   0  -1   85.69    6.90
   6   0  -1  105.59    8.70
   6   0  -1  100.89    5.50
   6   0  -1   82.99    6.20
   6   0  -1  105.29    8.30
   6   0  -1   76.99    5.90
   6   0  -1   87.39    7.10
   6   0  -1   99.09    5.20
  -6   0   1   92.99    5.40
  -6   0   1   98.59    5.30
  -6   0   1   95.69    6.20
  -6   0   1   86.29    5.90
  -6   0   1  101.99    9.00
  -6   0   1  108.19    6.10
  -6   0   1   91.79    6.10
  -6   0   1   96.89    8.60
   5   0  -1   58.89    7.30
   5   0  -1   68.49    3.70
   5   0  -1   63.29    3.90
   5   0  -1   58.19    4.70
   5   0  -1   53.59    4.30
   5   0  -1   64.49    5.20
   5   0  -1   48.40    6.90
   5   0  -1   57.39    5.00
   5   0  -1   63.69    3.90
  -5   0   1   67.39    4.00
  -5   0   1   55.19    4.50
  -5   0   1   47.60    5.40
  -5   0   1   64.99    6.70
  -5   0   1   68.09    3.80
  -5   0   1   67.39    4.20
  -5   0   1   73.79    4.70
  -5   0   1   58.39    6.90
  -5   0   1   63.19    3.70
   3   0  -1  392.56   19.50
   3   0  -1  382.56   19.40
   3   0  -1  429.36   20.20
  -3   0   1  384.36   19.40
  -3   0   1  357.96   19.40
  -3   0   1  415.76   19.20
  -3   0   1  362.46   19.50
  -3   0   1  398.36   19.50
  -3   0   1  341.37   19.60
   2   0  -1  938.21   45.80
   2   0  -1  909.41   45.90
   2   0  -1  935.41   45.80
   2   0  -1 1021.20   46.00
   2   0  -1  933.71   45.80
   2   0  -1  883.61   45.80
   2   0  -1  895.31   45.90
   2   0  -1  885.71   45.90
   2   0  -1  892.51   46.30
   2   0  -1  901.21   46.00
   2   0  -1 1009.50   46.40
  -2   0   1  907.91   45.90
  -2   0   1  894.21   45.80
  -2   0   1  878.11   45.80
  -2   0   1  861.11   45.80
  -2   0   1  871.41   45.80
  -2   0   1  961.50   45.70
  -2   0   1  844.92   45.90
  -2   0   1  920.91   45.80
  -2   0   1  994.00   45.80
  -2   0   1 1055.49   46.40
  -2   0   1  864.81   46.00
  -2   0   1  896.01   46.30
   1   0   1  345.17   17.20
  -2   0  -1 9856.51  492.55
  -2   0  -1 9963.90  492.65
   2   0   1 9999.00  492.55
   2   0   1 9796.22  492.55
  -3   0  -1   78.49    3.80
  -3   0  -1   58.89    3.80
  -3   0  -1   58.19    4.10
  -3   0  -1   67.49    5.40
  -3   0  -1   64.29    4.30
  -3   0  -1   74.99    3.90
  -3   0  -1   84.69    5.80
   3   0   1   60.79    3.90
   3   0   1   58.59    4.60
  -4   0  -1  763.82   38.20
  -4   0  -1  761.92   39.30
  -4   0  -1  742.33   37.80
  -4   0  -1  717.93   37.60
  -4   0  -1  764.92   39.10
  -4   0  -1  761.22   37.90
  -4   0  -1  823.12   37.70
  -4   0  -1  774.32   37.90
  -4   0  -1  731.33   38.00
  -4   0  -1  705.63   37.60
   4   0   1  751.62   38.10
   4   0   1  733.13   39.10
   4   0   1  774.22   37.60
   4   0   1  871.61   37.90
   4   0   1  720.13   39.00
   4   0   1  763.12   37.70
   4   0   1  731.83   37.70
   4   0   1  721.23   37.60
   4   0   1  715.43   37.60
   4   0   1  738.13   38.00
  -5   0  -1   66.99    4.80
  -5   0  -1   59.79    4.60
  -5   0  -1   69.89    4.30
  -5   0  -1   62.09    7.60
  -5   0  -1   61.39    7.20
  -5   0  -1   80.39    3.90
   5   0   1   75.09    4.30
   5   0   1   61.49    7.40
   5   0   1   64.09    6.10
   5   0   1   65.19    4.80
   5   0   1   74.79    4.30
   5   0   1   78.19    3.90
   5   0   1   63.29    4.80
   5   0   1   53.89    5.50
   5   0   1   70.09    7.70
   5   0   1   53.89    5.50
  -6   0  -1  237.38   11.20
  -6   0  -1  208.18   11.80
  -6   0  -1  216.18   11.40
  -6   0  -1  226.48   11.60
  -6   0  -1  230.88   11.90
  -6   0  -1  219.58   14.50
  -6   0  -1  220.98   11.50
  -6   0  -1  229.18   11.80
  -6   0  -1  219.38   14.40
   6   0   1  224.18   14.30
   6   0   1  224.38   11.50
   6   0   1  219.78   11.90
   6   0   1  191.28   12.50
   6   0   1  228.38   11.50
   6   0   1  183.18   12.40
   6   0   1  233.18   11.20
   6   0   1  208.88   11.80
   6   0   1  238.38   14.40
   6   0   1  202.28   13.00
  -7   0  -1   76.79    9.00
  -7   0  -1   57.39    4.40
  -7   0  -1   53.69    4.60
  -7   0  -1   66.79    5.10
  -7   0  -1   67.99    5.00
  -7   0  -1   64.89    8.20
  -7   0  -1   65.99    4.90
   7   0   1   68.09    5.30
   7   0   1   71.79    8.60
   7   0   1   64.39    8.60
   7   0   1   59.49    5.10
   7   0   1   53.29    6.80
   7   0   1   55.99    4.70
   7   0   1   53.89    4.50
   7   0   1   50.59    6.60
   7   0   1   49.70    8.10
  -8   0  -1   -1.60    7.60
  -8   0  -1    1.30    3.30
  -8   0  -1    2.90    3.40
  -8   0  -1    3.50    3.20
  -8   0  -1   -1.90    6.80
   8   0   1   -5.20    5.00
   8   0   1   -1.70    7.50
   8   0   1   -6.10    4.70
   8   0   1    5.50    3.30
   8   0   1   -3.60    2.40
   8   0   1   -4.50    6.70
   8   0   1    3.90    5.40
  -9   0  -1  116.89    7.10
  -9   0  -1   93.59    7.70
  -9   0  -1   90.59    7.60
  -9   0  -1   81.59    7.80
  -9   0  -1  103.29    7.20
   9   0   1  113.29   11.10
   9   0   1   93.79    8.60
   9   0   1  106.09    9.80
   9   0   1  116.49    7.20
   9   0   1  111.09    6.90
   9   0   1  112.29   10.60
 -10   0  -1    8.30    4.40
 -10   0  -1    8.10    4.20
 -10   0  -1    2.70    5.00
  10   0   1   24.10    7.10
  10   0   1   20.80    6.80
  10   0   1   23.40    9.60
  10   0   1   12.60    4.00
  10   0   1   17.20   10.40
  10   0   1   15.80   10.20
 -11   0  -1   10.10    3.60
 -11   0  -1    9.00    5.00
 -11   0  -1    4.00    5.20
 -11   0  -1    7.70    3.70
  11   0   1   16.20    7.20
  11   0   1    7.20    3.90
  11   0   1   12.60    8.30
  11   0   1   11.30    5.20
  11   0   1    6.60    3.90
  11   0   1    9.60    7.40
 -12   0  -1   19.00    6.10
 -12   0  -1   21.60    4.50
 -12   0  -1   23.70    5.50
  12   0   1   35.00    8.60
  12   0   1   25.90    5.30
  12   0   1   19.90    4.90
  13  -1  -1   20.60    8.50
  13  -1  -1   12.60    8.50
  13  -1  -1   17.70   12.10
 -13   1   1    4.20    4.50
 -13   1   1    8.70    6.60
  12  -1  -1    9.80    4.80
  12  -1  -1    9.50    7.80
  12  -1  -1   13.90    9.70
  12  -1  -1   14.30    7.70
 -12   1   1    6.50    6.70
 -12   1   1   10.20    6.00
 -12   1   1   -1.00    4.00
  11  -1  -1   32.80    8.00
  11  -1  -1   21.80    4.40
  11  -1  -1   16.90   12.00
  11  -1  -1   26.20    7.10
  11  -1  -1    3.80   13.50
  11  -1  -1   23.00    4.20
  11  -1  -1   29.50    8.40
 -11   1   1   38.10    5.60
 -11   1   1   20.30    4.00
 -11   1   1   24.00    5.60
 -11   1   1   19.00    5.10
 -11   1   1   16.90    4.60
  10  -1  -1   16.90    4.40
  10  -1  -1   17.80   11.20
  10  -1  -1   20.50    4.80
  10  -1  -1   21.90    6.80
  10  -1  -1   15.90   10.20
  10  -1  -1   19.30    3.60
  10  -1  -1   15.00    9.70
 -10   1   1   19.50    4.40
 -10   1   1   19.10    4.50
 -10   1   1   16.20    4.30
 -10   1   1   11.60    4.70
 -10   1   1   14.00   11.30
 -10   1   1   30.10   10.70
 -10   1   1   18.70    3.60
   9  -1  -1    3.40    2.90
   9  -1  -1   15.20    9.30
   9  -1  -1    0.90    5.60
   9  -1  -1    1.10    2.60
   9  -1  -1    3.50    3.20
   9  -1  -1   -4.10    8.10
   9  -1  -1    6.20    6.00
   9  -1  -1    4.60    5.40
  -9   1   1    0.40    2.60
  -9   1   1    3.30    3.40
  -9   1   1    1.90    7.90
  -9   1   1    0.10    4.00
  -9   1   1    3.40    2.60
  -9   1   1    5.30    4.00
  -9   1   1    9.70    8.70
   8  -1  -1  250.67   18.20
   8  -1  -1  260.57   14.10
   8  -1  -1  265.07   14.10
   8  -1  -1  243.98   15.40
   8  -1  -1  254.77   15.60
   8  -1  -1  262.07   17.90
   8  -1  -1  262.97   16.20
   8  -1  -1  255.37   14.20
  -8   1   1  299.17   15.40
  -8   1   1  254.77   14.00
  -8   1   1  272.47   14.40
  -8   1   1  293.17   18.80
  -8   1   1  257.67   18.80
  -8   1   1  269.77   14.60
   7  -1  -1    0.10    6.30
   7  -1  -1    5.40    2.10
   7  -1  -1    3.70    3.90
   7  -1  -1   -1.50    5.20
   7  -1  -1    3.80    4.30
   7  -1  -1    5.40    2.80
   7  -1  -1   -0.40    3.80
   7  -1  -1    3.90    2.30
  -7   1   1    6.80    6.30
  -7   1   1    4.70    2.80
  -7   1   1    6.00    2.80
  -7   1   1    1.80    2.00
  -7   1   1    4.10    2.60
  -7   1   1    6.10    2.90
  -7   1   1    1.80    5.80
   6  -1  -1   46.40    6.00
   6  -1  -1   70.99    4.30
   6  -1  -1   49.40    5.00
   6  -1  -1   53.39    6.50
   6  -1  -1   72.29    8.10
   6  -1  -1   66.69    3.90
   6  -1  -1   52.69    5.60
  -6   1   1   74.19    4.20
  -6   1   1   70.29    4.30
  -6   1   1   73.09    8.70
  -6   1   1   56.59    8.20
  -6   1   1   61.59    5.00
   5  -1  -1 2202.08  110.19
   5  -1  -1 2146.79  108.49
   5  -1  -1 2214.58  108.49
   5  -1  -1 2199.58  108.39
   5  -1  -1 2192.78  108.49
   5  -1  -1 2185.98  108.89
   5  -1  -1 2184.08  110.29
   5  -1  -1 2154.98  108.69
   5  -1  -1 2209.68  108.99
   5  -1  -1 2151.08  108.89
  -5   1   1 2130.79  108.59
  -5   1   1 1942.41  108.89
  -5   1   1 2165.18  108.59
  -5   1   1 2192.18  108.49
  -5   1   1 2232.38  108.69
  -5   1   1 2282.67  110.29
  -5   1   1 2222.08  110.39
  -5   1   1 2205.68  108.49
  -5   1   1 2148.89  108.39
  -5   1   1 2215.68  108.69
   4  -1  -1 1213.38   60.19
   4  -1  -1 1172.18   59.79
   4  -1  -1 1169.38   60.09
   4  -1  -1 1212.48   59.79
   4  -1  -1 1133.79   59.69
   4  -1  -1 1211.88   59.79
   4  -1  -1 1209.18   59.99
   4  -1  -1 1143.09   59.99
   4  -1  -1 1212.58   61.39
   4  -1  -1 1225.58   61.29
   4  -1  -1 1213.18   59.79
  -4   1   1 1179.08   59.79
  -4   1   1 1240.18   59.89
  -4   1   1 1214.68   59.69
  -4   1   1 1249.18   59.99
  -4   1   1 1226.88   59.79
  -4   1   1 1231.28   61.29
  -4   1   1 1191.18   59.89
  -4   1   1 1201.28   59.69
  -4   1   1 1249.28   61.39
  -4   1   1 1228.28   59.79
  -4   1   1 1145.39   60.29
  -4   1   1 1102.19   59.99
   3  -1  -1 1484.95   73.89
   3  -1  -1 1468.55   74.09
   3  -1  -1 1469.45   74.09
   3  -1  -1 1470.75   74.19
   3  -1  -1 1492.45   74.29
   3  -1  -1 1395.06   74.99
   3  -1  -1 1396.16   73.79
   3  -1  -1 1513.05   73.89
   3  -1  -1 1389.76   74.99
  -3   1   1 1417.26   74.09
  -3   1   1 1539.05   75.19
  -3   1   1 1474.15   73.89
  -3   1   1 1539.75   73.99
  -3   1   1 1486.65   73.99
  -3   1   1 1534.15   75.09
  -3   1   1 1395.66   74.09
  -3   1   1 1534.65   73.89
  -3   1   1 1529.75   73.79
  -3   1   1 1569.44   73.89
  -3   1   1 1554.44   73.99
  -3   1   1 1504.05   74.09
   2  -1  -1  374.16   19.30
   2  -1  -1  382.86   19.10
   2  -1  -1  378.56   19.20
   2  -1  -1  363.56   19.10
   2  -1  -1  386.16   19.30
   2  -1  -1  382.96   19.20
   2  -1  -1  380.96   19.40
  -2   1   1  373.16   19.30
  -2   1   1  392.86   19.10
  -2   1   1  371.46   19.20
  -2   1   1  395.96   19.20
  -2   1   1  386.46   19.10
  -2   1   1  403.16   20.40
  -2   1   1  393.96   19.10
  -2   1   1  367.46   20.20
  -2   1   1  387.36   19.10
  -2   1   1  385.46   19.20
  -2   1   1  391.16   19.20
  -2   1   1  374.36   19.20
  -2   1   1  364.46   19.30
   1  -1  -1  825.62   40.10
   1  -1  -1  817.32   39.40
   1  -1  -1  793.82   40.10
   1  -1  -1  877.81   39.50
   1  -1  -1  735.83   39.30
  -1   1   1  646.84   39.30
  -1   1   1  838.02   39.30
   0  -1  -1  116.39    7.60
   0  -1  -1  126.99    7.90
  -1  -1  -1   29.10    2.30
  -1  -1  -1   24.70    2.50
  -1  -1  -1   29.10    1.70
  -1  -1  -1   25.80    1.60
  -1  -1  -1   23.50    1.70
  -1  -1  -1   29.40    3.00
   1   1   1   25.70    2.90
   1   1   1   28.40    1.60
   1   1   1   27.50    2.20
   1   1   1   32.70    2.20
   1   1   1   29.20    3.00
   1   1   1   25.40    2.40
   1   1   1   32.50    1.70
   1   1   1   25.50    1.70
   1   1   1   26.50    2.30
  -2  -1  -1  102.09    5.20
  -2  -1  -1   99.69    6.30
  -2  -1  -1  110.89    5.10
  -2  -1  -1   96.69    5.10
  -2  -1  -1  100.09    5.70
  -2  -1  -1  101.49    5.90
  -2  -1  -1   95.19    5.40
  -2  -1  -1   84.49    6.20
  -2  -1  -1   86.59    5.10
  -2  -1  -1   91.59    5.20
   2   1   1   96.59    5.10
   2   1   1   96.89    6.20
   2   1   1   95.89    5.20
   2   1   1   99.59    5.30
   2   1   1  105.89    6.40
   2   1   1  102.79    5.80
   2   1   1  106.39    5.60
   2   1   1   99.09    5.50
  -3  -1  -1   14.90    2.00
  -3  -1  -1   21.30    1.70
  -3  -1  -1   22.40    1.60
  -3  -1  -1   20.30    2.70
  -3  -1  -1   20.50    3.10
   3   1   1   21.40    3.20
   3   1   1   21.50    5.30
   3   1   1   16.10    2.20
   3   1   1   19.70    1.60
   3   1   1   30.60    3.60
   3   1   1   18.60    1.80
   3   1   1   22.90    2.70
   3   1   1   23.00    2.90
   3   1   1   22.80    1.80
   3   1   1   19.80    2.20
  -4  -1  -1    5.00    2.40
  -4  -1  -1    6.30    1.60
  -4  -1  -1    3.80    2.80
  -4  -1  -1    8.20    3.40
  -4  -1  -1    8.00    1.80
  -4  -1  -1    4.90    1.30
  -4  -1  -1    6.40    1.10
  -4  -1  -1    2.50    2.30
   4   1   1    4.70    2.50
   4   1   1    1.40    3.10
   4   1   1    3.50    2.90
   4   1   1    0.60    1.90
   4   1   1    4.00    1.80
   4   1   1    4.50    1.10
   4   1   1    2.20    2.40
   4   1   1    5.60    1.20
   4   1   1    7.40    3.20
  -5  -1  -1 1621.34   79.19
  -5  -1  -1 1577.34   79.09
  -5  -1  -1 1633.14   79.39
  -5  -1  -1 1500.45   79.29
  -5  -1  -1 1570.34   78.99
  -5  -1  -1 1525.85   80.29
  -5  -1  -1 1501.65   78.99
  -5  -1  -1 1648.64   79.29
   5   1   1 1553.64   79.29
   5   1   1 1656.83   80.29
   5   1   1 1565.44   79.59
   5   1   1 1570.74   79.29
   5   1   1 1652.23   79.19
   5   1   1 1575.14   79.79
   5   1   1 1586.64   78.99
   5   1   1 1507.05   79.49
   5   1   1 1712.83   79.19
   5   1   1 1557.54   78.99
   5   1   1 1616.24   80.29
  -6  -1  -1   64.89    5.00
  -6  -1  -1   85.29    4.90
  -6  -1  -1   88.49    5.50
  -6  -1  -1   65.49    7.50
  -6  -1  -1   83.09    5.30
  -6  -1  -1   77.49    5.20
  -6  -1  -1   82.69    4.80
   6   1   1   77.49    6.80
   6   1   1   77.39    4.90
   6   1   1   76.69    5.50
   6   1   1   77.99    4.90
   6   1   1   87.29    5.00
   6   1   1   83.39    7.40
   6   1   1   71.29    7.60
   6   1   1   85.09    5.60
   6   1   1   81.09    4.80
  -7  -1  -1  187.28   10.90
  -7  -1  -1  233.38   11.50
  -7  -1  -1  189.58   11.00
  -7  -1  -1  215.88   11.30
  -7  -1  -1  224.38   11.50
   7   1   1  199.58   11.00
   7   1   1  203.88   11.00
   7   1   1  190.28   10.80
   7   1   1  205.88   13.10
   7   1   1  200.08   12.40
   7   1   1  201.18   12.70
   7   1   1  209.08   11.70
  -8  -1  -1   10.60    2.60
  -8  -1  -1   19.90    3.70
  -8  -1  -1   19.40    3.10
  -8  -1  -1   18.90    3.60
  -8  -1  -1   17.90    3.70
  -8  -1  -1    9.00    2.90
   8   1   1   15.60    5.30
   8   1   1   16.30    5.40
   8   1   1   13.30    3.90
   8   1   1    7.30    2.80
   8   1   1    9.50    2.70
   8   1   1   11.00    2.30
  -9  -1  -1   89.79    5.20
  -9  -1  -1   88.49    6.20
  -9  -1  -1   87.99    5.90
  -9  -1  -1   60.49    6.60
  -9  -1  -1   64.79    6.70
  -9  -1  -1   66.49    6.50
   9   1   1   90.69    6.10
   9   1   1   71.19    9.50
   9   1   1   90.59    5.90
   9   1   1   66.29    9.60
   9   1   1   79.69    5.20
   9   1   1   72.59    6.90
   9   1   1   71.49    9.20
 -10  -1  -1   20.00    3.20
 -10  -1  -1   18.00    3.40
 -10  -1  -1   21.00    4.50
 -10  -1  -1   16.40    4.60
 -10  -1  -1    8.90    4.00
  10   1   1   19.70    3.40
  10   1   1   14.50    6.60
  10   1   1   21.10    3.60
  10   1   1   21.10    4.90
  10   1   1   11.90    7.30
 -11  -1  -1   31.80    4.80
 -11  -1  -1   35.80    7.20
 -11  -1  -1   34.50    6.30
 -11  -1  -1   38.00    6.20
  11   1   1   43.20    6.20
  11   1   1   56.69   10.60
  11   1   1   47.90    9.00
  11   1   1   47.70   10.10
  11   1   1   46.40    7.40
 -12  -1  -1    6.70    3.90
  12   1   1   22.50    8.60
  12   1   1    1.10    3.80
  12   1   1   21.40   11.20
  12   1   1    5.70    4.10
  13  -2  -1   13.10    8.40
  13  -2  -1    7.10    8.10
  13  -2  -1    7.90   10.90
  13  -2  -1   -2.80    4.90
 -13   2   1    0.10    6.60
 -13   2   1   -7.30    4.10
 -13   2   1    2.50    7.10
  12  -2  -1   18.70    9.60
  12  -2  -1    5.70    4.60
  12  -2  -1   21.70    8.40
  12  -2  -1   17.40    7.60
 -12   2   1    7.20    4.30
 -12   2   1   17.40    6.50
 -12   2   1    5.80    6.20
  11  -2  -1    9.80   13.00
  11  -2  -1    2.20    7.80
  11  -2  -1    4.00    6.50
  11  -2  -1    2.10    7.10
  11  -2  -1    5.30    3.40
  11  -2  -1    0.90   14.00
  11  -2  -1   -0.50    4.00
  11  -2  -1    2.70    4.00
 -11   2   1   -4.70   14.30
 -11   2   1   -1.80    4.00
 -11   2   1    3.10    3.70
 -11   2   1   -5.00    4.80
 -11   2   1   -8.50   13.20
 -11   2   1    2.50    5.00
 -11   2   1   -0.20    3.10
  10  -2  -1   15.90    3.80
  10  -2  -1   18.70   11.00
  10  -2  -1   11.60    3.80
  10  -2  -1   26.80   11.70
  10  -2  -1   13.10    6.70
 -10   2   1   10.40    4.90
 -10   2   1   14.30    3.20
 -10   2   1   16.40   11.10
 -10   2   1   16.00    4.30
 -10   2   1   10.10    4.90
 -10   2   1   20.30   12.00
   9  -2  -1   85.89    7.00
   9  -2  -1   86.79    9.90
   9  -2  -1   85.49    8.80
   9  -2  -1   84.59    6.30
   9  -2  -1   94.19   12.90
   9  -2  -1   82.29    6.10
   9  -2  -1   91.89   13.40
   9  -2  -1   78.99    8.90
  -9   2   1   83.49    7.10
  -9   2   1  107.39   13.80
  -9   2   1   84.39    6.30
  -9   2   1   88.79    7.30
  -9   2   1   93.99   12.60
  -9   2   1   81.39    6.40
   8  -2  -1  138.89   10.20
   8  -2  -1  152.48    8.70
   8  -2  -1  146.09   11.10
   8  -2  -1  138.99   14.40
   8  -2  -1  127.79   10.20
   8  -2  -1  142.29    8.30
   8  -2  -1  152.28    8.50
   8  -2  -1  152.28    8.80
   8  -2  -1  160.48   13.90
  -8   2   1  158.68   14.90
  -8   2   1  145.49    8.50
  -8   2   1  143.79    9.20
  -8   2   1  146.79    9.30
  -8   2   1  163.68   14.40
  -8   2   1  148.59    9.30
  -8   2   1  147.29    8.60
   7  -2  -1   95.59    6.10
   7  -2  -1   82.89    5.80
   7  -2  -1   93.29    5.70
   7  -2  -1   81.89    8.00
   7  -2  -1   86.59    7.50
   7  -2  -1   98.09    6.10
   7  -2  -1   90.39    7.40
   7  -2  -1  105.09   18.30
   7  -2  -1   83.29    8.50
  -7   2   1  103.89   13.40
  -7   2   1   98.79    5.80
  -7   2   1   96.69    6.50
  -7   2   1   95.69    6.00
  -7   2   1   92.99    6.50
  -7   2   1  108.29   14.00
  -7   2   1   92.09    6.60
  -7   2   1  103.89    6.00
   6  -2  -1   67.79    8.60
   6  -2  -1   70.59    4.50
   6  -2  -1   65.89    4.40
   6  -2  -1   64.59    6.70
   6  -2  -1   50.39    5.30
   6  -2  -1   81.69    9.00
   6  -2  -1   67.19    5.80
   6  -2  -1   63.19    6.00
  -6   2   1   56.19    5.20
  -6   2   1   61.79    4.10
  -6   2   1   65.89    9.10
  -6   2   1   56.29    5.10
  -6   2   1   64.89    9.10
  -6   2   1   67.69    4.50
   5  -2  -1  886.91   43.80
   5  -2  -1  881.61   46.10
   5  -2  -1  860.71   43.70
   5  -2  -1  886.91   43.90
   5  -2  -1  862.41   44.10
   5  -2  -1  911.31   44.40
   5  -2  -1  875.81   44.20
   5  -2  -1  828.32   46.20
   5  -2  -1  855.51   44.00
  -5   2   1  888.61   44.00
  -5   2   1  777.82   44.40
  -5   2   1  913.81   46.20
  -5   2   1  903.61   43.90
  -5   2   1  899.91   43.80
  -5   2   1  924.21   44.10
  -5   2   1  807.12   43.70
  -5   2   1  881.91   46.30
  -5   2   1  895.51   43.80
   4  -2  -1  493.95   24.70
   4  -2  -1  482.05   24.80
   4  -2  -1  448.86   24.70
   4  -2  -1  460.35   24.40
   4  -2  -1  491.85   24.50
   4  -2  -1  491.25   24.60
   4  -2  -1  494.85   24.40
   4  -2  -1  483.45   25.00
  -4   2   1  508.95   24.60
  -4   2   1  472.35   24.40
  -4   2   1  494.75   24.50
  -4   2   1  509.85   25.40
  -4   2   1  498.25   26.70
  -4   2   1  446.46   24.70
  -4   2   1  502.55   26.00
  -4   2   1  490.55   24.60
  -4   2   1  482.25   26.80
  -4   2   1  498.75   24.50
  -4   2   1  501.45   24.50
  -4   2   1  470.55   24.50
   3  -2  -1   75.69    7.20
   3  -2  -1   91.09    5.10
   3  -2  -1   80.59    5.20
   3  -2  -1   94.89    4.90
   3  -2  -1   94.19    4.80
   3  -2  -1   84.69    5.00
   3  -2  -1   87.39    5.30
   3  -2  -1   83.89    5.60
   3  -2  -1   89.19    5.40
   3  -2  -1   89.09    7.80
   3  -2  -1   83.39    5.00
  -3   2   1   94.69    4.80
  -3   2   1   91.99    5.10
  -3   2   1   94.09    5.00
  -3   2   1   92.59    7.70
  -3   2   1   99.49    5.20
  -3   2   1   93.49    5.10
  -3   2   1   97.49    5.10
  -3   2   1   90.19    5.00
  -3   2   1   98.49    5.20
  -3   2   1   88.39    5.50
  -3   2   1   78.89    5.30
  -3   2   1   83.69    7.30
  -3   2   1   94.29    4.80
   2  -2  -1 3378.76  172.48
   2  -2  -1 3436.56  173.78
   2  -2  -1 3483.65  173.78
  -2   2   1 3552.04  173.88
  -2   2   1 3536.15  173.78
  -2   2   1 3428.26  172.38
   1  -2  -1    4.30    1.70
   1  -2  -1    4.70    1.20
   1  -2  -1    6.90    1.10
   1  -2  -1    2.20    1.00
   1  -2  -1    4.50    3.20
   1  -2  -1    2.60    3.30
   1  -2  -1    4.00    1.80
   1  -2  -1    5.30    1.20
   1  -2  -1    5.40    1.10
   1  -2  -1    4.10    1.20
  -1   2   1    2.00    0.90
  -1   2   1    2.70    1.10
  -1   2   1    1.10    1.20
  -1   2   1    3.80    1.20
  -1   2   1    6.00    3.60
  -1   2   1    6.60    1.70
  -1   2   1    2.30    3.30
  -1   2   1    7.70    1.50
  -1   2   1    1.60    1.10
  -1   2   1    3.50    1.20
   0  -2  -1 1092.19   59.49
   0  -2  -1 1206.18   59.59
   0  -2  -1 1376.96   59.59
   0  -2  -1 1092.69   59.69
   0  -2  -1 1198.78   59.69
   0  -2  -1 1190.58   59.59
   0  -2  -1 1149.29   59.79
   0  -2  -1 1329.57   59.69
   0  -2  -1 1108.99   59.69
   0  -2  -1 1259.27   61.19
   0  -2  -1 1251.87   59.69
   0   2   1 1194.88   59.69
   0   2   1 1231.48   59.59
   0   2   1 1064.69   59.69
   0   2   1 1253.87   59.59
   0   2   1 1160.48   60.79
   0   2   1 1112.79   59.79
   0   2   1 1182.98   59.49
   0   2   1 1172.28   59.69
   0   2   1 1201.48   59.59
   0   2   1 1349.66   59.69
   0   2   1 1166.98   60.89
  -1  -2  -1 1615.24   79.09
  -1  -2  -1 1607.24   79.09
  -1  -2  -1 1547.25   79.19
  -1  -2  -1 1695.33   79.29
  -1  -2  -1 1608.04   79.99
  -1  -2  -1 1524.35   79.29
  -1  -2  -1 1633.94   79.09
  -1  -2  -1 1587.64   79.39
  -1  -2  -1 1548.74   79.19
  -1  -2  -1 1611.74   79.29
  -1  -2  -1 1591.84   79.09
   1   2   1 1572.74   79.09
   1   2   1 1579.44   79.19
   1   2   1 1563.54   79.09
   1   2   1 1582.84   79.19
   1   2   1 1602.94   79.09
   1   2   1 1561.14   79.09
   1   2   1 1578.94   79.29
   1   2   1 1590.34   79.09
   1   2   1 1656.33   79.99
   1   2   1 1608.24   79.99
   1   2   1 1518.55   78.99
  -2  -2  -1  311.57   15.90
  -2  -2  -1  305.57   15.70
  -2  -2  -1  319.27   15.70
  -2  -2  -1  328.17   15.70
  -2  -2  -1  324.97   15.80
  -2  -2  -1  308.37   16.00
  -2  -2  -1  312.67   16.30
  -2  -2  -1  303.37   16.20
  -2  -2  -1  314.57   16.10
   2   2   1  321.07   16.70
   2   2   1  318.37   16.40
   2   2   1  294.27   15.80
   2   2   1  317.07   15.90
   2   2   1  318.57   16.70
   2   2   1  308.77   16.70
   2   2   1  307.07   16.80
   2   2   1  315.67   15.70
   2   2   1  304.17   16.20
   2   2   1  313.07   15.70
   2   2   1  311.07   16.00
  -3  -2  -1 1838.82   93.09
  -3  -2  -1 1934.11   93.79
  -3  -2  -1 1909.81   93.19
  -3  -2  -1 1812.72   93.19
  -3  -2  -1 1865.31   93.49
  -3  -2  -1 1974.80   93.19
  -3  -2  -1 1873.41   93.09
   3   2   1 1875.11   93.19
   3   2   1 1826.52   93.39
   3   2   1 1865.61   93.49
   3   2   1 1874.21   93.29
   3   2   1 1844.72   93.09
   3   2   1 1835.12   93.59
  -4  -2  -1  331.87   18.60
  -4  -2  -1  358.96   18.40
  -4  -2  -1  335.07   19.50
  -4  -2  -1  349.77   18.70
  -4  -2  -1  359.36   18.50
  -4  -2  -1  364.66   19.30
  -4  -2  -1  374.26   18.50
   4   2   1  372.96   19.30
   4   2   1  381.46   18.40
   4   2   1  371.86   18.70
   4   2   1  380.16   19.00
   4   2   1  372.26   18.50
  -5  -2  -1  297.37   15.30
  -5  -2  -1  294.47   15.20
  -5  -2  -1  289.97   15.00
  -5  -2  -1  294.67   15.20
   5   2   1  308.27   15.20
   5   2   1  287.47   16.00
   5   2   1  291.77   15.60
   5   2   1  288.17   16.30
   5   2   1  316.97   15.30
   5   2   1  281.37   15.10
  -6  -2  -1   63.99    4.40
  -6  -2  -1   67.79    4.90
  -6  -2  -1   71.39    4.90
  -6  -2  -1   70.39    5.30
  -6  -2  -1   59.99    4.40
  -6  -2  -1   75.69    4.60
   6   2   1   66.69    7.30
   6   2   1   55.39    4.80
   6   2   1   59.89    6.10
   6   2   1   51.79    4.40
   6   2   1   71.09    5.50
  -7  -2  -1  553.74   27.90
  -7  -2  -1  503.75   27.50
  -7  -2  -1  577.44   28.10
  -7  -2  -1  557.24   27.90
  -7  -2  -1  543.85   27.80
   7   2   1  537.15   29.10
   7   2   1  554.94   27.80
   7   2   1  522.95   28.20
   7   2   1  549.35   28.80
   7   2   1  551.14   27.70
   7   2   1  523.45   28.70
  -8  -2  -1   46.60    4.60
  -8  -2  -1   51.99    5.30
  -8  -2  -1   49.20    5.60
  -8  -2  -1   52.89    5.30
   8   2   1   63.69    8.70
   8   2   1   55.89    9.00
   8   2   1   50.99    4.60
   8   2   1   49.30    6.10
  -9  -2  -1   29.90    5.30
  -9  -2  -1   21.30    4.10
  -9  -2  -1   28.10    4.30
  -9  -2  -1   33.20    4.30
  -9  -2  -1   30.40    4.30
   9   2   1   28.00    4.30
   9   2   1   24.20    7.40
   9   2   1   25.50    7.00
   9   2   1   30.10    3.90
   9   2   1   29.10    4.70
 -10  -2  -1   27.50    4.00
 -10  -2  -1   25.20    4.70
 -10  -2  -1   27.00    4.70
 -10  -2  -1   28.10    7.20
 -10  -2  -1   22.10    4.30
 -10  -2  -1   26.90    4.70
  10   2   1   29.10    7.60
  10   2   1   22.60    3.60
  10   2   1   29.00    5.00
  10   2   1   24.30    8.10
  10   2   1   32.60    4.70
 -11  -2  -1   26.10    8.10
 -11  -2  -1   26.60    4.00
 -11  -2  -1   22.30    5.50
 -11  -2  -1   24.20    4.30
 -11  -2  -1   21.70    4.80
 -11  -2  -1   27.50    5.20
  11   2   1   24.40   10.10
  11   2   1   20.30    4.30
  11   2   1   31.50    6.80
  11   2   1   37.10    9.00
 -12  -2  -1    3.20    4.90
 -12  -2  -1    4.60    4.30
 -12  -2  -1    3.10    5.30
  12   2   1    7.20    9.20
  12   2   1   -1.60    4.50
  12   2   1    5.30   11.10
  12   2   1    9.50    6.30
  13  -3  -1   12.40    8.30
  13  -3  -1   24.80    8.50
  13  -3  -1   14.70   12.20
 -13   3   1    1.20    6.60
 -13   3   1    5.30    4.90
 -13   3   1    2.00    7.30
  12  -3  -1   12.30    9.80
  12  -3  -1    9.30    5.30
  12  -3  -1   17.50    7.70
  12  -3  -1   19.90    8.10
 -12   3   1   12.10    6.10
 -12   3   1   13.20    6.10
 -12   3   1   15.20    4.70
  11  -3  -1   50.89    9.60
  11  -3  -1   53.59   10.30
  11  -3  -1   47.70   16.90
  11  -3  -1   48.60    9.20
  11  -3  -1   38.50    5.60
  11  -3  -1   40.40   15.60
  11  -3  -1   43.20    7.00
  11  -3  -1   43.50    5.30
 -11   3   1   26.80    5.30
 -11   3   1   45.50   16.20
 -11   3   1   39.20    5.30
 -11   3   1   42.30   16.00
 -11   3   1   41.80    6.80
 -11   3   1   42.80    6.70
  10  -3  -1  100.69   10.90
  10  -3  -1   91.29    9.70
  10  -3  -1   95.99    7.30
  10  -3  -1   98.69   10.60
  10  -3  -1   98.19    7.00
  10  -3  -1  103.09   16.30
  10  -3  -1   85.49   15.40
 -10   3   1   95.29    8.50
 -10   3   1  101.69   15.70
 -10   3   1   95.89   15.50
 -10   3   1   92.19    8.40
 -10   3   1   75.99    8.30
 -10   3   1   91.69    7.00
   9  -3  -1   38.80    6.70
   9  -3  -1   31.50   11.30
   9  -3  -1   30.90    4.40
   9  -3  -1   41.20    6.20
   9  -3  -1   39.40    3.80
   9  -3  -1   36.90    6.50
   9  -3  -1   30.20    4.40
   9  -3  -1   43.30   11.00
   9  -3  -1   33.30    4.70
  -9   3   1   25.70   10.30
  -9   3   1   28.20    4.60
  -9   3   1   33.10    4.90
  -9   3   1   20.30   10.50
  -9   3   1   31.40    4.70
  -9   3   1   29.10    4.60
  -9   3   1   23.80    3.70
   8  -3  -1   23.50    3.40
   8  -3  -1   15.40    5.10
   8  -3  -1   13.10    2.50
   8  -3  -1   15.10    3.40
   8  -3  -1   37.10   10.40
   8  -3  -1   22.30    5.60
   8  -3  -1   15.10    2.70
   8  -3  -1   14.60    5.00
   8  -3  -1   25.50    9.00
  -8   3   1   25.70    9.40
  -8   3   1   28.70    4.20
  -8   3   1   21.60    3.80
  -8   3   1   29.00   10.60
  -8   3   1   19.90    3.20
  -8   3   1   18.50    3.00
  -8   3   1   21.80    4.10
  -8   3   1   15.70    2.70
   7  -3  -1  511.65   31.00
   7  -3  -1  539.05   31.60
   7  -3  -1  557.24   28.20
   7  -3  -1  556.34   27.50
   7  -3  -1  558.54   27.30
   7  -3  -1  549.85   28.10
   7  -3  -1  527.15   27.50
  -7   3   1  533.15   27.30
  -7   3   1  557.74   27.40
  -7   3   1  510.55   31.30
  -7   3   1  528.05   27.50
  -7   3   1  460.05   27.10
  -7   3   1  535.05   31.60
  -7   3   1  547.45   27.70
  -7   3   1  542.05   27.70
  -7   3   1  541.65   27.30
   6  -3  -1  805.92   39.60
   6  -3  -1  750.82   41.20
   6  -3  -1  765.42   40.20
   6  -3  -1  780.62   40.10
   6  -3  -1  765.32   39.40
   6  -3  -1  788.62   39.50
   6  -3  -1  777.62   39.80
   6  -3  -1  765.12   39.80
  -6   3   1  719.63   39.30
  -6   3   1  761.32   42.90
  -6   3   1  785.82   39.60
  -6   3   1  813.42   39.50
  -6   3   1  838.92   43.00
  -6   3   1  812.72   39.80
  -6   3   1  843.72   39.60
  -6   3   1  791.02   39.70
  -6   3   1  773.72   39.60
   5  -3  -1    5.10    1.60
   5  -3  -1    5.20    2.20
   5  -3  -1    1.60    2.70
   5  -3  -1    5.20    2.80
   5  -3  -1   -3.10    2.70
   5  -3  -1  -11.20    6.30
   5  -3  -1    5.20    3.20
   5  -3  -1    0.70    2.00
   5  -3  -1    3.40    7.20
  -5   3   1    3.80    1.80
  -5   3   1    6.20    2.20
  -5   3   1    0.70    1.70
  -5   3   1   -0.20    5.20
  -5   3   1    4.50    2.30
  -5   3   1   -0.50    5.10
  -5   3   1    1.60    1.80
  -5   3   1    7.60    2.10
   4  -3  -1    0.90    2.40
   4  -3  -1   -0.90    1.80
   4  -3  -1    2.70    2.90
   4  -3  -1    4.20    1.80
   4  -3  -1   -0.40    1.40
   4  -3  -1   -4.80    4.10
   4  -3  -1    4.20    1.60
   4  -3  -1    2.10    2.50
   4  -3  -1   -0.50    1.50
   4  -3  -1   -1.00    4.40
  -4   3   1    6.00    1.90
  -4   3   1    5.50    1.30
  -4   3   1    6.20    4.60
  -4   3   1    0.40    1.60
  -4   3   1    3.80    1.20
  -4   3   1    4.50    2.50
  -4   3   1    3.10    2.10
  -4   3   1    0.80    1.50
  -4   3   1    1.60    1.60
  -4   3   1    3.10    5.20
  -4   3   1    3.10    1.90
  -4   3   1   -1.20    1.60
  -4   3   1    4.00    2.00
   3  -3  -1   82.19    4.40
   3  -3  -1   57.99    8.00
   3  -3  -1   69.49    4.50
   3  -3  -1   67.99    4.80
   3  -3  -1   76.09    4.50
   3  -3  -1   75.69    4.20
   3  -3  -1   70.39    4.40
   3  -3  -1   84.39    7.80
   3  -3  -1   72.99    5.40
   3  -3  -1   70.79    4.60
   3  -3  -1   65.39    5.00
   3  -3  -1   68.99    4.60
  -3   3   1   69.49    4.50
  -3   3   1   71.29    4.50
  -3   3   1   70.89    4.50
  -3   3   1   72.99    5.20
  -3   3   1   78.99    4.60
  -3   3   1   66.99    4.50
  -3   3   1   67.59    4.40
  -3   3   1   79.19    7.90
  -3   3   1   74.69    4.10
  -3   3   1   68.19    8.10
  -3   3   1   75.49    4.00
  -3   3   1   79.19    4.40
  -3   3   1   77.29    5.50
  -3   3   1   76.69    4.10
   2  -3  -1   22.50    2.40
   2  -3  -1   17.80    2.80
   2  -3  -1   20.90    4.30
   2  -3  -1   23.40    2.30
   2  -3  -1   25.80    3.30
   2  -3  -1   22.10    2.80
   2  -3  -1   18.40    2.10
   2  -3  -1   19.20    2.40
   2  -3  -1   22.20    2.20
   2  -3  -1   34.20    5.40
   2  -3  -1   19.00    2.20
   2  -3  -1   21.80    2.20
  -2   3   1   22.60    2.10
  -2   3   1   22.50    1.80
  -2   3   1   24.20    2.20
  -2   3   1   16.00    2.00
  -2   3   1   19.20    4.70
  -2   3   1   23.20    3.00
  -2   3   1   18.30    2.30
  -2   3   1   19.20    4.20
  -2   3   1   19.60    2.30
  -2   3   1   22.30    2.20
  -2   3   1   14.60    2.30
  -2   3   1   20.30    2.30
  -2   3   1   20.70    2.30
   1  -3  -1  776.52   40.40
   1  -3  -1  800.72   40.40
   1  -3  -1  827.62   40.40
   1  -3  -1  794.92   40.40
   1  -3  -1  809.72   40.60
   1  -3  -1  806.02   40.50
   1  -3  -1  810.02   40.40
   1  -3  -1  802.72   40.40
   1  -3  -1  813.22   40.40
   1  -3  -1  743.73   40.30
   1  -3  -1  848.92   40.90
   1  -3  -1  812.92   42.20
   1  -3  -1  824.92   42.10
   1  -3  -1  823.42   40.40
  -1   3   1  812.62   40.60
  -1   3   1  788.32   40.30
  -1   3   1  807.12   40.40
  -1   3   1  802.52   40.40
  -1   3   1  792.02   40.70
  -1   3   1  820.52   40.40
  -1   3   1  826.52   42.30
  -1   3   1  801.42   40.50
  -1   3   1  817.02   40.50
  -1   3   1  807.62   40.30
  -1   3   1  804.82   42.10
  -1   3   1  831.42   40.40
  -1   3   1  823.02   40.40
   0  -3  -1  797.82   39.60
   0  -3  -1  798.02   41.10
   0  -3  -1  776.62   39.60
   0  -3  -1  805.22   39.90
   0  -3  -1  798.62   39.60
   0  -3  -1  807.42   39.50
   0  -3  -1  790.52   39.70
   0  -3  -1  802.52   39.70
   0  -3  -1  836.42   39.70
   0  -3  -1  769.32   39.60
   0  -3  -1  786.12   39.60
   0  -3  -1  818.62   41.10
   0   3   1  757.82   39.50
   0   3   1  779.82   39.70
   0   3   1  751.22   40.00
   0   3   1  769.62   39.90
   0   3   1  791.42   41.10
   0   3   1  811.92   39.50
   0   3   1  772.42   39.80
   0   3   1  786.02   39.70
   0   3   1  831.52   41.10
   0   3   1  803.82   39.50
   0   3   1  772.82   39.60
   0   3   1  798.22   39.70
  -1  -3  -1  254.37   13.60
  -1  -3  -1  265.57   13.60
  -1  -3  -1  277.17   13.60
  -1  -3  -1  244.48   13.80
  -1  -3  -1  275.57   15.40
  -1  -3  -1  275.27   15.30
  -1  -3  -1  279.37   13.60
  -1  -3  -1  258.57   13.80
  -1  -3  -1  263.47   14.10
  -1  -3  -1  281.37   13.50
  -1  -3  -1  282.37   13.60
   1   3   1  282.97   15.30
   1   3   1  253.77   14.00
   1   3   1  257.67   13.60
   1   3   1  275.07   13.60
   1   3   1  274.47   13.50
   1   3   1  269.47   13.70
   1   3   1  267.77   13.60
   1   3   1  264.47   15.30
   1   3   1  277.07   13.60
   1   3   1  272.57   13.60
   1   3   1  278.37   13.50
   1   3   1  262.97   13.80
   1   3   1  247.28   13.80
   1   3   1  283.17   13.90
  -2  -3  -1   67.69    4.30
  -2  -3  -1   66.39    4.90
  -2  -3  -1   84.19    5.30
  -2  -3  -1   95.49    4.50
  -2  -3  -1   89.29    5.80
  -2  -3  -1   78.99    4.40
  -2  -3  -1   86.69    5.80
  -2  -3  -1   85.89    5.40
   2   3   1   83.59    4.40
   2   3   1   89.39    7.20
   2   3   1   72.49    5.10
   2   3   1   77.99    4.50
   2   3   1   83.09    6.90
   2   3   1   90.09    4.50
   2   3   1   68.99    5.20
   2   3   1   67.89    4.80
  -3  -3  -1 1422.26   72.19
  -3  -3  -1 1443.96   72.69
  -3  -3  -1 1363.36   72.39
  -3  -3  -1 1427.46   72.59
  -3  -3  -1 1403.26   72.29
  -3  -3  -1 1308.87   72.69
  -3  -3  -1 1453.75   72.09
  -3  -3  -1 1515.65   72.19
   3   3   1 1432.16   72.49
   3   3   1 1478.45   72.19
   3   3   1 1474.75   73.19
   3   3   1 1409.76   72.09
   3   3   1 1459.85   73.29
   3   3   1 1484.45   73.29
   3   3   1 1482.95   72.79
   3   3   1 1563.94   72.29
   3   3   1 1488.95   72.39
   3   3   1 1459.15   72.29
  -4  -3  -1  500.65   26.10
  -4  -3  -1  493.55   25.50
  -4  -3  -1  491.75   25.50
  -4  -3  -1  485.35   25.30
  -4  -3  -1  490.95   25.30
  -4  -3  -1  533.25   25.50
   4   3   1  493.85   25.40
   4   3   1  503.15   25.90
   4   3   1  503.25   26.30
   4   3   1  534.55   25.70
   4   3   1  491.55   26.00
   4   3   1  528.65   25.50
  -5  -3  -1    9.70    2.20
  -5  -3  -1    7.30    3.50
  -5  -3  -1    7.00    2.70
  -5  -3  -1    6.70    2.10
   5   3   1   12.90    3.60
   5   3   1    4.30    2.40
   5   3   1   11.90    2.00
   5   3   1    8.50    2.10
   5   3   1    7.20    3.90
   5   3   1    8.00    2.90
  -6  -3  -1   44.70    6.50
  -6  -3  -1   45.30    4.20
  -6  -3  -1   45.70    4.20
   6   3   1   48.20    4.00
   6   3   1   37.30    7.10
   6   3   1   38.00    4.00
   6   3   1   41.20    6.20
   6   3   1   40.00    4.70
   6   3   1   33.60    5.90
  -7  -3  -1  228.18   13.70
  -7  -3  -1  267.27   13.80
  -7  -3  -1  252.77   14.40
  -7  -3  -1  248.68   15.30
  -7  -3  -1  268.57   13.80
   7   3   1  269.67   14.00
   7   3   1  268.17   13.50
   7   3   1  238.38   14.80
   7   3   1  238.58   15.70
   7   3   1  241.68   15.30
  -8  -3  -1   -2.20    5.50
  -8  -3  -1    2.10    3.50
  -8  -3  -1    1.00    3.30
  -8  -3  -1    0.10    3.60
   8   3   1   -3.40    6.10
   8   3   1    6.60    3.60
   8   3   1    8.70    3.40
   8   3   1    7.60    5.00
  -9  -3  -1   13.00    7.20
  -9  -3  -1    1.20    3.30
  -9  -3  -1    7.20    4.20
  -9  -3  -1    0.60    3.90
   9   3   1    8.70    3.30
   9   3   1    6.70    5.10
   9   3   1    2.30    6.60
   9   3   1   -2.40    6.70
 -10  -3  -1    8.40    4.60
 -10  -3  -1    3.40    4.30
 -10  -3  -1    9.20    4.10
 -10  -3  -1    7.20    4.60
 -10  -3  -1   10.40    6.70
  10   3   1   -2.50    3.30
  10   3   1   15.30    8.20
  10   3   1    5.00    7.00
  10   3   1   12.90    5.10
 -11  -3  -1   -5.60    5.10
 -11  -3  -1    1.80    5.10
 -11  -3  -1   -0.60    8.30
 -11  -3  -1    4.30    4.10
 -11  -3  -1    8.20    5.40
  11   3   1    3.40    9.70
  11   3   1   -5.30    3.50
  11   3   1   11.40    8.30
  11   3   1    5.40    5.60
 -12  -3  -1    7.90    8.80
 -12  -3  -1    5.00    4.80
  12   3   1   10.50    7.20
  12   3   1   17.00   11.20
  13  -4  -1    7.10   13.70
  13  -4  -1   10.60    8.20
 -13   4   1   -2.80    6.90
  12  -4  -1   16.40    7.90
  12  -4  -1   27.40   10.10
  12  -4  -1   18.50    6.00
  12  -4  -1   28.10    8.30
 -12   4   1   15.10    5.40
 -12   4   1   15.30    7.40
  11  -4  -1   27.00    5.00
  11  -4  -1   44.20    8.60
  11  -4  -1   35.40    7.40
  11  -4  -1   29.30   19.30
  11  -4  -1   40.30   16.50
 -11   4   1   26.20    5.70
 -11   4   1   26.70    4.50
 -11   4   1   36.50    6.20
 -11   4   1   27.30    6.00
  10  -4  -1   89.39   17.20
  10  -4  -1   84.99    8.10
  10  -4  -1   86.29   15.40
  10  -4  -1   94.89   10.00
  10  -4  -1   91.79   11.60
  10  -4  -1   93.49   10.80
 -10   4   1   85.09   16.40
 -10   4   1   97.69   16.00
 -10   4   1   99.19    8.40
 -10   4   1   93.49    8.40
 -10   4   1   83.09    7.80
 -10   4   1   86.09    7.90
 -10   4   1   81.89    7.50
   9  -4  -1   32.80    6.50
   9  -4  -1   37.70   12.90
   9  -4  -1   23.40    3.70
   9  -4  -1   24.50    4.30
   9  -4  -1   60.79   13.90
   9  -4  -1   32.60    6.60
   9  -4  -1   31.60    6.10
  -9   4   1   27.90    3.70
  -9   4   1   28.20    4.80
  -9   4   1   33.20    5.10
  -9   4   1   44.00   13.00
  -9   4   1   28.00   11.70
  -9   4   1   26.20    3.80
   8  -4  -1   11.60    5.60
   8  -4  -1    7.70    5.20
   8  -4  -1    0.10    3.40
   8  -4  -1    3.00    2.70
   8  -4  -1    7.10    8.80
   8  -4  -1    3.60    3.10
   8  -4  -1   13.80    9.00
   8  -4  -1   12.50    5.00
  -8   4   1    0.60    2.60
  -8   4   1    6.60    3.80
  -8   4   1    5.80    3.60
  -8   4   1   14.70    4.10
  -8   4   1    5.10    2.80
  -8   4   1    7.00    9.90
  -8   4   1    4.90    3.10
  -8   4   1   13.40    9.40
   7  -4  -1  105.79    8.20
   7  -4  -1   84.39    6.30
   7  -4  -1   86.79    7.70
   7  -4  -1   89.19    6.80
   7  -4  -1  102.59    8.90
   7  -4  -1  100.19    8.20
  -7   4   1   89.29    5.60
  -7   4   1   92.19    6.10
  -7   4   1   93.29   13.00
  -7   4   1  101.69    7.00
  -7   4   1  107.49    7.10
  -7   4   1   94.09    6.50
  -7   4   1  101.59   12.60
  -7   4   1   88.09    7.30
  -7   4   1   95.39    6.80
   6  -4  -1  314.07   16.10
   6  -4  -1  290.47   16.70
   6  -4  -1  305.97   21.20
   6  -4  -1  299.87   16.30
   6  -4  -1  301.17   16.50
   6  -4  -1  304.57   17.30
   6  -4  -1  315.57   16.40
   6  -4  -1  300.17   20.60
  -6   4   1  331.27   16.30
  -6   4   1  303.97   16.30
  -6   4   1  324.17   16.50
  -6   4   1  318.57   16.20
  -6   4   1  297.17   15.90
  -6   4   1  306.07   20.80
  -6   4   1  326.67   16.60
  -6   4   1  316.97   21.20
   5  -4  -1  166.98    9.80
   5  -4  -1  184.18    9.50
   5  -4  -1  179.18    9.30
   5  -4  -1  161.18   14.00
   5  -4  -1  144.79   14.60
   5  -4  -1  183.98   10.50
   5  -4  -1  168.38    9.90
   5  -4  -1  169.58    9.80
   5  -4  -1  176.08   10.00
   5  -4  -1  176.58   10.80
   5  -4  -1  174.88   10.20
  -5   4   1  179.18    9.90
  -5   4   1  171.68   14.70
  -5   4   1  178.48    9.80
  -5   4   1  187.28    9.80
  -5   4   1  171.88    9.80
  -5   4   1  186.88    9.80
  -5   4   1  177.68    9.30
  -5   4   1  184.18   10.00
  -5   4   1  191.58   14.40
  -5   4   1  190.48    9.20
   4  -4  -1   -5.30    2.70
   4  -4  -1    1.30    1.50
   4  -4  -1   -0.60    2.00
   4  -4  -1   -4.40    3.20
   4  -4  -1   -0.40    1.70
   4  -4  -1    4.00    1.50
   4  -4  -1  -11.20    5.30
   4  -4  -1    0.20    1.80
   4  -4  -1   -2.60    4.80
   4  -4  -1   -0.50    1.90
   4  -4  -1   -2.70    1.80
  -4   4   1    9.30    5.50
  -4   4   1    4.10    1.40
  -4   4   1    0.90    1.60
  -4   4   1    4.30    2.10
  -4   4   1   -0.20    1.80
  -4   4   1    2.50    1.70
  -4   4   1    3.00    2.00
  -4   4   1    2.30    6.10
  -4   4   1    3.90    2.00
  -4   4   1    1.90    1.80
   3  -4  -1   18.60    2.30
   3  -4  -1   14.40    2.50
   3  -4  -1   17.80    2.70
   3  -4  -1   27.50    4.70
   3  -4  -1   16.50    2.10
   3  -4  -1   23.90    2.80
   3  -4  -1   13.90    2.30
   3  -4  -1   17.80    3.00
   3  -4  -1   20.50    3.00
   3  -4  -1   13.70    2.00
   3  -4  -1   19.50    6.30
   3  -4  -1   15.10    5.10
  -3   4   1   17.60    2.20
  -3   4   1   19.80    2.90
  -3   4   1   15.30    5.80
  -3   4   1   14.50    2.10
  -3   4   1   14.50    6.70
  -3   4   1   19.10    2.00
  -3   4   1   17.70    2.50
  -3   4   1   17.30    2.10
  -3   4   1   18.60    3.10
  -3   4   1   15.00    2.30
  -3   4   1   17.20    2.60
  -3   4   1   18.20    2.30
  -3   4   1   19.80    2.80
   2  -4  -1  645.44   31.90
   2  -4  -1  616.94   34.50
   2  -4  -1  603.54   31.80
   2  -4  -1  660.83   32.00
   2  -4  -1  643.64   31.90
   2  -4  -1  626.64   31.80
   2  -4  -1  632.84   32.00
   2  -4  -1  609.94   31.70
   2  -4  -1  660.43   31.90
   2  -4  -1  684.23   32.70
   2  -4  -1  609.94   34.30
   2  -4  -1  630.44   31.90
   2  -4  -1  645.34   32.30
  -2   4   1  627.54   31.70
  -2   4   1  629.94   31.90
  -2   4   1  626.64   34.60
  -2   4   1  626.64   31.90
  -2   4   1  612.84   31.80
  -2   4   1  644.74   31.80
  -2   4   1  619.74   34.40
  -2   4   1  638.74   31.90
  -2   4   1  623.24   31.80
  -2   4   1  613.64   31.70
  -2   4   1  639.74   31.90
  -2   4   1  633.84   32.20
  -1   4   1   57.19    8.20
  -1   4   1   62.39    8.60
  -1   4   1   85.09    4.80
   0  -4  -1  217.18   11.60
   0  -4  -1  239.38   11.50
   0  -4  -1  228.68   11.90
   0  -4  -1  224.78   11.90
   0  -4  -1  222.38   11.70
   0  -4  -1  226.98   14.20
   0  -4  -1  214.08   11.70
   0  -4  -1  215.88   11.40
   0  -4  -1  217.48   12.20
   0  -4  -1  227.98   11.70
   0  -4  -1  220.68   14.60
   0  -4  -1  227.08   11.70
   0   4   1  235.18   11.80
   0   4   1  234.48   11.40
   0   4   1  221.28   11.70
   0   4   1  234.78   11.60
   0   4   1  222.88   12.20
   0   4   1  209.88   14.50
   0   4   1  224.08   11.80
   0   4   1  228.18   11.80
   0   4   1  217.58   14.20
   0   4   1  243.88   11.50
   0   4   1  215.18   11.70
   0   4   1  219.38   11.70
   0   4   1  228.18   11.60
  -1  -4  -1  167.78   10.80
  -1  -4  -1  150.98    7.90
  -1  -4  -1  160.68    7.90
  -1  -4  -1  158.58    8.00
  -1  -4  -1  138.59    8.20
  -1  -4  -1  154.98    7.80
  -1  -4  -1  142.89    8.80
  -1  -4  -1  156.58    8.40
  -1  -4  -1  158.98    7.90
  -1  -4  -1  132.39    8.10
  -1  -4  -1  157.68   11.00
  -1  -4  -1  169.48    8.50
  -1  -4  -1  139.89    7.70
   1   4   1  137.09    7.90
   1   4   1  152.28    8.70
   1   4   1  145.79    8.40
   1   4   1  154.88    7.70
   1   4   1  149.88   10.60
   1   4   1  153.18   10.80
   1   4   1  130.79    8.00
   1   4   1  132.69    8.20
   1   4   1  154.08    7.80
   1   4   1  154.98    8.00
   1   4   1  136.29    8.30
   1   4   1  150.88    7.80
   1   4   1  149.19    7.90
  -2  -4  -1  488.25   28.20
  -2  -4  -1  526.05   27.90
  -2  -4  -1  568.14   28.70
  -2  -4  -1  562.14   28.50
  -2  -4  -1  574.64   28.50
  -2  -4  -1  580.54   28.00
  -2  -4  -1  537.45   28.00
   2   4   1  560.84   28.10
   2   4   1  611.84   28.00
   2   4   1  550.04   28.30
   2   4   1  556.84   28.00
   2   4   1  529.65   27.80
   2   4   1  606.64   27.90
   2   4   1  539.65   28.00
   2   4   1  571.84   28.30
   2   4   1  542.35   29.80
   2   4   1  558.54   27.90
   2   4   1  563.14   28.30
   2   4   1  560.24   27.90
   2   4   1  543.85   29.70
  -3  -4  -1   52.09    5.30
  -3  -4  -1   51.79    3.90
  -3  -4  -1   57.89    5.20
  -3  -4  -1   58.59    6.10
  -3  -4  -1   48.20    3.60
   3   4   1   58.89    3.70
   3   4   1   61.19    4.00
   3   4   1   54.49    7.00
   3   4   1   38.90    6.10
   3   4   1   58.39    3.60
   3   4   1   39.30    6.20
   3   4   1   69.59    3.80
   3   4   1   62.59    7.20
  -4  -4  -1   56.09    4.20
  -4  -4  -1   46.70    4.00
  -4  -4  -1   49.90    5.70
  -4  -4  -1   66.19    3.70
  -4  -4  -1   56.09    5.80
   4   4   1   62.39    4.90
   4   4   1   63.09    5.30
   4   4   1   52.69    3.90
   4   4   1   63.89    4.40
   4   4   1   69.39    4.00
  -5  -4  -1  123.39    6.90
  -5  -4  -1  132.39    8.80
  -5  -4  -1  122.89    7.20
  -5  -4  -1  126.39    7.50
   5   4   1  121.49    7.10
   5   4   1  115.29    7.40
   5   4   1  128.09    7.80
  -6  -4  -1  186.48   11.60
  -6  -4  -1  161.08    9.60
  -6  -4  -1  169.38    9.60
   6   4   1  169.88   11.90
   6   4   1  158.78   10.80
   6   4   1  165.88   10.30
   6   4   1  191.28   11.30
   6   4   1  158.08    9.30
  -7  -4  -1   75.99    8.80
  -7  -4  -1   60.99    5.50
  -7  -4  -1   66.49    5.60
   7   4   1   82.29    9.20
   7   4   1   72.99    7.70
   7   4   1   77.29    8.50
   7   4   1   66.89    6.40
   7   4   1   66.19    5.90
   7   4   1   64.99    5.60
  -8  -4  -1   73.09    6.30
  -8  -4  -1   70.59    6.50
  -8  -4  -1   78.79    6.40
  -8  -4  -1   83.29    9.60
   8   4   1   77.39   10.60
   8   4   1   86.89    8.10
   8   4   1   84.79    6.40
   8   4   1   66.69    9.70
   8   4   1   83.79    7.00
  -9  -4  -1    0.00    4.00
  -9  -4  -1   -0.30    3.60
  -9  -4  -1    4.70    6.40
  -9  -4  -1    8.00    4.10
   9   4   1   -5.80    3.70
   9   4   1   -8.90    3.50
   9   4   1   -1.30    7.10
   9   4   1    4.60    5.10
   9   4   1    1.80    8.20
 -10  -4  -1    8.30    4.60
 -10  -4  -1   16.10    7.80
 -10  -4  -1   15.60    4.70
 -10  -4  -1    8.60    4.30
  10   4   1   10.00    8.20
  10   4   1   21.30    9.00
  10   4   1    5.10    4.30
  10   4   1    8.40    5.90
 -11  -4  -1   12.50    5.20
 -11  -4  -1   16.10    5.40
 -11  -4  -1   23.10    8.90
 -11  -4  -1   16.50    5.70
  11   4   1   35.50   10.60
  11   4   1   17.30    4.60
  11   4   1   36.10    9.50
  11   4   1   24.20    6.90
  12  -5  -1   11.70    5.40
  12  -5  -1   18.50    7.90
  12  -5  -1   20.40    7.90
  12  -5  -1   19.40   10.10
 -12   5   1   11.10    7.60
 -12   5   1   15.90    5.10
 -12   5   1   11.30    6.60
  11  -5  -1   16.80    4.90
  11  -5  -1   25.00    8.80
  11  -5  -1   22.40    6.90
 -11   5   1   15.80    6.20
 -11   5   1   16.80    6.00
 -11   5   1   16.90    4.50
  10  -5  -1   10.70    7.50
  10  -5  -1   18.70   13.20
  10  -5  -1   10.90    5.00
  10  -5  -1   17.20    7.60
  10  -5  -1   33.30   15.20
  10  -5  -1   10.00    3.90
  10  -5  -1    9.10    6.40
 -10   5   1   11.90   14.40
 -10   5   1   18.20    5.80
 -10   5   1   45.30   16.40
 -10   5   1    8.30    3.90
 -10   5   1   21.00    5.40
   9  -5  -1    1.90   11.90
   9  -5  -1   46.20    7.50
   9  -5  -1   38.50    5.00
   9  -5  -1   40.40    5.50
   9  -5  -1   35.30    5.40
   9  -5  -1   52.69    7.70
   9  -5  -1   47.50    6.90
  -9   5   1   46.70    6.30
  -9   5   1   38.90    5.10
  -9   5   1   60.49   14.50
  -9   5   1   38.00    6.10
  -9   5   1   35.30    4.80
  -9   5   1   45.30    6.40
  -9   5   1   39.80   13.80
  -9   5   1   38.90    5.50
   8  -5  -1   14.10    5.50
   8  -5  -1   16.90    6.00
   8  -5  -1   12.20   10.20
   8  -5  -1   19.00    5.30
   8  -5  -1    8.50    2.90
   8  -5  -1    9.00    3.60
   8  -5  -1    9.00   10.40
  -8   5   1   10.40    2.90
  -8   5   1    8.50    3.00
  -8   5   1    6.40    3.80
  -8   5   1   12.40    4.20
  -8   5   1    5.90    3.20
  -8   5   1   10.60    9.40
  -8   5   1    9.60    4.30
  -8   5   1    6.20    9.60
   7  -5  -1   44.40    4.90
   7  -5  -1   40.20    7.30
   7  -5  -1   46.80    7.00
   7  -5  -1   61.89    4.40
   7  -5  -1   55.89   10.60
   7  -5  -1   42.50    5.40
   7  -5  -1   43.80    7.50
   7  -5  -1   72.49   12.90
  -7   5   1   49.30    4.90
  -7   5   1   56.79   12.90
  -7   5   1   50.49    5.60
  -7   5   1   50.89    5.50
  -7   5   1   46.00    5.30
  -7   5   1   49.60    4.80
  -7   5   1   65.79   11.20
  -7   5   1   54.89    7.00
  -7   5   1   57.29    3.80
   6  -5  -1  258.07   14.50
   6  -5  -1  251.87   13.90
   6  -5  -1  264.07   17.10
   6  -5  -1  267.27   14.20
   6  -5  -1  268.47   14.70
   6  -5  -1  290.97   20.10
   6  -5  -1  257.67   14.60
   6  -5  -1  269.87   15.30
   6  -5  -1  284.37   20.70
   6  -5  -1  266.37   15.40
  -6   5   1  286.07   14.50
  -6   5   1  273.67   14.70
  -6   5   1  292.87   14.70
  -6   5   1  265.27   14.00
  -6   5   1  266.27   20.10
  -6   5   1  276.87   20.60
  -6   5   1  270.77   14.50
  -6   5   1  277.57   14.50
  -6   5   1  272.57   14.70
   5  -5  -1  180.38   10.20
   5  -5  -1  208.68   16.10
   5  -5  -1  183.28   10.40
   5  -5  -1  199.38   12.10
   5  -5  -1  196.38   10.70
   5  -5  -1  200.68   10.80
   5  -5  -1  193.78   11.40
   5  -5  -1  179.58   11.30
   5  -5  -1  183.18   10.60
   5  -5  -1  182.98   10.50
   5  -5  -1  188.48   16.40
  -5   5   1  198.08   10.60
  -5   5   1  203.08   10.60
  -5   5   1  195.18   16.00
  -5   5   1  201.58   16.70
  -5   5   1  192.88   10.70
  -5   5   1  180.58   10.60
  -5   5   1  189.58   10.10
  -5   5   1  194.48   10.00
  -5   5   1  187.88    9.80
  -5   5   1  185.18   10.50
   4  -5  -1   21.20    7.10
   4  -5  -1   10.40    2.00
   4  -5  -1   10.00    2.50
   4  -5  -1    6.40    2.30
   4  -5  -1    7.40    3.30
   4  -5  -1    6.80    2.10
   4  -5  -1    6.60    2.30
   4  -5  -1   12.80    7.30
   4  -5  -1    7.90    2.10
   4  -5  -1   11.80    4.10
   4  -5  -1    9.50    3.50
  -4   5   1    9.50    2.20
  -4   5   1   13.00    2.40
  -4   5   1   12.50    1.90
  -4   5   1   10.60    1.60
  -4   5   1    9.50    2.50
  -4   5   1   13.70    7.00
  -4   5   1    9.40    2.20
  -4   5   1    8.10    2.50
  -4   5   1    6.40    6.30
  -4   5   1    9.50    2.50
  -4   5   1    5.90    2.30
   3  -5  -1  680.53   35.40
   3  -5  -1  663.23   35.30
   3  -5  -1  689.83   35.80
   3  -5  -1  707.63   35.50
   3  -5  -1  684.13   35.50
   3  -5  -1  695.73   38.60
   3  -5  -1  722.53   35.30
   3  -5  -1  696.93   35.20
   3  -5  -1  718.33   35.30
   3  -5  -1  682.53   35.20
   3  -5  -1  716.03   38.50
   3  -5  -1  651.83   35.00
   3  -5  -1  695.83   35.20
  -3   5   1  695.53   34.90
  -3   5   1  703.23   35.10
  -3   5   1  732.13   38.70
  -3   5   1  703.73   35.20
  -3   5   1  678.93   35.10
  -3   5   1  719.93   35.30
  -3   5   1  726.33   35.20
  -3   5   1  703.43   35.20
  -3   5   1  713.83   39.00
  -3   5   1  684.33   35.20
  -3   5   1  688.33   35.80
   2  -5  -1 1422.36   74.49
   2  -5  -1 1431.26   72.19
   2  -5  -1 1286.07   71.79
   2  -5  -1 1438.56   71.89
   2  -5  -1 1445.96   71.69
   2  -5  -1 1428.96   71.79
   2  -5  -1 1409.46   71.89
   2  -5  -1 1401.96   71.79
   2  -5  -1 1513.55   71.89
   2  -5  -1 1480.65   71.79
   2  -5  -1 1459.85   71.99
   2  -5  -1 1410.06   71.79
   2  -5  -1 1478.05   74.89
  -2   5   1 1487.85   71.89
  -2   5   1 1471.15   71.79
  -2   5   1 1471.15   71.79
  -2   5   1 1485.55   71.69
  -2   5   1 1421.46   71.69
  -2   5   1 1386.96   71.79
  -2   5   1 1443.66   74.69
  -2   5   1 1476.75   74.99
  -2   5   1 1368.26   71.89
  -2   5   1 1437.46   71.79
  -2   5   1 1432.66   71.59
  -2   5   1 1423.76   71.79
   1  -5  -1   45.60    4.60
   1  -5  -1   49.70    5.60
   1  -5  -1   48.50    3.60
   1  -5  -1   55.19    4.80
   1  -5  -1   34.70    7.50
   1  -5  -1   46.20    3.90
   1  -5  -1   58.59    4.00
   1  -5  -1   45.40    3.90
   1  -5  -1   40.10    4.50
  -1   5   1   47.80    3.40
  -1   5   1   55.39    3.90
  -1   5   1   26.20    7.10
  -1   5   1   56.69    4.00
  -1   5   1   50.99    3.60
  -1   5   1   58.49    4.10
  -1   5   1   48.20    3.80
  -1   5   1   50.59    3.80
   0  -5  -1  142.69   11.20
   0  -5  -1  148.49    7.70
   0  -5  -1  138.29    7.70
   0  -5  -1  127.69    7.80
   0  -5  -1  146.99    7.40
   0  -5  -1  137.19    8.20
   0  -5  -1  137.79    8.10
   0  -5  -1  146.09    7.90
   0  -5  -1  140.79   11.90
   0  -5  -1  126.09    8.80
   0   5   1  145.59    7.90
   0   5   1  142.89    7.80
   0   5   1  134.89    7.90
   0   5   1  138.79   11.30
   0   5   1  147.59    7.40
   0   5   1  144.69    7.70
   0   5   1  137.09    7.70
   0   5   1  135.69    7.70
   0   5   1  127.69   11.60
   0   5   1  135.79    7.40
  -1  -5  -1   36.80    2.90
  -1  -5  -1   11.50    5.30
  -1  -5  -1   30.40    3.90
  -1  -5  -1   21.20    5.50
  -1  -5  -1   27.70    2.50
  -1  -5  -1   30.80    4.00
   1   5   1   26.40    2.30
   1   5   1   34.80    3.20
   1   5   1   13.70    5.30
   1   5   1   18.90    5.90
   1   5   1   24.70    2.30
   1   5   1   32.00    2.80
   1   5   1   38.60    3.90
   1   5   1   31.20    3.10
  -2  -5  -1  847.22   41.40
  -2  -5  -1  849.52   42.00
  -2  -5  -1  833.52   41.90
  -2  -5  -1  717.53   41.30
  -2  -5  -1  820.62   44.00
  -2  -5  -1  813.92   41.40
  -2  -5  -1  831.82   41.50
  -2  -5  -1  826.72   42.30
  -2  -5  -1  847.62   41.50
   2   5   1  844.12   41.50
   2   5   1  844.22   41.60
   2   5   1  804.62   43.90
   2   5   1  855.11   41.80
   2   5   1  818.52   41.50
   2   5   1  831.12   41.80
   2   5   1  844.32   41.40
   2   5   1  839.12   41.50
   2   5   1  815.42   41.30
   2   5   1  841.22   41.30
   2   5   1  815.92   43.90
  -3  -5  -1   20.40    2.80
  -3  -5  -1   25.50    2.60
  -3  -5  -1   25.60    2.40
  -3  -5  -1   31.90    4.80
  -3  -5  -1   29.60    4.70
  -3  -5  -1   26.00    4.90
   3   5   1   22.80    2.50
   3   5   1   24.30    2.70
   3   5   1   28.60    3.50
   3   5   1   23.00    2.50
   3   5   1   29.90    2.90
   3   5   1   19.60    6.20
   3   5   1   24.70    4.50
   3   5   1    7.90    6.20
   3   5   1   29.70    6.00
   3   5   1   47.00    6.20
   3   5   1   27.10    3.20
  -4  -5  -1  112.29    7.10
  -4  -5  -1  118.99    8.80
  -4  -5  -1  135.89    7.10
  -4  -5  -1  125.39    8.60
  -4  -5  -1  119.39   10.50
  -4  -5  -1  126.89    7.10
   4   5   1  116.79    7.20
   4   5   1  124.09    9.80
   4   5   1  121.69    7.10
   4   5   1  124.49    8.50
   4   5   1  108.19   10.10
   4   5   1  129.39    6.90
   4   5   1  133.99    7.90
   4   5   1  137.49    8.20
  -5  -5  -1   50.09    4.20
  -5  -5  -1   44.30    6.20
  -5  -5  -1   52.39    6.80
  -5  -5  -1   39.40    6.70
  -5  -5  -1   52.69    3.80
  -5  -5  -1   47.30    4.50
  -5  -5  -1   45.30    4.20
   5   5   1   33.90    5.30
   5   5   1   46.40    4.10
   5   5   1   42.10    6.00
   5   5   1   49.70    3.90
  -6  -5  -1    7.70    2.70
  -6  -5  -1   -0.60    5.20
  -6  -5  -1    4.40    2.80
  -6  -5  -1    2.30    6.20
  -6  -5  -1   -4.80    5.70
  -6  -5  -1    1.10    3.00
   6   5   1    0.50    4.60
   6   5   1    3.60    2.70
   6   5   1   -2.70    3.10
  -7  -5  -1   47.50    8.20
  -7  -5  -1   34.00    7.60
  -7  -5  -1   43.20    4.60
  -7  -5  -1   37.70    7.10
  -7  -5  -1   36.00    4.70
   7   5   1   46.70    6.80
   7   5   1   50.09    6.30
   7   5   1   32.00    4.90
   7   5   1   43.30    5.10
  -8  -5  -1   51.69    7.70
  -8  -5  -1   40.40    4.90
  -8  -5  -1   46.00    5.80
  -8  -5  -1   44.70    5.10
  -8  -5  -1   35.50    9.70
   8   5   1   45.60    6.90
   8   5   1   42.00    6.70
   8   5   1   38.70    5.20
  -9  -5  -1   -8.50    6.70
  -9  -5  -1    4.20    4.80
  -9  -5  -1   -4.70    4.60
   9   5   1   -5.90    5.70
   9   5   1   -4.70    4.40
   9   5   1   -8.90    4.30
 -10  -5  -1   22.90    9.20
 -10  -5  -1   16.60    8.30
 -10  -5  -1   12.80    5.00
  10   5   1   12.50    6.80
  10   5   1    9.30    4.60
  11   5   1   26.00    5.30
  12  -6  -1   30.70    8.50
  12  -6  -1    6.40    5.50
  12  -6  -1   17.60   10.40
 -12   6   1    4.00    7.30
 -12   6   1   13.10    7.00
 -12   6   1    4.70    5.00
  11  -6  -1    7.70    6.30
  11  -6  -1   27.20    9.50
  11  -6  -1   21.00    8.00
  11  -6  -1   17.70    7.50
 -11   6   1   17.40    6.30
 -11   6   1   17.60    6.50
 -11   6   1   13.90    4.80
  10  -6  -1   36.40    7.50
  10  -6  -1   37.70    8.20
  10  -6  -1   20.20    5.30
  10  -6  -1   36.60    8.50
 -10   6   1   31.00    4.90
 -10   6   1   32.60    6.30
 -10   6   1   37.90    6.20
 -10   6   1   25.70    5.60
   9  -6  -1   69.89   10.20
   9  -6  -1   62.99    8.20
   9  -6  -1   63.89   11.60
   9  -6  -1   59.89    5.90
   9  -6  -1   61.79   15.90
   9  -6  -1   64.89    9.70
   9  -6  -1   69.39   16.90
   9  -6  -1   58.09    6.80
  -9   6   1   79.79   17.10
  -9   6   1   54.99    6.70
  -9   6   1   50.59    5.70
  -9   6   1   61.49    6.20
  -9   6   1   59.99    7.40
  -9   6   1   66.19   15.70
  -9   6   1   58.79    5.70
  -9   6   1   65.79    7.10
   8  -6  -1   25.30    6.60
   8  -6  -1   32.10    6.20
   8  -6  -1   44.40   13.90
   8  -6  -1   22.40   11.30
   8  -6  -1   27.60    6.50
   8  -6  -1   20.30    4.30
   8  -6  -1   22.10    3.60
   8  -6  -1   25.10    3.70
  -8   6   1   26.30    4.00
  -8   6   1   24.00    4.90
  -8   6   1   21.30    4.50
  -8   6   1   11.40   10.80
  -8   6   1   15.00    3.50
  -8   6   1   22.10    4.40
  -8   6   1   15.00   12.70
  -8   6   1   21.90    3.50
   7  -6  -1   18.60   11.10
   7  -6  -1    6.40    4.80
   7  -6  -1    9.60    3.60
   7  -6  -1   20.20    9.40
   7  -6  -1   11.00    5.70
   7  -6  -1    9.30    3.30
   7  -6  -1   12.30    2.90
   7  -6  -1    5.10    4.90
   7  -6  -1    8.80    2.80
  -7   6   1    7.50    3.50
  -7   6   1    4.80    2.80
  -7   6   1    8.40    3.80
  -7   6   1    4.10    2.90
  -7   6   1   10.90    3.90
  -7   6   1   14.20   11.60
  -7   6   1   -6.90    8.60
  -7   6   1    6.30    3.30
   6  -6  -1  359.96   18.70
   6  -6  -1  340.27   24.60
   6  -6  -1  358.16   18.80
   6  -6  -1  327.97   24.90
   6  -6  -1  336.57   19.80
   6  -6  -1  336.17   18.20
   6  -6  -1  336.97   19.10
   6  -6  -1  354.46   19.40
  -6   6   1  371.46   25.10
  -6   6   1  296.27   18.50
  -6   6   1  344.67   18.60
  -6   6   1  367.56   17.90
  -6   6   1  364.86   18.70
  -6   6   1  354.36   18.70
  -6   6   1  355.96   24.60
  -6   6   1  369.36   18.60
  -6   6   1  369.16   18.60
   5  -6  -1  155.38    9.50
   5  -6  -1  197.58   12.70
   5  -6  -1  172.18   10.00
   5  -6  -1  166.58   10.70
   5  -6  -1  170.88    9.90
   5  -6  -1  156.88   10.00
   5  -6  -1  158.88   16.40
   5  -6  -1  186.38   12.20
   5  -6  -1  180.78   10.20
   5  -6  -1  172.78   16.20
  -5   6   1  176.48   10.00
  -5   6   1  171.68   10.00
  -5   6   1  170.88   10.00
  -5   6   1  195.38   16.80
  -5   6   1  174.18    9.20
  -5   6   1  177.98   10.10
  -5   6   1  174.08   12.30
  -5   6   1  175.98    9.50
  -5   6   1  191.28   17.30
  -5   6   1  177.98   10.00
   4  -6  -1  788.32   44.40
   4  -6  -1  802.72   40.40
   4  -6  -1  765.02   39.90
   4  -6  -1  810.72   40.50
   4  -6  -1  832.62   40.30
   4  -6  -1  766.22   40.20
   4  -6  -1  731.73   40.00
   4  -6  -1  811.22   44.90
   4  -6  -1  807.42   40.90
   4  -6  -1  830.32   40.30
   4  -6  -1  786.82   40.20
   4  -6  -1  790.02   40.20
  -4   6   1  807.12   39.80
  -4   6   1  818.42   40.20
  -4   6   1  787.62   40.20
  -4   6   1  793.12   40.10
  -4   6   1  768.82   44.70
  -4   6   1  818.92   40.00
  -4   6   1  772.12   40.20
  -4   6   1  762.72   44.40
  -4   6   1  819.92   40.30
  -4   6   1  788.42   40.20
   3  -6  -1   96.99   12.00
   3  -6  -1   75.09    5.50
   3  -6  -1   53.29    5.80
   3  -6  -1   63.89    4.60
  -3   6   1   72.19    5.30
  -3   6   1   78.89    5.20
  -3   6   1   75.89    5.10
  -3   6   1   40.60    9.30
  -3   6   1   55.49    4.80
  -3   6   1   71.09    4.90
  -3   6   1   71.09    4.60
  -3   6   1   74.49    5.10
   2  -6  -1  899.51   48.90
   2  -6  -1  881.51   46.00
   2  -6  -1  929.31   45.50
   2  -6  -1  854.81   45.30
   2  -6  -1  867.81   45.50
   2  -6  -1  867.11   45.60
   2  -6  -1  927.71   45.50
   2  -6  -1  902.11   45.70
   2  -6  -1  882.01   49.10
   2  -6  -1  916.41   45.30
  -2   6   1  933.21   45.20
  -2   6   1  956.60   49.40
  -2   6   1  943.11   45.40
  -2   6   1  882.01   45.20
  -2   6   1  918.11   45.40
  -2   6   1  934.41   45.50
  -2   6   1  908.41   45.50
  -2   6   1  874.11   45.30
  -2   6   1  894.81   49.60
  -2   6   1  869.31   45.40
   1  -6  -1  261.47   13.40
   1  -6  -1  253.27   17.90
   1  -6  -1  264.97   13.10
   1  -6  -1  256.57   14.50
   1  -6  -1  269.37   17.90
   1  -6  -1  246.28   13.80
   1  -6  -1  236.88   13.80
   1  -6  -1  240.18   13.30
   1  -6  -1  243.98   13.50
   1  -6  -1  251.57   13.90
  -1   6   1  261.37   13.10
  -1   6   1  251.57   17.70
  -1   6   1  234.98   18.00
  -1   6   1  249.97   13.40
  -1   6   1  240.08   13.30
  -1   6   1  262.67   13.50
  -1   6   1  266.57   13.10
  -1   6   1  249.68   13.30
  -1   6   1  255.57   13.50
  -1   6   1  259.17   13.30
   0  -6  -1  238.78   22.00
   0  -6  -1  209.48   11.00
   0  -6  -1  195.18   11.40
   0  -6  -1  211.28   11.20
   0  -6  -1  207.38   10.70
   0  -6  -1  187.98   11.50
   0  -6  -1  192.18   18.30
   0  -6  -1  200.28   11.00
   0  -6  -1  205.68   12.60
   0  -6  -1  212.98   12.20
   0   6   1  186.68   19.60
   0   6   1  206.28   11.30
   0   6   1  218.28   11.00
   0   6   1  212.18   11.20
   0   6   1  190.88   11.10
   0   6   1  198.18   10.60
   0   6   1  209.48   10.70
   0   6   1  228.28   19.30
   0   6   1  204.68   11.00
   0   6   1  202.08   11.60
  -1  -6  -1  158.98   13.50
  -1  -6  -1  160.58   13.90
  -1  -6  -1  185.48    9.30
  -1  -6  -1  163.38    9.70
  -1  -6  -1  173.08    9.00
  -1  -6  -1  156.28    8.80
  -1  -6  -1  166.28    9.80
  -1  -6  -1  178.78   10.60
  -1  -6  -1  164.88    9.10
   1   6   1  162.48   13.30
   1   6   1  160.38    8.70
   1   6   1  163.68    9.30
   1   6   1  162.38    9.10
   1   6   1  168.78    9.60
   1   6   1  154.68    9.00
   1   6   1  166.38    9.30
   1   6   1  165.28    8.70
   1   6   1  174.28    9.70
   1   6   1  154.28   13.60
  -2  -6  -1   25.80    2.80
  -2  -6  -1   37.60    5.10
  -2  -6  -1   24.10    7.20
  -2  -6  -1   33.60    5.20
  -2  -6  -1   33.50    5.50
  -2  -6  -1   26.80    3.30
  -2  -6  -1   16.90    2.90
  -2  -6  -1   25.00    2.60
  -2  -6  -1   23.10    7.20
   2   6   1   22.30    2.70
   2   6   1   24.50    4.00
   2   6   1   25.80    7.00
   2   6   1   19.20    3.30
   2   6   1   26.90    2.40
   2   6   1   25.00    3.40
   2   6   1   24.50    3.70
   2   6   1   22.00    2.40
   2   6   1   21.10    3.10
   2   6   1   21.00    7.30
   2   6   1   27.40    2.50
  -3  -6  -1    3.70    1.90
  -3  -6  -1    6.30    4.00
  -3  -6  -1    4.30    3.80
  -3  -6  -1    1.60    4.60
  -3  -6  -1   -4.20    1.90
   3   6   1    3.90    6.40
   3   6   1   -0.40    2.60
   3   6   1    3.60    1.60
   3   6   1    0.40    2.30
   3   6   1   -4.60    6.20
   3   6   1   -2.60    3.00
   3   6   1   -1.80    2.10
   3   6   1    2.60    3.40
   3   6   1   -3.90    5.90
  -4  -6  -1   12.30    4.90
  -4  -6  -1   15.00    4.60
  -4  -6  -1   11.90    2.50
  -4  -6  -1   12.30    2.70
  -4  -6  -1    6.80    5.50
  -4  -6  -1   16.30    2.70
   4   6   1   12.80    6.50
   4   6   1    7.40    6.40
   4   6   1    8.50    2.60
   4   6   1    5.50    3.70
   4   6   1    4.70    3.20
   4   6   1   16.30    2.80
   4   6   1   29.10    6.90
   4   6   1    8.80    6.30
   4   6   1   10.20    4.10
   4   6   1   15.50    2.30
  -5  -6  -1   24.40    3.10
  -5  -6  -1   26.60    3.80
  -5  -6  -1   28.60    3.60
  -5  -6  -1   23.60    6.50
  -5  -6  -1   24.90    3.70
  -5  -6  -1   27.60    6.20
  -5  -6  -1   29.50    6.30
   5   6   1   25.50    4.10
   5   6   1   22.00    3.00
   5   6   1   26.80    3.40
   5   6   1   21.30    4.90
  -6  -6  -1   84.59   11.30
  -6  -6  -1   89.59    6.30
  -6  -6  -1   95.09    6.30
  -6  -6  -1   92.19    6.20
  -6  -6  -1   90.99    6.20
  -6  -6  -1   80.89    9.40
  -6  -6  -1   72.99   10.20
   6   6   1   90.99    7.60
   6   6   1   96.39    8.50
   6   6   1   76.09    6.40
   6   6   1  102.89    7.20
  -7  -6  -1   -1.60    5.80
  -7  -6  -1    6.60    3.20
  -7  -6  -1   11.80    7.70
  -7  -6  -1    0.10    2.90
  -7  -6  -1    6.90    7.10
  -7  -6  -1   11.20    3.60
   7   6   1   12.40    3.90
   7   6   1    4.30    5.20
   7   6   1   12.10    4.50
   7   6   1    5.50    3.80
  -8  -6  -1    8.60    7.50
  -8  -6  -1   12.00    8.50
  -8  -6  -1   18.10   10.50
  -8  -6  -1    7.80    4.00
  -8  -6  -1    4.70    3.50
  -8  -6  -1   12.50    3.90
   8   6   1    4.20    4.60
   8   6   1   15.00    3.90
   8   6   1    3.80    5.00
   8   6   1    8.30    6.00
  -9  -6  -1   26.50    5.40
  -9  -6  -1   30.20    7.80
  -9  -6  -1   36.00   10.30
  -9  -6  -1   30.50    9.30
  -9  -6  -1   27.90    5.00
   9   6   1   26.50    7.80
   9   6   1   20.10    6.50
 -10  -6  -1   45.50   11.90
 -10  -6  -1   31.30    8.70
 -10  -6  -1   49.90   11.40
  10   6   1   34.00    6.50
  10   6   1   36.70    7.90
  12  -7  -1    1.10    7.80
  12  -7  -1   -4.50    6.40
  12  -7  -1    3.00   11.80
  12  -7  -1   13.60    8.00
 -12   7   1    2.60    6.50
 -12   7   1   -0.90    7.40
  11  -7  -1    8.80    7.50
  11  -7  -1   -1.50    5.30
  11  -7  -1   14.50    8.10
  11  -7  -1    6.20    9.80
 -11   7   1    3.50    4.90
 -11   7   1    6.60    7.00
  10  -7  -1    8.50    6.50
  10  -7  -1    8.60    7.70
  10  -7  -1   15.40    8.90
  10  -7  -1    1.60    5.00
 -10   7   1    9.30    5.30
 -10   7   1    4.30    4.70
 -10   7   1    1.60    4.30
 -10   7   1   10.20    5.90
   9  -7  -1   -1.80    4.30
   9  -7  -1    0.40    6.20
   9  -7  -1   -4.00   13.30
   9  -7  -1    0.90    7.40
   9  -7  -1    7.90   17.20
  -9   7   1    6.20    5.50
  -9   7   1   -2.50    5.00
  -9   7   1   -1.80    4.40
  -9   7   1   -2.20    3.80
  -9   7   1  -17.70   16.90
  -9   7   1   -6.90   15.70
   8  -7  -1  121.19   11.70
   8  -7  -1  135.49   11.70
   8  -7  -1  133.09    8.00
   8  -7  -1  113.29   18.10
   8  -7  -1  131.99    8.90
   8  -7  -1  101.79   19.10
   8  -7  -1  120.99    9.80
   8  -7  -1  116.69    8.90
   8  -7  -1  133.19   10.30
  -8   7   1  161.38   19.70
  -8   7   1  135.19    9.30
  -8   7   1  124.09    9.20
  -8   7   1  135.49    8.50
  -8   7   1  125.79   19.40
  -8   7   1  136.19    9.40
  -8   7   1  112.89    8.50
  -8   7   1  120.89    9.00
   7  -7  -1   35.70    6.70
   7  -7  -1   25.80    4.60
   7  -7  -1   49.50   11.80
   7  -7  -1   41.10    6.80
   7  -7  -1   38.50    4.50
   7  -7  -1   38.40    6.00
   7  -7  -1   54.69   14.50
   7  -7  -1   28.80    5.00
   7  -7  -1   36.70    6.00
   7  -7  -1   26.10    3.40
  -7   7   1   35.90    5.60
  -7   7   1   32.90    5.40
  -7   7   1   50.59    5.70
  -7   7   1   23.80   11.80
  -7   7   1   32.00   13.10
  -7   7   1   40.80    3.40
  -7   7   1   26.50    4.00
  -7   7   1   37.20    5.10
  -7   7   1   32.20    5.20
   6  -7  -1   95.19    7.10
   6  -7  -1   83.89    7.20
   6  -7  -1  127.69   16.80
   6  -7  -1   74.49    5.60
   6  -7  -1   74.89   14.00
   6  -7  -1   88.79    8.50
   6  -7  -1   88.89    9.70
   6  -7  -1   80.09    6.60
   6  -7  -1   89.29    8.00
  -6   7   1   78.39    6.60
  -6   7   1   86.49   10.00
  -6   7   1   83.59    5.60
  -6   7   1   86.79    6.90
  -6   7   1   88.39    7.20
  -6   7   1   74.59    6.80
  -6   7   1   92.99   16.20
  -6   7   1   85.09    5.30
  -6   7   1   82.79   13.10
   5  -7  -1    5.50    3.30
   5  -7  -1   29.10    9.80
   5  -7  -1    9.60    4.60
   5  -7  -1   10.40    3.60
   5  -7  -1    6.70    9.20
   5  -7  -1   11.40    6.00
   5  -7  -1   11.70    5.00
   5  -7  -1    6.40    3.20
  -5   7   1   12.40   10.20
  -5   7   1    9.60    2.10
  -5   7   1    6.30    2.40
  -5   7   1    7.70    3.30
  -5   7   1   -0.90   10.50
  -5   7   1    7.50    3.50
  -5   7   1    2.00    3.00
  -5   7   1    4.90    3.10
  -5   7   1    6.60    3.30
   4  -7  -1  938.41   48.70
   4  -7  -1  951.20   47.70
   4  -7  -1  957.90   47.80
   4  -7  -1  905.21   48.00
   4  -7  -1  969.10   52.49
   4  -7  -1  920.31   47.60
   4  -7  -1  919.71   47.80
   4  -7  -1  888.91   52.59
  -4   7   1  993.80   47.80
  -4   7   1  946.71   52.69
  -4   7   1  953.20   47.50
  -4   7   1  938.51   52.99
  -4   7   1  971.90   47.70
  -4   7   1  922.71   47.70
  -4   7   1  937.71   47.70
  -4   7   1  944.91   47.60
  -4   7   1  954.00   47.30
   3  -7  -1  115.59    9.30
   3  -7  -1  115.89    9.00
   3  -7  -1  105.09    6.80
   3  -7  -1  108.49    8.10
   3  -7  -1  104.69    7.50
   3  -7  -1  120.69    7.60
   3  -7  -1  101.79    6.90
   3  -7  -1  103.99    7.30
   3  -7  -1  107.19   13.80
   3  -7  -1  113.19   14.50
  -3   7   1  123.19   15.10
  -3   7   1  125.99    6.60
  -3   7   1  104.19    7.10
  -3   7   1  110.19    7.10
  -3   7   1  107.59    7.40
  -3   7   1  113.09    7.00
  -3   7   1  101.09    6.90
  -3   7   1  107.99    6.80
  -3   7   1  119.59   14.90
  -3   7   1  116.99    7.00
   2  -7  -1    6.70    2.30
   2  -7  -1    1.10    2.60
   2  -7  -1    2.50    8.00
   2  -7  -1   10.20    9.90
   2  -7  -1   16.80    3.00
  -2   7   1   -9.90    8.20
  -2   7   1    9.80    2.20
  -2   7   1   10.20    2.70
  -2   7   1    7.60    3.40
   1  -7  -1   11.70    5.90
   1  -7  -1    2.10    7.80
   1  -7  -1    5.90    2.60
   1  -7  -1   13.80    4.00
   1  -7  -1    9.70    7.90
   1  -7  -1    7.50    2.40
   1  -7  -1    9.20    3.40
   1  -7  -1   13.90    3.90
   1  -7  -1    3.20    2.90
  -1   7   1   -1.30    2.70
  -1   7   1    0.90    2.50
  -1   7   1    6.20    2.40
  -1   7   1    4.30    9.00
  -1   7   1   15.80    2.90
  -1   7   1   11.40    7.90
  -1   7   1   13.40    2.50
  -1   7   1   14.10    2.90
   0  -7  -1   62.79    5.60
   0  -7  -1   64.99    9.80
   0  -7  -1   74.69   11.40
   0  -7  -1   84.69    6.70
   0  -7  -1   71.49    6.40
   0  -7  -1   69.39    6.00
   0  -7  -1   79.09    7.70
   0  -7  -1   79.39    4.70
   0  -7  -1   75.19    6.50
   0   7   1   86.19    4.60
   0   7   1   66.89    5.60
   0   7   1   71.99   10.80
   0   7   1   65.79    5.80
   0   7   1   57.79    6.80
   0   7   1   60.79    5.30
   0   7   1   77.39    5.40
   0   7   1   84.19   11.00
   0   7   1   83.49    4.70
   0   7   1   65.69    5.50
  -1  -7  -1   96.89    6.40
  -1  -7  -1  109.19    6.90
  -1  -7  -1  113.29   12.60
  -1  -7  -1  110.49    8.90
  -1  -7  -1  109.99    7.80
  -1  -7  -1  102.99    7.40
  -1  -7  -1  103.29    6.50
  -1  -7  -1  109.19   12.70
   1   7   1   84.39   12.50
   1   7   1  102.49    5.80
   1   7   1   93.19   11.90
   1   7   1   99.29    6.50
   1   7   1   95.59    6.30
   1   7   1   90.69    6.70
   1   7   1  104.29    5.80
  -2  -7  -1  156.18   14.90
  -2  -7  -1  177.68    9.50
  -2  -7  -1  171.68   11.70
  -2  -7  -1  167.58   15.20
  -2  -7  -1  149.39    9.10
  -2  -7  -1  179.78   10.70
  -2  -7  -1  176.08    9.80
   2   7   1  169.08    8.90
   2   7   1  161.88    9.70
   2   7   1  172.88    9.50
   2   7   1  171.58    9.80
   2   7   1  169.88    9.90
   2   7   1  165.38    8.90
   2   7   1  173.88   14.30
   2   7   1  178.08   14.90
   2   7   1  164.18   10.30
   2   7   1  151.58    9.60
  -3  -7  -1  132.99   11.50
  -3  -7  -1  141.59    8.50
  -3  -7  -1  149.59   10.00
  -3  -7  -1  152.28   10.10
  -3  -7  -1  143.59    8.10
   3   7   1  142.29    8.10
   3   7   1  127.79    9.80
   3   7   1  127.19    8.60
   3   7   1  124.29    7.50
   3   7   1  124.39   12.70
   3   7   1  135.49    8.30
   3   7   1  121.49    9.10
   3   7   1  147.49   13.70
   3   7   1  141.29    8.30
  -4  -7  -1   17.30    2.80
  -4  -7  -1   28.50    5.90
  -4  -7  -1   15.10    2.80
  -4  -7  -1   19.10    5.50
  -4  -7  -1   27.10    6.80
   4   7   1   20.70    8.10
   4   7   1   18.10    8.30
   4   7   1   16.60    8.60
   4   7   1    6.60    7.50
   4   7   1   18.60    2.50
   4   7   1    6.10    4.50
   4   7   1   12.70    3.90
   4   7   1   28.90    4.30
   4   7   1   13.10    4.80
   4   7   1   20.50    3.30
  -5  -7  -1   62.89   10.90
  -5  -7  -1   55.19    8.60
  -5  -7  -1   48.70    5.00
  -5  -7  -1   49.00    5.20
  -5  -7  -1   54.39    8.80
  -5  -7  -1   58.19    4.90
   5   7   1   51.39    6.10
   5   7   1   51.39    5.20
   5   7   1   69.49    5.50
   5   7   1   47.10    5.40
   5   7   1   57.39    6.80
   5   7   1   58.39    8.10
  -6  -7  -1   96.39   10.40
  -6  -7  -1  112.79    7.20
  -6  -7  -1  102.19   11.10
  -6  -7  -1  102.19    7.50
  -6  -7  -1   98.39   11.90
  -6  -7  -1  108.39    7.20
  -6  -7  -1   94.49    7.00
  -6  -7  -1  101.79    7.40
   6   7   1  119.59    8.50
   6   7   1  118.39   10.60
   6   7   1  101.79    7.20
   6   7   1  118.79   10.00
   6   7   1  102.29    7.40
   6   7   1  114.39    8.40
  -7  -7  -1   -1.80    3.40
  -7  -7  -1   -3.00    3.10
  -7  -7  -1    1.10    2.60
  -7  -7  -1   13.70    7.90
  -7  -7  -1    0.90    3.60
  -7  -7  -1   -2.40    6.30
  -7  -7  -1    4.90    3.30
  -7  -7  -1    6.70    7.90
   7   7   1   10.30    6.20
   7   7   1    9.30    3.60
   7   7   1   10.60    4.50
   7   7   1    0.50    5.40
  -8  -7  -1   22.50    9.10
  -8  -7  -1   28.80    9.60
  -8  -7  -1   23.40    7.20
   8   7   1   11.90    5.40
   8   7   1   24.70    6.60
   8   7   1   14.20    7.00
   8   7   1   20.40    4.70
  -9  -7  -1    5.70    7.40
  -9  -7  -1   18.60   10.40
  -9  -7  -1    0.60    3.90
  -9  -7  -1    3.70    9.00
   9   7   1    8.90    7.90
   9   7   1    5.40    6.40
   9   7   1    1.60    5.30
  11  -8  -1   33.00   11.70
  11  -8  -1   16.40    6.40
  11  -8  -1   26.20    8.70
 -11   8   1   15.20    6.80
 -11   8   1    8.40    7.70
 -11   8   1   24.30    8.30
  10  -8  -1    9.40    9.20
  10  -8  -1    7.50    7.80
  10  -8  -1   10.80    6.70
  10  -8  -1   -2.40    5.50
 -10   8   1   -0.10    5.00
 -10   8   1    0.00    6.10
 -10   8   1    3.20    6.70
   9  -8  -1    9.90    4.70
   9  -8  -1    7.60   19.00
   9  -8  -1    8.80    6.40
   9  -8  -1    7.30    4.90
   9  -8  -1   16.20    8.00
   9  -8  -1   17.30   18.50
   9  -8  -1    5.40    6.80
  -9   8   1   12.10    6.00
  -9   8   1    8.80   22.40
  -9   8   1    7.90    5.60
  -9   8   1    7.70    5.00
  -9   8   1    4.90    4.30
  -9   8   1    0.10   24.00
   8  -8  -1  196.98   12.80
   8  -8  -1  173.48   25.00
   8  -8  -1  207.18   24.60
   8  -8  -1  223.68   15.30
   8  -8  -1  216.68   18.00
   8  -8  -1  177.08   12.50
   8  -8  -1  178.18   11.30
   8  -8  -1  228.48   17.30
  -8   8   1  207.78   13.00
  -8   8   1  198.18   23.80
  -8   8   1  190.58   12.70
  -8   8   1  203.98   12.30
  -8   8   1  199.78   14.20
  -8   8   1  182.38   22.30
  -8   8   1  191.98   12.00
   7  -8  -1  128.49   10.60
   7  -8  -1  106.39    9.20
   7  -8  -1  126.69   11.60
   7  -8  -1  124.99    9.10
   7  -8  -1  104.79   15.90
   7  -8  -1  111.09    8.30
   7  -8  -1  132.59   20.50
   7  -8  -1  122.79   10.40
  -7   8   1  135.19    9.90
  -7   8   1  120.69    8.80
  -7   8   1  121.79    8.70
  -7   8   1  107.89   17.00
  -7   8   1  127.79    9.10
  -7   8   1  129.29    9.00
  -7   8   1  126.29    7.80
  -7   8   1  132.79   19.50
   6  -8  -1   10.70    6.50
   6  -8  -1    4.80    5.40
   6  -8  -1    9.20    3.80
   6  -8  -1    4.70    3.80
   6  -8  -1   15.70   12.00
   6  -8  -1   27.80   11.40
   6  -8  -1    2.70    5.90
   6  -8  -1    4.90    3.80
  -6   8   1   12.40    3.70
  -6   8   1    7.60    2.40
  -6   8   1   21.10   11.40
  -6   8   1    6.70    3.50
  -6   8   1    7.30    2.80
  -6   8   1   16.90   10.60
   5  -8  -1    3.10    6.50
   5  -8  -1   -4.10    5.30
   5  -8  -1   14.70   14.60
   5  -8  -1   -1.60    4.90
   5  -8  -1    6.80   11.60
   5  -8  -1   -2.90    3.60
   5  -8  -1   -4.70    3.90
   5  -8  -1   -4.60    3.50
  -5   8   1   -4.90    3.20
  -5   8   1  -21.30   10.80
  -5   8   1    0.20    2.70
  -5   8   1    3.80    3.90
  -5   8   1   -0.30    3.30
  -5   8   1    0.90    3.50
  -5   8   1   -9.70   12.60
  -5   8   1   -7.70    3.30
  -5   8   1    3.20    2.40
   4  -8  -1   75.99   13.30
   4  -8  -1   74.69    5.90
   4  -8  -1   68.99   12.50
   4  -8  -1   72.39    6.50
   4  -8  -1   58.89    8.20
   4  -8  -1   66.89   10.10
   4  -8  -1   76.99    7.70
   4  -8  -1   79.69    6.90
   4  -8  -1   66.69    7.00
  -4   8   1   71.49    6.40
  -4   8   1   80.59   14.90
  -4   8   1   75.59    5.40
  -4   8   1   75.79    6.00
  -4   8   1   75.09    6.60
  -4   8   1   74.79    5.80
  -4   8   1   71.09    6.50
  -4   8   1   91.79   15.60
  -4   8   1   76.69    6.30
   3  -8  -1   11.90   10.90
   3  -8  -1   13.70    4.60
   3  -8  -1    9.60    3.80
   3  -8  -1   23.20    5.20
   3  -8  -1   17.20    4.40
   3  -8  -1   16.60    3.20
   3  -8  -1   24.40    6.30
   3  -8  -1   20.20    4.90
   3  -8  -1   10.90    9.40
  -3   8   1   17.50    4.00
  -3   8   1   19.70   11.40
  -3   8   1   14.60    3.30
  -3   8   1   12.80    4.10
  -3   8   1   21.60    4.10
  -3   8   1   21.10    4.40
  -3   8   1   16.90   10.40
  -3   8   1   28.00    4.00
   2  -8  -1   55.79    9.10
   2  -8  -1   21.60   10.00
   2  -8  -1   31.20   10.90
  -2   8   1   30.30    4.50
  -2   8   1   28.60    9.80
  -2   8   1   36.10    4.90
  -2   8   1   34.60    5.20
  -2   8   1   36.80   11.80
   1  -8  -1   22.40    6.10
   1  -8  -1   25.60    4.60
   1  -8  -1   22.30    3.40
   1  -8  -1   27.70    5.10
   1  -8  -1   31.90    5.80
   1  -8  -1   22.70   11.00
   1  -8  -1   23.90    3.90
   1  -8  -1   25.10    3.20
   1  -8  -1   19.00    9.00
   1  -8  -1   20.90    3.50
  -1   8   1   29.10    3.90
  -1   8   1   23.70    4.00
  -1   8   1   13.00    9.70
  -1   8   1   27.10    3.60
  -1   8   1   30.80    3.90
  -1   8   1   24.60    3.50
  -1   8   1   30.20   10.90
  -1   8   1   22.90    3.80
  -1   8   1   24.00    3.20
   0  -8  -1   11.20    5.00
   0  -8  -1   13.50    3.30
   0  -8  -1   12.20    2.60
   0  -8  -1   14.30    5.20
   0  -8  -1   12.00    2.90
   0  -8  -1    9.30    5.90
   0  -8  -1    9.80    4.30
   0  -8  -1   10.10    2.90
   0  -8  -1    4.10    9.70
   0  -8  -1   13.90    9.60
   0   8   1   12.20    2.50
   0   8   1    8.80    3.50
   0   8   1   13.00    9.30
   0   8   1   13.40    2.90
   0   8   1    4.80    9.10
   0   8   1    1.70    3.60
   0   8   1    5.80    3.20
   0   8   1    9.30    3.30
   0   8   1   11.00    2.30
   0   8   1   13.30    3.40
  -1  -8  -1   48.10   11.50
  -1  -8  -1   61.89    8.70
   1   8   1   36.00   10.20
   1   8   1   19.90    9.10
   1   8   1   45.50    5.00
   1   8   1   43.10    4.70
  -2  -8  -1  166.98    9.30
  -2  -8  -1  164.38    9.50
  -2  -8  -1  140.69   10.50
  -2  -8  -1  149.29   12.30
  -2  -8  -1  147.49    8.70
  -2  -8  -1  155.48   19.40
  -2  -8  -1  160.08   10.80
   2   8   1  152.58    8.70
   2   8   1  154.18    9.60
   2   8   1  133.49    8.40
   2   8   1  158.78    9.60
   2   8   1  165.08   10.20
   2   8   1  149.19   21.00
   2   8   1  141.79   20.60
   2   8   1  146.19    9.60
   2   8   1  161.18    9.20
  -3  -8  -1   18.40    7.00
  -3  -8  -1   28.90    6.00
  -3  -8  -1   32.80    5.00
  -3  -8  -1   23.30    5.40
  -3  -8  -1   21.50    3.40
   3   8   1   24.00    3.70
   3   8   1   30.60    4.90
   3   8   1   23.20    9.70
   3   8   1   19.70    4.80
   3   8   1   19.70    9.70
   3   8   1   20.50    4.00
   3   8   1   22.70    3.80
  -4  -8  -1  122.19    8.50
  -4  -8  -1  124.69   10.80
  -4  -8  -1  115.29   10.50
  -4  -8  -1  116.59   12.30
   4   8   1  105.49   14.60
   4   8   1  124.09    8.00
   4   8   1  118.49    8.30
   4   8   1  116.19    9.40
   4   8   1  108.99    8.30
   4   8   1  118.89   14.80
  -5  -8  -1   63.49    6.10
  -5  -8  -1  102.39   16.30
  -5  -8  -1   77.09    9.90
  -5  -8  -1   77.79   10.00
   5   8   1   81.79    7.80
   5   8   1   67.69    6.20
   5   8   1   84.99    8.10
   5   8   1   79.29    6.40
  -6  -8  -1   -0.60    6.40
  -6  -8  -1   -2.60    3.30
  -6  -8  -1    2.30    3.30
  -6  -8  -1    7.90    8.00
  -6  -8  -1    9.70    7.50
  -6  -8  -1   -0.20    3.10
   6   8   1    7.40    5.80
   6   8   1    5.20    3.70
   6   8   1    0.00    3.90
   6   8   1    7.90    5.00
   6   8   1    7.30    5.50
   6   8   1    5.20    3.30
  -7  -8  -1   -0.50    8.80
  -7  -8  -1    0.40    4.00
  -7  -8  -1    8.50    8.30
  -7  -8  -1   -4.70    6.70
   7   8   1   -1.40    3.90
   7   8   1    3.60    3.80
   7   8   1   -6.70    5.20
   7   8   1   -0.70    3.00
   7   8   1   -9.50    5.00
  -8  -8  -1   18.20    9.50
  -8  -8  -1    2.30    9.50
  -8  -8  -1    0.10    7.30
   8   8   1    0.80    5.80
   8   8   1   -8.10    5.60
   8   8   1    6.80    4.20
  -9  -8  -1   -1.80   10.30
  -9  -8  -1   -2.70    7.60
   9   8   1    0.90    6.10
   9   8   1    5.20    5.80
  11  -9  -1   15.30    6.60
  11  -9  -1   49.40   12.20
  11  -9  -1   28.90    8.70
 -11   9   1   20.10    6.10
 -11   9   1   34.20    9.50
 -11   9   1   34.20    8.10
  10  -9  -1   28.00    8.80
  10  -9  -1   29.50   10.70
  10  -9  -1   23.80    8.60
 -10   9   1   26.20    7.20
 -10   9   1   11.60    6.00
 -10   9   1   23.10    9.00
   9  -9  -1   84.09   12.50
   9  -9  -1   71.99   10.90
   9  -9  -1   73.09   11.90
   9  -9  -1   55.29    9.00
  -9   9   1   63.39    8.10
  -9   9   1   83.19   10.10
  -9   9   1   67.79    7.70
  -9   9   1   77.39    9.30
   8  -9  -1    1.60    3.50
   8  -9  -1    2.90    4.60
   8  -9  -1   16.90   18.70
   8  -9  -1   10.30    7.40
   8  -9  -1    6.50    4.50
   8  -9  -1   11.90    6.50
   8  -9  -1    9.30    7.60
   8  -9  -1   10.00   17.40
  -8   9   1    1.20    4.00
  -8   9   1    8.80    5.40
  -8   9   1   18.70   18.00
  -8   9   1    5.30    6.40
  -8   9   1    3.00    2.90
  -8   9   1    9.00    3.90
  -8   9   1   -0.20    5.20
  -8   9   1    9.30   14.50
   7  -9  -1   18.00   18.60
   7  -9  -1   -7.50    4.60
   7  -9  -1   -0.50    6.00
   7  -9  -1   -6.00    4.40
   7  -9  -1    2.10    7.00
   7  -9  -1   -5.70   13.40
  -7   9   1   -2.50    3.90
  -7   9   1   -7.60    4.00
  -7   9   1    0.50    5.30
  -7   9   1   -3.80   17.40
  -7   9   1   -0.30    2.80
  -7   9   1   -8.00    4.10
  -7   9   1   -3.40    2.30
  -7   9   1  -12.70   12.50
  -7   9   1   -3.10    4.60
   6  -9  -1   22.10    5.20
   6  -9  -1   25.00   13.50
   6  -9  -1   19.70    4.90
   6  -9  -1   18.90    5.10
   6  -9  -1   30.40    8.20
   6  -9  -1   41.20    7.70
   6  -9  -1   32.50    6.70
   6  -9  -1   55.69   17.90
  -6   9   1   49.30   14.50
  -6   9   1   37.60    5.90
  -6   9   1   25.70    4.80
  -6   9   1   38.00    5.80
  -6   9   1   26.30   11.90
  -6   9   1   27.50    3.30
  -6   9   1   31.20    4.70
  -6   9   1   20.80    4.40
   5  -9  -1   38.30   14.90
   5  -9  -1   63.79    9.20
   5  -9  -1   55.49    7.50
   5  -9  -1   88.19   11.20
   5  -9  -1   55.29    8.90
   5  -9  -1   51.29   14.90
   5  -9  -1   68.89    7.00
   5  -9  -1   76.59    9.00
  -5   9   1   71.49    5.40
  -5   9   1   84.69   17.50
  -5   9   1   65.69    6.80
  -5   9   1   73.09    7.30
  -5   9   1   75.59    6.80
  -5   9   1   78.19    6.00
  -5   9   1   84.49   17.60
  -5   9   1   65.89    7.20
  -5   9   1   67.99    6.80
   4  -9  -1   16.80    4.30
   4  -9  -1   21.00    6.00
   4  -9  -1   18.70   13.40
   4  -9  -1   27.60   12.20
   4  -9  -1   20.50    4.80
   4  -9  -1   13.60    4.50
   4  -9  -1   30.40    7.70
   4  -9  -1   20.70    5.60
  -4   9   1   26.70    4.30
  -4   9   1   27.60    4.90
  -4   9   1   23.10   12.80
  -4   9   1   24.30    3.50
  -4   9   1   24.70    4.10
  -4   9   1   17.20    4.10
  -4   9   1   21.00   11.60
  -4   9   1   12.30    4.30
  -4   9   1   26.70    4.30
   3  -9  -1   45.40    7.70
   3  -9  -1   59.89   15.20
   3  -9  -1   52.59    5.00
   3  -9  -1   57.19    7.00
   3  -9  -1   64.19    8.30
   3  -9  -1   49.10    7.00
   3  -9  -1   53.89    5.60
   3  -9  -1   54.39   15.60
  -3   9   1   48.70    5.10
  -3   9   1   60.29    6.50
  -3   9   1   49.99    5.70
  -3   9   1   51.89    5.60
  -3   9   1   45.50    6.40
  -3   9   1   58.79    5.50
  -3   9   1   50.29   12.80
  -3   9   1   54.09   14.80
   2  -9  -1    7.90    3.50
   2  -9  -1    5.80    5.50
   2  -9  -1   13.50   12.70
   2  -9  -1   10.10    3.10
   2  -9  -1    8.90    7.20
   2  -9  -1   15.50    4.80
   2  -9  -1   11.30    5.30
   2  -9  -1  -18.90    9.60
   2  -9  -1    7.80    3.10
   2  -9  -1    5.20    4.10
  -2   9   1    2.90    3.80
  -2   9   1   11.00    4.10
  -2   9   1    6.70    3.20
  -2   9   1    8.00   12.10
  -2   9   1   18.50   12.40
  -2   9   1    8.90    3.30
  -2   9   1   11.80    3.90
  -2   9   1   10.60    3.10
  -2   9   1    4.00    3.50
   1  -9  -1   90.39   15.10
   1  -9  -1   76.29   14.10
   1  -9  -1   74.19    7.10
   1  -9  -1   69.49    6.10
   1  -9  -1   64.69    5.30
   1  -9  -1   67.69    8.90
   1  -9  -1   67.09    6.20
   1  -9  -1   76.29    7.90
   1  -9  -1   76.59    8.10
   1  -9  -1   61.39   10.90
  -1   9   1   78.19    6.80
  -1   9   1   76.29    6.60
  -1   9   1   81.59    6.10
  -1   9   1   67.69    7.10
  -1   9   1   61.49   12.60
  -1   9   1   67.69    6.40
  -1   9   1  100.49   15.20
  -1   9   1   71.79    5.30
  -1   9   1   69.59    6.70
   0  -9  -1  163.18   19.70
   0  -9  -1  138.69    8.80
   0  -9  -1  144.99   11.20
   0  -9  -1  158.78   10.10
   0  -9  -1  135.99   11.00
   0  -9  -1  163.18   11.30
   0  -9  -1  165.08   19.80
   0  -9  -1  162.88    9.70
   0  -9  -1  155.38    9.40
   0  -9  -1  141.79   12.90
   0   9   1  155.28    9.40
   0   9   1  149.39    9.40
   0   9   1  139.59   19.30
   0   9   1  148.49   10.00
   0   9   1  151.28    9.70
   0   9   1  158.68   10.20
   0   9   1  171.48    9.50
   0   9   1  160.28    8.80
   0   9   1  159.48   10.10
  -1  -9  -1  173.28   13.90
  -1  -9  -1  187.18   19.00
  -1  -9  -1  167.48   11.50
  -1  -9  -1  164.28   10.30
  -1  -9  -1  173.08   11.80
  -1  -9  -1  178.48   11.70
  -1  -9  -1  139.59    9.10
  -1  -9  -1  148.59    9.80
  -1  -9  -1  155.08   10.20
  -1  -9  -1  157.08   19.10
   1   9   1  155.08   17.70
   1   9   1  167.78   10.80
   1   9   1  158.68    9.90
   1   9   1  180.58   10.30
   1   9   1  157.28   18.30
   1   9   1  150.38   10.20
   1   9   1  164.18    9.00
   1   9   1  166.48    9.10
   1   9   1  163.48   10.30
  -2  -9  -1    2.00    6.80
  -2  -9  -1   -0.60    5.20
  -2  -9  -1   -2.50    2.70
  -2  -9  -1    7.30    5.80
  -2  -9  -1   -2.90    3.70
  -2  -9  -1   -5.90    5.10
   2   9   1   -3.10    3.70
   2   9   1    2.60    3.90
   2   9   1    4.40    3.90
   2   9   1    1.40    4.20
   2   9   1    0.30    3.20
  -3  -9  -1    4.70    5.30
  -3  -9  -1    9.80    7.40
  -3  -9  -1    4.70    3.70
  -3  -9  -1   11.30    6.10
  -3  -9  -1   -0.90    5.60
   3   9   1    9.20    3.40
   3   9   1   14.70    4.10
   3   9   1    7.10    3.80
   3   9   1   14.60    4.70
   3   9   1   12.00    5.10
  -4  -9  -1   68.29    6.60
  -4  -9  -1   92.99   13.20
  -4  -9  -1   52.29    9.40
  -4  -9  -1   46.10    8.70
   4   9   1   79.29    9.10
   4   9   1   69.09    6.40
   4   9   1   70.29    8.30
   4   9   1   59.79    7.20
   4   9   1   77.19   17.20
  -5  -9  -1   49.40    9.80
  -5  -9  -1   49.10    7.80
  -5  -9  -1   36.20    5.20
  -5  -9  -1   47.20    8.60
  -5  -9  -1   43.80    5.60
   5   9   1   50.49    6.00
   5   9   1   35.50    5.30
   5   9   1   50.69    6.30
   5   9   1   41.90    7.10
   5   9   1   55.09    7.40
  -6  -9  -1   -7.40    6.90
  -6  -9  -1   -3.70    9.20
  -6  -9  -1   -4.10    8.10
  -6  -9  -1   -5.30    4.60
   6   9   1  -10.30    5.20
   6   9   1    0.60    3.70
   6   9   1   -1.20    4.00
   6   9   1    2.00    5.40
   6   9   1   -3.80    4.70
  -7  -9  -1    0.00    4.00
  -7  -9  -1    2.00    9.10
  -7  -9  -1   -4.50    9.70
  -7  -9  -1   -2.50    7.90
  -7  -9  -1   -1.20    3.30
   7   9   1   -8.40    5.70
   7   9   1    1.10    3.30
   7   9   1   -7.50    6.30
   7   9   1    2.70    4.20
   7   9   1   -2.90    4.80
  -8  -9  -1   -9.80   10.00
   8   9   1   -7.50    6.60
   8   9   1    0.10    4.90
   8   9   1  -12.50    6.00
  10 -10  -1   -1.90    6.10
  10 -10  -1   29.00   10.20
  10 -10  -1   24.30   11.40
  10 -10  -1   14.40    8.60
 -10  10   1    5.70    6.00
 -10  10   1   17.80    8.40
 -10  10   1   13.50    7.60
   9 -10  -1   50.59    9.70
   9 -10  -1   65.29   11.00
   9 -10  -1   55.99   10.90
  -9  10   1   58.89    9.30
  -9  10   1   54.69    9.30
   8 -10  -1   20.10   19.40
   8 -10  -1   17.00    8.40
   8 -10  -1    1.10   21.50
   8 -10  -1   10.10    5.30
   8 -10  -1    4.20    5.60
   8 -10  -1   25.30    9.20
   8 -10  -1   20.60    7.20
  -8  10   1   16.70    5.40
  -8  10   1   18.80    6.60
  -8  10   1    6.40    5.20
  -8  10   1   15.70    6.30
   7 -10  -1   25.10    8.60
   7 -10  -1   20.70    5.60
   7 -10  -1   24.50    5.60
   7 -10  -1   23.80   22.20
   7 -10  -1   48.50    8.80
   7 -10  -1   35.70    7.90
   7 -10  -1  -17.80   21.80
  -7  10   1   29.00    5.90
  -7  10   1   33.30   22.30
  -7  10   1   31.20    6.80
  -7  10   1   29.00   20.30
  -7  10   1   16.80    5.60
  -7  10   1   27.10    4.30
  -7  10   1   19.10    5.10
  -7  10   1   25.90    5.30
   6 -10  -1   19.60    8.30
   6 -10  -1   13.90   18.80
   6 -10  -1   16.40    8.60
   6 -10  -1   11.90    5.00
   6 -10  -1   19.20    7.10
   6 -10  -1   21.40   17.70
   6 -10  -1    4.40    5.00
   6 -10  -1   13.80    4.90
  -6  10   1   16.20    3.50
  -6  10   1   16.20    3.80
  -6  10   1   12.60    4.40
  -6  10   1    8.80   16.00
  -6  10   1   12.70    5.30
  -6  10   1   10.20    4.80
  -6  10   1    3.40    4.90
  -6  10   1    1.70   13.40
  -6  10   1   12.20    5.80
   5 -10  -1   10.10    5.20
   5 -10  -1   24.40    7.60
   5 -10  -1   12.90    4.50
   5 -10  -1   19.20    6.30
   5 -10  -1   36.10   17.70
   5 -10  -1   10.30   19.20
   5 -10  -1   21.70    5.20
  -5  10   1   13.90    4.40
  -5  10   1   13.10    4.80
  -5  10   1    2.50   13.40
  -5  10   1   14.40   14.80
  -5  10   1    3.70    4.00
  -5  10   1   10.30    3.40
  -5  10   1   14.70    4.50
  -5  10   1   12.40    4.20
   4 -10  -1   76.49   19.80
   4 -10  -1  108.09   12.40
   4 -10  -1   78.49    8.30
   4 -10  -1   85.19   10.30
   4 -10  -1   73.39   18.80
   4 -10  -1   78.29    8.60
   4 -10  -1   76.79    8.10
   4 -10  -1   83.99    9.10
  -4  10   1   69.39   16.10
  -4  10   1   73.29   16.30
  -4  10   1   69.59    6.60
  -4  10   1   73.59    6.90
  -4  10   1   76.59    8.50
  -4  10   1   73.39    7.50
  -4  10   1   71.39    7.80
  -4  10   1   77.59    7.20
   3 -10  -1  181.88   12.30
   3 -10  -1  193.08   12.30
   3 -10  -1  177.68   13.40
   3 -10  -1  177.08   11.40
   3 -10  -1  185.98   13.10
   3 -10  -1  208.78   15.20
  -3  10   1  183.88   11.60
  -3  10   1  176.38   12.00
  -3  10   1  193.18   11.20
  -3  10   1  183.98   11.00
  -3  10   1  173.88   11.50
  -3  10   1  180.38   10.80
  -3  10   1  184.48   12.30
   2 -10  -1   48.50   16.80
   2 -10  -1   19.60    5.40
   2 -10  -1    9.50    3.40
   2 -10  -1   22.80    6.60
   2 -10  -1   14.80    4.50
   2 -10  -1   19.50    4.80
   2 -10  -1   29.00   14.20
   2 -10  -1   13.80    3.80
   2 -10  -1   20.90    6.10
  -2  10   1   10.10    4.40
  -2  10   1   20.00    4.90
  -2  10   1   16.40    4.00
  -2  10   1   17.90    4.70
  -2  10   1   12.80   13.10
  -2  10   1   12.90    3.60
  -2  10   1   23.50    4.10
  -2  10   1   19.30   14.20
  -2  10   1   15.90    3.30
   1 -10  -1   59.69   15.10
   1 -10  -1   83.79    7.10
   1 -10  -1   91.89   10.30
   1 -10  -1   70.49   18.10
   1 -10  -1   90.19    9.10
   1 -10  -1  108.19   12.50
   1 -10  -1   78.69    7.80
   1 -10  -1   61.79    6.30
   1 -10  -1   69.39    8.50
   1 -10  -1   93.09    9.60
  -1  10   1   96.09    7.30
  -1  10   1   77.79    7.50
  -1  10   1   83.89    8.30
  -1  10   1   86.79    6.20
  -1  10   1   88.39   16.90
  -1  10   1   73.19    6.60
  -1  10   1   61.09   14.70
  -1  10   1   99.19    7.80
  -1  10   1   75.79    5.70
  -1  10   1   72.59    7.50
   0 -10  -1   50.29    8.60
   0 -10  -1   43.60    6.30
   0 -10  -1   55.29    8.50
   0 -10  -1   70.79   10.90
   0 -10  -1   63.49    8.80
   0 -10  -1   41.50    5.80
   0  10   1   47.90    6.60
   0  10   1   57.29    4.70
   0  10   1   64.39    6.80
   0  10   1   39.10    6.10
   0  10   1   63.09    7.00
   0  10   1   55.99    4.80
   0  10   1   56.79    6.30
  -1 -10  -1   26.20    7.10
  -1 -10  -1   16.70    3.30
  -1 -10  -1   14.50    6.40
  -1 -10  -1   19.10    3.60
  -1 -10  -1   18.50    4.50
  -1 -10  -1   17.90    6.50
   1  10   1   24.20    6.80
   1  10   1   14.60    4.50
   1  10   1   28.50    5.20
  -2 -10  -1    8.70    6.90
  -2 -10  -1   15.30    4.00
  -2 -10  -1   20.40    7.60
  -2 -10  -1   15.80    5.60
  -2 -10  -1   20.30    6.60
  -2 -10  -1   22.70    8.60
   2  10   1   11.80    5.10
   2  10   1   14.20    4.40
   2  10   1   16.90    6.00
   2  10   1   17.60    4.90
  -3 -10  -1   32.10    7.70
  -3 -10  -1   23.90    7.00
  -3 -10  -1   29.90    5.40
  -3 -10  -1   34.50    6.90
   3  10   1   29.00    6.90
   3  10   1   33.70    5.70
   3  10   1   47.30   15.50
   3  10   1   43.70    6.60
   3  10   1   50.09   15.30
   3  10   1   36.00    6.10
  -4 -10  -1    5.70    4.10
  -4 -10  -1    4.30    6.30
  -4 -10  -1   15.40    9.20
  -4 -10  -1    3.10    6.70
  -4 -10  -1    5.60    7.60
   4  10   1  -14.00   14.40
   4  10   1    1.10    4.90
   4  10   1    6.10    5.80
   4  10   1   17.40    4.70
   4  10   1    7.50    6.20
   4  10   1    0.50   13.10
  -5 -10  -1    1.60    8.00
  -5 -10  -1    4.30    8.30
  -5 -10  -1   -6.70    9.00
  -5 -10  -1   -5.00    6.70
  -5 -10  -1    1.50    4.20
   5  10   1   -4.90    5.90
   5  10   1   -3.10    5.20
   5  10   1    0.50    3.90
   5  10   1   -4.00    6.80
   5  10   1   -0.60    4.60
  -6 -10  -1   -2.20    7.60
  -6 -10  -1   -7.30    9.00
  -6 -10  -1    0.20   10.00
  -6 -10  -1    3.80    5.30
  -6 -10  -1   -2.00    8.90
   6  10   1    0.10    7.20
   6  10   1   -0.40    5.10
   6  10   1   -2.50    5.50
   6  10   1    1.70    4.60
  -7 -10  -1  -13.60   11.40
  -7 -10  -1   -3.70    9.90
  -7 -10  -1    5.10    8.80
   7  10   1   -2.70    4.70
   7  10   1   -0.80    6.60
   9 -11  -1    7.30    6.60
   9 -11  -1   15.20   10.20
   9 -11  -1   18.80    8.20
  -9  11   1    1.20    5.70
  -9  11   1    4.80    7.50
   8 -11  -1    6.90    6.40
   8 -11  -1   14.80    8.70
   8 -11  -1   15.10    7.80
   8 -11  -1   16.20    9.90
  -8  11   1    4.90    6.40
  -8  11   1    5.40    5.80
  -8  11   1    9.60    7.20
   7 -11  -1   24.50    9.70
   7 -11  -1   21.90    5.90
   7 -11  -1   13.10   34.60
   7 -11  -1   11.70    9.20
   7 -11  -1   40.40   32.20
   7 -11  -1   24.20    8.00
   7 -11  -1   12.10    5.70
  -7  11   1   13.00    5.80
  -7  11   1   13.30    5.30
  -7  11   1   15.90    7.40
  -7  11   1   18.70    3.60
  -7  11   1   16.00    4.20
  -7  11   1   19.80    6.60
  -7  11   1   22.40   28.30
  -7  11   1    8.30    5.50
   6 -11  -1   13.30   21.60
   6 -11  -1   17.10    9.40
   6 -11  -1   -6.10   18.90
   6 -11  -1    3.70    5.70
   6 -11  -1   13.40    5.70
   6 -11  -1    6.70    5.50
   6 -11  -1   28.80    8.90
   6 -11  -1   27.40    7.50
  -6  11   1   13.60    4.60
  -6  11   1  -18.90   22.90
  -6  11   1   19.10    6.80
  -6  11   1   13.50    5.10
  -6  11   1   19.90    5.80
  -6  11   1   11.20    4.70
  -6  11   1   35.80   25.30
  -6  11   1    9.60    6.90
  -6  11   1   19.10    3.70
   5 -11  -1  144.79   12.40
   5 -11  -1  178.98   12.40
   5 -11  -1  116.89   23.70
   5 -11  -1  216.38   28.20
   5 -11  -1  185.48   16.70
   5 -11  -1  139.69   11.50
  -5  11   1  182.48   11.40
  -5  11   1  168.58   12.00
  -5  11   1  153.48   10.30
  -5  11   1  200.28   29.60
  -5  11   1  171.38   26.00
  -5  11   1  169.48   11.70
  -5  11   1  150.88   11.30
  -5  11   1  165.58   11.10
  -5  11   1  145.39   10.70
   4 -11  -1   29.00   19.70
   4 -11  -1   21.00    6.10
   4 -11  -1   21.30   17.00
   4 -11  -1   26.60    7.00
  -4  11   1   24.20    4.80
  -4  11   1   25.70    6.40
  -4  11   1   38.30    5.10
  -4  11   1   20.20   17.60
  -4  11   1   18.10    4.30
  -4  11   1   36.40    5.80
  -4  11   1   21.60    5.50
  -4  11   1   47.30   17.10
   3 -11  -1   58.79    6.90
   3 -11  -1   70.19    9.10
   3 -11  -1   80.49   10.30
   3 -11  -1   94.09   13.90
   3 -11  -1   69.09    9.90
   3 -11  -1   57.89    9.30
  -3  11   1   55.39    7.80
  -3  11   1   65.89    7.00
  -3  11   1   56.99    9.20
  -3  11   1   50.59    5.90
  -3  11   1   58.19    7.10
  -3  11   1   56.09    6.40
  -3  11   1   67.39    8.00
   2 -11  -1    8.10    5.10
   2 -11  -1   21.00    7.40
   2 -11  -1   12.70    5.50
   2 -11  -1    9.00    3.70
   2 -11  -1   24.00    9.10
   2 -11  -1   13.80    6.70
  -2  11   1   14.90    6.50
  -2  11   1   11.80    3.20
  -2  11   1   23.70    4.40
  -2  11   1   19.80    4.10
  -2  11   1   10.70    4.90
  -2  11   1    4.20    4.20
   1 -11  -1   69.39   10.30
   1 -11  -1   87.79   13.60
   1 -11  -1   62.69   10.60
   1 -11  -1   75.99    8.00
   1 -11  -1   74.69    9.50
  -1  11   1   75.89    8.40
  -1  11   1   69.39    8.30
  -1  11   1   81.49    6.10
  -1  11   1   84.69    8.50
  -1  11   1   75.49    5.60
   0 -11  -1    1.50    6.70
   0 -11  -1    0.40    5.00
   0 -11  -1    2.10    7.00
   0 -11  -1    5.20    8.90
   0 -11  -1    2.50    6.40
   0  11   1   12.80    5.20
   0  11   1   14.40    5.20
   0  11   1   -5.50    4.70
   0  11   1    4.90    5.50
  -1 -11  -1    2.80    5.90
  -1 -11  -1   -1.20    5.40
  -1 -11  -1    3.30    6.50
  -1 -11  -1    2.80    8.70
  -1 -11  -1   -8.80    7.50
   1  11   1    3.30    5.60
   1  11   1    9.60    5.30
   1  11   1    5.70    5.10
   1  11   1    1.60    4.60
  -2 -11  -1   28.00    6.10
  -2 -11  -1   20.20    7.90
  -2 -11  -1   29.00    9.90
  -2 -11  -1   26.60    7.80
  -2 -11  -1   23.00    8.30
   2  11   1   30.00    5.50
   2  11   1   27.50    5.90
   2  11   1   24.50    7.20
  -3 -11  -1   17.80    8.50
  -3 -11  -1   25.20   10.20
  -3 -11  -1   20.90    5.70
   3  11   1   11.90    7.30
   3  11   1    6.80    6.10
   3  11   1   29.10    5.80
   3  11   1   14.30    5.50
  -4 -11  -1   14.60    7.30
  -4 -11  -1   12.60    8.80
  -4 -11  -1   17.30   10.80
   4  11   1   14.80    5.50
   4  11   1   14.40    5.00
   4  11   1   11.30    6.80
   4  11   1   18.70    7.60
  -5 -11  -1    1.60    7.70
  -5 -11  -1    1.30    9.10
   5  11   1   14.50    6.60
   5  11   1    8.70    7.30
   5  11   1   21.30    5.50
  -6 -11  -1    2.70    5.60
  -6 -11  -1   -5.40    9.60
   8 -12  -1   30.70    9.10
   8 -12  -1   44.90   11.30
   8 -12  -1   13.50   10.10
  -8  12   1   25.90    8.90
  -8  12   1   25.60    7.80
   7 -12  -1    9.90    5.50
   7 -12  -1   13.90    8.30
   7 -12  -1    6.10   10.50
   7 -12  -1    7.20   10.40
  -7  12   1    8.40    5.40
  -7  12   1   13.90    8.40
  -7  12   1    6.30    6.80
  -7  12   1    5.20    4.20
  -7  12   1    3.20    6.10
  -7  12   1   -0.50    5.00
   6 -12  -1   16.90    6.00
   6 -12  -1   18.90    8.60
   6 -12  -1   32.30   10.50
   6 -12  -1   12.60   10.20
  -6  12   1   17.20    6.90
  -6  12   1   12.00    5.70
  -6  12   1   10.90    4.30
  -6  12   1   19.80    8.30
  -6  12   1   10.20    5.60
   5 -12  -1   91.69   13.80
   5 -12  -1   51.89   11.80
   5 -12  -1   89.49   11.30
   5 -12  -1   45.50    8.20
   5 -12  -1   65.69    9.70
  -5  12   1   64.69    7.70
  -5  12   1   78.89    8.50
  -5  12   1   73.89   10.50
  -5  12   1   75.49    7.30
  -5  12   1   65.09    7.40
  -5  12   1   67.59    9.10
   4 -12  -1    4.00    6.70
   4 -12  -1   12.90    7.20
   4 -12  -1   14.50    9.30
   4 -12  -1    1.70   10.50
   4 -12  -1   -0.20    5.50
  -4  12   1    8.90    6.30
  -4  12   1    2.80    5.30
  -4  12   1    6.30    4.80
  -4  12   1    8.50    4.20
   3 -12  -1    6.30    7.90
   3 -12  -1   24.80    9.20
   3 -12  -1    7.80    7.60
   3 -12  -1   -6.80    9.90
  -3  12   1   14.20    3.70
  -3  12   1   12.00    6.30
  -3  12   1   13.70    5.20
  -3  12   1   14.30    4.70
  -3  12   1   13.80    5.60
   2 -12  -1    0.60   10.30
   2 -12  -1    3.40    5.60
   2 -12  -1    5.10    6.30
  -2  12   1    7.30    5.10
  -2  12   1   10.70    3.20
  -2  12   1    8.30    5.50
  -2  12   1    1.00    5.30
  -2  12   1   14.40    4.00
  -2  12   1   14.60    6.10
   1 -12  -1   21.80    8.60
   1 -12  -1   34.40   11.20
   1 -12  -1   19.00    7.00
   1 -12  -1    9.20    5.80
  -1  12   1   14.50    5.70
  -1  12   1   16.40    6.50
  -1  12   1   27.30    6.00
   0 -12  -1   15.10    7.10
   0 -12  -1   18.40   10.90
   0 -12  -1   13.30    5.80
   0  12   1   19.90    5.70
   0  12   1   31.90    6.60
   0  12   1   16.70    6.00
   0  12   1   12.50    5.60
  -1 -12  -1    4.70   10.40
  -1 -12  -1   19.40    9.40
  -1 -12  -1   13.50    7.80
  -1 -12  -1   13.90    5.50
  -1 -12  -1   18.00    9.40
   1  12   1   11.40    6.30
   1  12   1   16.10    6.90
   1  12   1   19.40    7.30
   1  12   1   11.30    6.50
  -2 -12  -1   -1.40    5.10
  -2 -12  -1   -5.80    7.80
  -2 -12  -1    3.80    8.80
  -2 -12  -1   -2.10   11.00
  -2 -12  -1    3.10    7.90
   2  12   1    3.10    6.70
   2  12   1    9.40    6.80
   2  12   1    0.80    7.10
   2  12   1   -1.50    6.50
  -3 -12  -1    2.60    8.80
  -3 -12  -1   10.00   14.40
  -3 -12  -1   16.20    9.20
  -3 -12  -1    0.80    9.90
   3  12   1   14.70    6.30
   3  12   1   18.80    7.10
   3  12   1   11.70    7.20
  -4 -12  -1    9.50   12.00
  -4 -12  -1   13.10    9.60
  -4 -12  -1   -8.20    8.80
  -4 -12  -1    2.10    5.80
  -4 -12  -1   -6.70    9.80
   4  12   1   15.70    7.80
   4  12   1   21.40    8.70
   4  12   1   17.60    6.20
   4  12   1   12.80    6.70
   6 -13  -1   37.40   11.50
   6 -13  -1   34.40    8.90
   6 -13  -1   19.90   11.30
  -6  13   1   12.00    5.30
  -6  13   1   23.80    8.50
  -6  13   1   29.70    6.50
  -6  13   1   20.40    6.60
   5 -13  -1    2.20    5.90
   5 -13  -1  -15.10   16.10
   5 -13  -1   11.20    8.80
   5 -13  -1   15.40   10.40
  -5  13   1    1.20    6.00
  -5  13   1    5.60    8.10
  -5  13   1    4.20    5.40
  -5  13   1   12.80    5.90
  -5  13   1    3.40    6.10
  -5  13   1   11.00    5.00
   4 -13  -1   13.40    7.70
   4 -13  -1   14.50    9.80
   4 -13  -1   -8.20    6.30
  -4  13   1    6.80    7.00
  -4  13   1   -8.40    6.40
  -4  13   1    9.40    4.10
  -4  13   1    8.80    5.40
  -4  13   1    1.10    7.40
  -4  13   1    6.40    5.90
   3 -13  -1   -8.10    6.20
   3 -13  -1   10.40    7.30
   3 -13  -1   12.70    9.80
   3 -13  -1    2.40    5.70
  -3  13   1    6.30    7.30
  -3  13   1   10.90    5.20
  -3  13   1    6.90    3.60
  -3  13   1   -0.30    5.10
  -3  13   1   -1.20    5.60
  -3  13   1   -6.20    5.80
   2 -13  -1   -7.80    5.40
   2 -13  -1   -7.90    6.80
   2 -13  -1    6.20    7.40
   2 -13  -1    5.90    9.40
  -2  13   1   -4.90    5.70
  -2  13   1    3.20    6.90
  -2  13   1   -4.40    6.50
  -2  13   1    5.10    6.10
   1 -13  -1   -5.40   13.00
   1 -13  -1   13.90    7.00
   1 -13  -1   22.30    8.30
   1 -13  -1   19.30   10.10
   1 -13  -1    3.10    7.60
  -1  13   1   27.60    7.50
  -1  13   1   10.90    6.50
  -1  13   1    7.30    6.60
  -1  13   1   15.70    6.90
   0 -13  -1   10.20    6.50
   0 -13  -1   14.30    8.50
   0 -13  -1   29.50    9.20
   0 -13  -1   23.70   10.40
   0  13   1   25.20    7.70
   0  13   1   20.10    6.60
   0  13   1   15.60    5.90
   0  13   1   15.40    7.90
  -1 -13  -1   -6.10   13.00
  -1 -13  -1    9.90   10.10
  -1 -13  -1    8.80    8.50
   1  13   1   14.60    7.90
   1  13   1    6.10    8.40
   1  13   1    2.50    6.80
  -2 -13  -1    3.00    7.60
  -2 -13  -1    7.60    9.60
  -2 -13  -1    9.60    8.80
  -2 -13  -1   -5.40   12.60
  -2 -13  -1   -8.80   10.00
   2  13   1    4.70    6.50
   2  13   1    9.10    7.60
   2  13   1   23.50    7.70
   2  13   1    0.90    6.20
   2  13  -2   -6.00    7.60
   2  13  -2   -7.70    7.50
   2  13  -2   -8.80    7.60
   2  13  -2   -4.40    8.00
  -2 -13   2   -1.80    9.10
  -2 -13   2  -12.70   11.90
  -2 -13   2   -5.60    5.10
  -2 -13   2  -14.00    9.10
  -2 -13   2  -13.00    7.80
   1  13  -2   11.20    6.70
   1  13  -2    8.20    7.20
   1  13  -2   16.90    8.20
  -1 -13   2   16.50    8.40
  -1 -13   2   13.70    9.20
  -1 -13   2   -4.20    9.30
   0  13  -2   -2.40    6.80
   0  13  -2   21.50    7.90
   0  13  -2   21.70    4.30
   0 -13   2   13.80   10.30
   0 -13   2    0.10    8.20
  -1  13  -2   16.60    7.40
  -1  13  -2    3.90    7.70
  -1  13  -2   21.90    7.70
  -1  13  -2   11.60    6.50
   1 -13   2   -5.00    7.30
   1 -13   2    3.80    6.20
   1 -13   2   -8.60   12.40
  -2  13  -2    9.40    7.00
  -2  13  -2   -3.10    5.70
  -2  13  -2    2.20    6.50
  -2  13  -2    1.90    5.80
  -2  13  -2   10.50    3.60
   2 -13   2   -7.00    6.90
   2 -13   2   10.50    8.90
   2 -13   2  -12.90   10.90
   2 -13   2   -9.70    6.00
  -3  13  -2    3.70    7.10
  -3  13  -2    3.20    5.40
  -3  13  -2   14.30    5.40
  -3  13  -2    9.10    3.90
  -3  13  -2   -3.50    5.80
  -3  13  -2    0.10    5.50
   3 -13   2  -10.90   10.90
   3 -13   2    6.90    7.50
   3 -13   2   -2.60    6.30
   3 -13   2   13.80    8.80
  -4  13  -2   14.50    4.50
  -4  13  -2    9.40    5.50
  -4  13  -2   26.80    6.10
  -4  13  -2   19.40    5.30
  -4  13  -2    7.90    6.60
  -4  13  -2   20.00    8.10
   4 -13   2   21.70    7.40
   4 -13   2    4.50   15.60
   4 -13   2   -0.30    7.30
   4 -13   2   30.80   10.10
   4 -13   2   10.90    6.70
  -5  13  -2   63.79    8.20
  -5  13  -2   69.29    9.90
  -5  13  -2   62.79    9.90
  -5  13  -2   68.89   10.20
  -5  13  -2   71.89   11.30
  -5  13  -2   60.49    7.90
   5 -13   2  106.99   14.90
   5 -13   2   75.39    9.70
   5 -13   2   59.29   18.10
  -6  13  -2   20.60    5.30
  -6  13  -2   30.00    7.20
  -6  13  -2   35.10    8.70
   6 -13   2   38.60    8.40
   6 -13   2   22.70   11.30
   6 -13   2   39.90   12.00
   4  12  -2    9.90    8.50
   4  12  -2   10.80    6.60
   4  12  -2   10.70    7.60
  -4 -12   2    6.20    5.60
  -4 -12   2   13.80    9.90
  -4 -12   2   -5.10    9.10
   3  12  -2    4.10    5.70
   3  12  -2    0.60    6.90
   3  12  -2    5.60    8.30
   3  12  -2   -2.90    6.50
  -3 -12   2   -7.90   10.10
  -3 -12   2   -2.20    8.30
  -3 -12   2   -0.40    5.20
  -3 -12   2   -5.90   10.70
   2  12  -2   -3.60    6.70
   2  12  -2   -1.10    6.50
   2  12  -2    8.80    4.00
   2  12  -2   -5.00    6.60
   2  12  -2   -3.00    6.60
  -2 -12   2   -8.00    4.70
  -2 -12   2   -9.40    8.60
  -2 -12   2   -2.00    8.60
  -2 -12   2   -8.70   10.30
  -2 -12   2   -8.30    7.20
   1  12  -2   19.20    4.10
   1  12  -2   12.60    3.10
   1  12  -2   10.10    7.10
   1  12  -2    7.70    6.20
   1  12  -2    8.40    7.00
   1  12  -2    5.40    5.30
  -1 -12   2    6.90    7.40
  -1 -12   2    4.20    7.90
  -1 -12   2    0.20    8.40
  -1 -12   2    6.60    6.60
  -1 -12   2    6.60   11.10
   0  12  -2   28.40    7.70
   0  12  -2   32.80    6.60
   0  12  -2   31.90    6.90
   0 -12   2   37.30    8.40
   0 -12   2   40.40    7.70
   0 -12   2   31.90    7.20
   0 -12   2   43.60   12.10
   0 -12   2   31.20    6.20
  -1  12  -2   16.90    6.30
  -1  12  -2    5.10    5.40
  -1  12  -2   20.10    6.50
  -1  12  -2   15.60    3.70
  -1  12  -2   21.80    6.30
   1 -12   2   21.70    8.00
   1 -12   2    6.70    6.70
   1 -12   2   16.80   10.80
   1 -12   2   18.10    5.50
   1 -12   2   17.40    7.30
  -2  12  -2   11.50    6.00
  -2  12  -2    9.50    3.40
  -2  12  -2   12.80    4.60
  -2  12  -2    5.00    5.50
  -2  12  -2   -0.70    5.20
  -2  12  -2    9.30    4.70
   2 -12   2    3.30    5.30
   2 -12   2   -0.20    6.30
   2 -12   2    5.80    6.30
   2 -12   2    5.70    8.00
   2 -12   2    1.70    9.70
  -3  12  -2   10.30    5.40
  -3  12  -2   16.90    4.80
  -3  12  -2   11.30    4.00
  -3  12  -2   18.90    6.50
   3 -12   2    8.10    9.80
   3 -12   2   14.10    6.60
   3 -12   2    5.40    6.80
   3 -12   2   16.40    8.10
  -4  12  -2   55.69    8.70
  -4  12  -2   42.50    6.90
  -4  12  -2   44.20    6.20
  -4  12  -2   60.59    9.60
  -4  12  -2   52.29    7.10
  -4  12  -2   62.09    8.50
   4 -12   2   37.30   10.90
   4 -12   2   57.69    9.80
   4 -12   2   28.90    9.30
   4 -12   2   39.00    7.20
  -5  12  -2   10.00    4.70
  -5  12  -2   16.30    5.60
  -5  12  -2   15.30    6.00
  -5  12  -2   15.90    7.60
  -5  12  -2   10.80    5.10
   5 -12   2   15.00    6.10
   5 -12   2   29.30    9.90
   5 -12   2    6.30    7.90
   5 -12   2   23.50   10.40
  -6  12  -2   -3.20    6.00
  -6  12  -2    2.80    4.60
  -6  12  -2    8.90    7.90
  -6  12  -2    5.50    5.30
  -6  12  -2    3.60    5.20
  -6  12  -2    7.80    5.90
   6 -12   2  -10.90    6.20
   6 -12   2   12.80    7.20
   6 -12   2    1.00    5.50
   6 -12   2    2.70    9.80
   6 -12   2   21.50    9.30
  -7  12  -2   21.90    5.20
  -7  12  -2   21.20    6.00
  -7  12  -2   23.20    7.10
  -7  12  -2   22.50    4.70
  -7  12  -2   20.70    6.90
  -7  12  -2   31.70    9.20
   7 -12   2   48.50   10.80
   7 -12   2   31.60    5.90
   7 -12   2   24.40   11.80
   7 -12   2   34.60    7.90
  -8  12  -2    3.20    8.00
  -8  12  -2    0.60    6.30
   8 -12   2   16.80    7.70
   8 -12   2   14.80    9.70
   8 -12   2   17.80   11.50
   6  11  -2    3.80    7.70
   6  11  -2   -2.70    5.60
   6  11  -2   -0.10    7.80
  -6 -11   2  -12.70    9.20
  -6 -11   2    2.30    8.70
  -6 -11   2  -13.90    7.50
  -6 -11   2   -3.30   11.70
  -6 -11   2    2.10    4.50
   5  11  -2   13.40    7.60
   5  11  -2   16.00    6.00
   5  11  -2   10.40    6.50
  -5 -11   2    9.30   11.00
  -5 -11   2   -7.50    7.30
  -5 -11   2   -4.40    8.50
  -5 -11   2    5.40    7.70
   4  11  -2   25.00    7.40
   4  11  -2   26.00    6.70
   4  11  -2   19.30    7.50
  -4 -11   2   29.50    8.40
  -4 -11   2   14.30    9.00
  -4 -11   2   23.80   11.00
  -4 -11   2   16.30    7.40
   3  11  -2   11.10    6.10
   3  11  -2   13.20    6.80
   3  11  -2   11.10    3.20
   3  11  -2   20.00    6.80
   3  11  -2   13.00    5.60
   3  11  -2   11.80    3.40
  -3 -11   2    8.50    6.50
  -3 -11   2   -1.10    7.60
  -3 -11   2   13.70    5.10
  -3 -11   2   16.00    9.90
   2  11  -2    1.90    5.40
   2  11  -2   -0.20    6.00
   2  11  -2    9.90    3.60
   2  11  -2   -0.60    5.50
   2  11  -2   14.80    6.20
  -2 -11   2   -7.90    7.40
  -2 -11   2    8.60    9.50
  -2 -11   2    0.60    6.90
  -2 -11   2    2.90    6.60
  -2 -11   2   -0.10    4.40
   1  11  -2   22.20    6.20
   1  11  -2   26.70    6.00
   1  11  -2   16.90    5.20
   1  11  -2    8.40    5.80
  -1 -11   2   15.90    9.10
  -1 -11   2   11.60    6.40
  -1 -11   2   16.10    7.20
  -1 -11   2   11.30    4.80
  -1 -11   2   13.60    6.50
   0  11  -2  214.38   13.00
   0  11  -2  212.68   11.50
   0  11  -2  181.18   11.10
   0  11  -2  181.28   12.70
   0  11  -2  199.28   13.00
   0  11  -2  180.18   13.10
   0 -11   2  199.58   17.50
   0 -11   2  194.78   14.10
   0 -11   2  196.78   13.70
   0 -11   2  199.38   13.80
   0 -11   2  175.78   14.20
  -1  11  -2   12.60    5.00
  -1  11  -2   21.80    5.10
  -1  11  -2   24.50    6.40
  -1  11  -2   23.50    5.50
   1 -11   2   20.90    6.80
   1 -11   2   22.80    6.70
   1 -11   2   13.20    7.70
   1 -11   2   23.60    9.30
   1 -11   2   21.30    5.10
  -2  11  -2   51.79    5.70
  -2  11  -2   60.99    8.20
  -2  11  -2   91.49   12.80
  -2  11  -2   60.19    7.90
  -2  11  -2   64.89    6.40
   2 -11   2   53.49    9.70
   2 -11   2   48.70    8.10
   2 -11   2   53.29    9.30
   2 -11   2   77.69   13.30
   2 -11   2   68.59    8.50
  -3  11  -2  103.29    8.80
  -3  11  -2   93.19    9.30
  -3  11  -2  101.59    8.70
  -3  11  -2  101.79    7.70
  -3  11  -2  107.89    9.30
  -3  11  -2   90.19    8.40
  -3  11  -2   87.99    7.80
   3 -11   2   91.39    8.30
   3 -11   2  105.69   11.40
   3 -11   2   93.99   10.10
   3 -11   2  127.19    9.70
   3 -11   2  108.39   13.80
   3 -11   2  115.69   11.30
  -4  11  -2  103.99   19.00
  -4  11  -2  104.89    9.10
  -4  11  -2  103.99    8.40
  -4  11  -2  103.89    7.60
  -4  11  -2  109.09    8.40
  -4  11  -2  119.99    9.90
  -4  11  -2   80.79   17.90
  -4  11  -2  119.89    9.80
   4 -11   2  118.09   15.20
   4 -11   2  100.49    8.80
   4 -11   2  104.09   10.50
   4 -11   2   95.59   24.40
   4 -11   2  105.39   11.40
   4 -11   2   96.99   19.30
   4 -11   2   99.89   11.20
  -5  11  -2    1.80    5.80
  -5  11  -2  -17.30   18.10
  -5  11  -2   -0.30    4.20
  -5  11  -2   -1.20    4.80
  -5  11  -2    0.70    4.60
  -5  11  -2   -1.00    4.40
  -5  11  -2   -2.60    3.90
  -5  11  -2    6.00   20.50
  -5  11  -2    5.20    5.30
   5 -11   2    2.10    6.20
   5 -11   2    4.80    4.70
   5 -11   2   41.90   18.90
   5 -11   2   10.40   17.20
   5 -11   2   -2.80    5.00
   5 -11   2    2.40    8.90
   5 -11   2   -3.10    8.20
   5 -11   2   -7.80    6.10
  -6  11  -2    2.80    3.70
  -6  11  -2    1.80    4.50
  -6  11  -2    8.10    4.10
  -6  11  -2   -2.70   17.40
  -6  11  -2    0.30    4.80
  -6  11  -2    2.10    6.50
  -6  11  -2  -19.70   18.40
  -6  11  -2    6.90    5.40
  -6  11  -2    0.30    5.30
   6 -11   2   14.90   21.60
   6 -11   2    6.10    5.60
   6 -11   2    8.00    9.30
   6 -11   2   -0.90    5.70
   6 -11   2  -26.50   22.70
   6 -11   2   -1.70    4.60
  -7  11  -2   19.50    7.50
  -7  11  -2    3.10    5.00
  -7  11  -2   11.30    4.70
  -7  11  -2  -50.69   31.60
  -7  11  -2    5.10    3.20
  -7  11  -2    3.80    4.90
  -7  11  -2   11.80    6.20
  -7  11  -2    9.00    4.00
   7 -11   2    1.60   29.10
   7 -11   2    3.70    5.60
   7 -11   2   11.70    9.20
   7 -11   2   11.20    5.50
   7 -11   2   28.70    9.00
   7 -11   2   -0.40    5.90
  -8  11  -2    9.70    7.90
  -8  11  -2    9.20    6.60
  -8  11  -2    3.10    5.20
   8 -11   2    6.30    8.80
   8 -11   2   -4.00    5.80
   8 -11   2   15.30    7.50
   8 -11   2    6.90    8.60
  -9  11  -2    9.30    8.40
  -9  11  -2    6.10    7.30
   9 -11   2   16.50    8.10
   9 -11   2   -1.70    7.90
   9 -11   2    2.00   10.30
   7  10  -2   -0.70    7.80
   7  10  -2    3.60    3.90
   7  10  -2   -5.70    6.90
  -7 -10   2   -5.00    8.70
  -7 -10   2    2.60    7.90
   6  10  -2    5.30    3.90
   6  10  -2   -0.40    5.30
   6  10  -2   -1.70    7.20
   6  10  -2    4.20    6.90
   6  10  -2    4.30    5.30
  -6 -10   2    0.30   10.20
  -6 -10   2  -16.40    8.20
  -6 -10   2  -10.00    7.10
  -6 -10   2   10.30    4.00
  -6 -10   2   -2.80    4.80
  -6 -10   2    6.30    7.00
   5  10  -2   11.20    5.40
   5  10  -2   10.90    4.10
   5  10  -2   20.30    7.00
   5  10  -2   27.70    5.50
  -5 -10   2   10.80    7.80
  -5 -10   2    9.00    8.30
  -5 -10   2    9.00    4.80
  -5 -10   2   -2.80    6.50
  -5 -10   2   17.30    9.60
   4  10  -2   77.39    7.80
   4  10  -2   72.59   15.00
   4  10  -2   54.09    5.80
   4  10  -2   67.99    7.50
   4  10  -2   61.19    9.90
   4  10  -2   79.69    7.60
   4  10  -2   60.59   14.60
   4  10  -2   59.49    7.40
  -4 -10   2   48.70    7.80
  -4 -10   2   71.99    8.30
  -4 -10   2   74.49    9.90
  -4 -10   2   58.29    8.50
  -4 -10   2   66.49    7.10
  -4 -10   2   91.09   14.00
   3  10  -2    7.10    3.00
   3  10  -2    3.00    5.60
   3  10  -2    7.30    5.50
   3  10  -2   10.70    4.80
   3  10  -2    5.00    5.30
  -3 -10   2    2.00    3.30
  -3 -10   2    4.10    3.40
  -3 -10   2    1.90    5.90
  -3 -10   2    0.40    6.30
  -3 -10   2    3.20    4.60
  -3 -10   2    7.30    8.70
  -3 -10   2   -5.50    6.40
   2  10  -2   64.79    5.80
   2  10  -2   78.49    7.60
   2  10  -2   59.69    5.10
   2  10  -2   47.80    6.20
   2  10  -2   69.69    9.10
   2  10  -2   69.29    8.40
  -2 -10   2   56.59    9.30
  -2 -10   2   65.49    6.40
  -2 -10   2   51.09    9.10
   1  10  -2   45.20    5.20
   1  10  -2   33.90    5.30
   1  10  -2   61.59    7.10
   1  10  -2   60.99    8.10
   1  10  -2   43.80    6.30
   1  10  -2   31.80    4.80
  -1 -10   2   51.99    7.60
  -1 -10   2   66.49   11.60
  -1 -10   2   46.60    8.20
  -1 -10   2   43.20    5.10
  -1 -10   2   59.49    9.10
  -1 -10   2   58.09    8.80
   0  10  -2  176.88    9.90
   0  10  -2  154.48   10.20
   0  10  -2  174.88   10.60
   0  10  -2  165.98    9.70
   0  10  -2  149.88   10.50
   0  10  -2  155.98   10.80
   0  10  -2  175.58   11.60
   0  10  -2  183.08   10.80
   0 -10   2  172.08   11.00
   0 -10   2  174.38   12.20
   0 -10   2  182.48   15.20
   0 -10   2  169.78   12.30
   0 -10   2  144.69   10.90
   0 -10   2  145.89   10.00
   0 -10   2  162.78   12.50
  -1  10  -2   15.80    3.60
  -1  10  -2    6.90    2.90
  -1  10  -2   -0.10    4.10
  -1  10  -2    6.40    3.20
  -1  10  -2  -12.70   12.40
  -1  10  -2    9.30    4.80
  -1  10  -2   11.30    4.90
  -1  10  -2   20.50   13.00
  -1  10  -2   13.60    4.00
   1 -10   2   11.80   13.50
   1 -10   2   -0.20    5.20
   1 -10   2   20.20   13.60
   1 -10   2    2.60    5.80
   1 -10   2    5.30    3.30
   1 -10   2    7.70    4.40
   1 -10   2    7.20    4.50
   1 -10   2    9.50    5.40
   1 -10   2   13.70    8.20
  -2  10  -2  114.69    9.30
  -2  10  -2  123.69    8.30
  -2  10  -2  128.29    9.40
  -2  10  -2  143.49   20.30
  -2  10  -2  110.09   18.30
  -2  10  -2  141.09    8.80
  -2  10  -2  118.29    9.40
  -2  10  -2  115.09    8.70
  -2  10  -2  136.89    8.40
   2 -10   2  124.69   10.00
   2 -10   2  144.29   18.50
   2 -10   2  114.99   11.00
   2 -10   2  121.09    9.70
   2 -10   2  110.79    8.60
   2 -10   2  121.99   19.00
   2 -10   2  114.69    9.50
   2 -10   2  151.58   13.60
   2 -10   2  124.39   10.40
  -3  10  -2   18.70    4.30
  -3  10  -2   13.60    4.20
  -3  10  -2    9.50    4.40
  -3  10  -2    9.00    4.10
  -3  10  -2   11.40    4.50
  -3  10  -2   24.30   21.30
  -3  10  -2   15.60    3.90
  -3  10  -2   15.30    5.20
  -3  10  -2   61.89   27.20
   3 -10   2   11.90    4.30
   3 -10   2   14.10    5.60
   3 -10   2   21.90    8.00
   3 -10   2   20.80   26.40
   3 -10   2    9.30    5.30
   3 -10   2    8.30    6.10
   3 -10   2   30.40   18.60
   3 -10   2   14.60    4.80
  -4  10  -2   -4.20    4.20
  -4  10  -2   -3.00    4.30
  -4  10  -2    1.50    3.70
  -4  10  -2    0.90    5.10
  -4  10  -2   -6.70   14.40
  -4  10  -2   28.40   16.20
  -4  10  -2   -2.40    3.50
  -4  10  -2   -0.30    3.70
  -4  10  -2   -2.60    4.00
   4 -10   2  -13.30   15.60
   4 -10   2   -4.80    4.50
   4 -10   2   -4.40    4.20
   4 -10   2   -1.30    6.40
   4 -10   2    3.10   14.40
   4 -10   2   -1.80    5.30
   4 -10   2    7.30    5.40
   4 -10   2   -2.40    8.20
  -5  10  -2   25.90    4.50
  -5  10  -2   26.50   14.40
  -5  10  -2   24.70    3.70
  -5  10  -2   22.30    5.20
  -5  10  -2   26.30    4.60
  -5  10  -2   16.90   15.00
  -5  10  -2   21.80    5.10
   5 -10   2   28.70   14.80
   5 -10   2   34.40   10.90
   5 -10   2   20.20   18.50
   5 -10   2   20.20    5.80
   5 -10   2   32.40    6.50
   5 -10   2   17.80    4.90
   5 -10   2   24.00    7.30
   5 -10   2   21.90    5.30
  -6  10  -2   -3.10    5.20
  -6  10  -2   -5.80    4.90
  -6  10  -2   -2.60    3.60
  -6  10  -2   -9.10   14.50
  -6  10  -2   -1.10    4.60
  -6  10  -2    0.60    3.00
  -6  10  -2   -4.20    4.30
  -6  10  -2   -4.70    5.10
  -6  10  -2  -15.90   14.70
   6 -10   2   -5.30    5.90
   6 -10   2   -7.00    4.30
   6 -10   2    8.30   18.10
   6 -10   2   -7.00    7.00
   6 -10   2   -2.90   19.60
   6 -10   2   -7.30    7.90
  -7  10  -2   29.00    6.30
  -7  10  -2   -8.00   18.90
  -7  10  -2   19.10    4.90
  -7  10  -2   17.20    5.80
  -7  10  -2   20.10    5.20
  -7  10  -2   11.90    5.30
  -7  10  -2   15.00    3.10
  -7  10  -2   24.00   19.70
   7 -10   2    6.00    5.30
   7 -10   2   32.50   23.70
   7 -10   2   20.20   22.00
   7 -10   2   16.30    5.10
   7 -10   2   10.90    5.40
   7 -10   2   20.80    8.40
  -8  10  -2   72.59    9.90
  -8  10  -2   59.49    6.10
  -8  10  -2   59.79    8.80
  -8  10  -2   50.79    8.10
  -8  10  -2   65.99    9.30
  -8  10  -2   69.49    9.00
   8 -10   2   74.69   10.40
   8 -10   2   81.19   23.30
   8 -10   2   71.69   12.70
   8 -10   2   40.80    7.50
   8 -10   2   63.79   20.40
   8 -10   2   48.00    7.30
   8 -10   2   52.39    8.00
   8 -10   2   83.29   13.90
  -9  10  -2   12.30    6.80
  -9  10  -2   -0.80    5.20
  -9  10  -2    9.40    7.80
   9 -10   2    3.60    6.40
   9 -10   2   10.10    4.50
   9 -10   2    9.30    9.70
   9 -10   2   18.10    8.60
   9 -10   2    9.30    7.20
 -10  10  -2   -0.30    5.80
 -10  10  -2    9.30    8.30
 -10  10  -2    4.60    6.60
  10 -10   2   14.50    7.50
  10 -10   2    1.70    6.50
  10 -10   2    3.00   11.50
   8   9  -2   -8.30    6.50
   8   9  -2    1.00    8.10
   8   9  -2    3.40    5.00
  -8  -9   2   -7.60   11.40
  -8  -9   2   -6.40    7.40
  -8  -9   2   -5.20    9.30
   7   9  -2   -4.00    6.10
   7   9  -2   -5.10    6.00
   7   9  -2    1.10    5.00
  -7  -9   2  -10.40    8.20
  -7  -9   2  -12.00    7.10
  -7  -9   2   -5.70    7.90
  -7  -9   2  -14.90    9.10
   6   9  -2   38.60    7.20
   6   9  -2   30.30    4.90
   6   9  -2   50.09    6.80
   6   9  -2   39.70    6.80
  -6  -9   2   27.90    4.50
  -6  -9   2   25.60    8.50
  -6  -9   2   34.90    9.10
  -6  -9   2   47.90   10.60
  -6  -9   2   40.40    5.40
  -6  -9   2   43.80    7.00
  -6  -9   2   34.00    8.00
   5   9  -2   39.50    6.20
   5   9  -2   31.30    5.70
   5   9  -2   25.30    6.20
   5   9  -2   32.60    4.80
   5   9  -2   24.00    4.70
  -5  -9   2   24.80    4.90
  -5  -9   2   23.70    7.20
  -5  -9   2   16.30    7.10
  -5  -9   2   16.90    6.70
  -5  -9   2   25.70    4.40
  -5  -9   2   36.50    8.90
   4   9  -2    0.40    4.10
   4   9  -2    5.90   10.60
   4   9  -2    6.60   10.20
   4   9  -2    3.10    4.30
   4   9  -2    3.50    3.50
  -4  -9   2   -1.60    5.30
  -4  -9   2   -2.90    3.10
  -4  -9   2    2.80    3.20
  -4  -9   2   -3.80    6.00
  -4  -9   2   -1.70    3.70
  -4  -9   2    5.20    6.30
   3   9  -2   22.00    4.70
   3   9  -2   22.90    3.30
   3   9  -2   15.00    4.00
   3   9  -2   28.80    4.60
   3   9  -2   30.40    5.70
  -3  -9   2   13.10    3.30
  -3  -9   2   30.10    5.70
  -3  -9   2   22.20    3.60
  -3  -9   2   23.50    7.40
  -3  -9   2   29.20    6.00
  -3  -9   2   18.20    4.00
  -3  -9   2   18.10    6.30
   2   9  -2  140.99    8.90
   2   9  -2  143.89   10.70
   2   9  -2  144.49    9.60
   2   9  -2  140.49    9.30
   2   9  -2  138.59   20.10
   2   9  -2  147.09    9.70
   2   9  -2  140.39    9.20
   2   9  -2  151.58   21.80
   2   9  -2  142.59    8.40
  -2  -9   2  119.99    8.80
  -2  -9   2  149.19   10.30
  -2  -9   2  142.29    8.80
  -2  -9   2  144.69   20.30
  -2  -9   2  145.59   12.90
  -2  -9   2  142.39    9.20
  -2  -9   2  140.99   10.90
  -2  -9   2  145.99   10.50
   1   9  -2    2.40   10.00
   1   9  -2   11.30    2.70
   1   9  -2    6.50    4.00
   1   9  -2   11.80    5.00
   1   9  -2    6.60    3.70
   1   9  -2   -1.50    9.90
   1   9  -2   12.80    4.40
   1   9  -2    6.20    3.90
  -1  -9   2   20.80    6.80
  -1  -9   2   -4.30   11.00
  -1  -9   2    9.90    5.00
  -1  -9   2    9.30    3.10
  -1  -9   2    8.30    3.00
  -1  -9   2   15.00    5.30
  -1  -9   2   25.60   11.30
  -1  -9   2   11.60    3.80
   0   9  -2    2.00   11.90
   0   9  -2   11.10   12.90
   0   9  -2   -4.00    3.80
   0   9  -2   -4.40    3.90
   0   9  -2    0.40    3.40
   0   9  -2   -4.60    3.60
   0   9  -2    1.70    3.10
   0   9  -2    1.80    2.60
   0   9  -2   -0.40    3.20
   0   9  -2    5.20    2.90
   0  -9   2   -9.00   11.80
   0  -9   2   -1.60    3.70
   0  -9   2   -2.90    3.00
   0  -9   2    6.00    5.30
   0  -9   2   -5.40    6.60
   0  -9   2   -6.90    4.50
   0  -9   2    3.80    4.80
   0  -9   2   -1.30    2.90
   0  -9   2   -5.60    9.60
  -1   9  -2   18.90    4.60
  -1   9  -2   20.60   12.20
  -1   9  -2   14.50    4.10
  -1   9  -2   13.20    3.60
  -1   9  -2   26.20    3.30
  -1   9  -2    8.30   10.50
  -1   9  -2   16.90    4.10
  -1   9  -2   15.30    3.50
   1  -9   2   18.50    4.30
   1  -9   2    8.70   11.60
   1  -9   2   24.30    5.00
   1  -9   2   20.60    3.90
   1  -9   2   18.90    3.30
   1  -9   2   27.80    5.20
   1  -9   2   18.00    5.20
   1  -9   2   21.90   10.20
   1  -9   2   21.10    7.40
  -2   9  -2   -0.20    3.80
  -2   9  -2    9.10   11.60
  -2   9  -2   -3.00    3.40
  -2   9  -2   -4.30    3.80
  -2   9  -2    5.30    3.40
  -2   9  -2    5.70   10.60
  -2   9  -2   -1.20    3.30
  -2   9  -2    7.30    3.10
  -2   9  -2    0.90    4.00
  -2   9  -2    1.30    3.00
   2  -9   2    2.50    2.80
   2  -9   2    3.40    4.80
   2  -9   2    2.40   12.30
   2  -9   2   -3.50    4.60
   2  -9   2    2.00    3.00
   2  -9   2    8.90   10.20
   2  -9   2   -0.50    3.90
   2  -9   2   -1.00    6.90
   2  -9   2   -1.60    3.30
  -3   9  -2    9.80    3.40
  -3   9  -2    8.80    3.90
  -3   9  -2    9.00    4.30
  -3   9  -2    8.90    3.10
  -3   9  -2   11.00    3.50
  -3   9  -2    3.90    3.20
  -3   9  -2   25.00   11.50
  -3   9  -2   13.10    3.70
  -3   9  -2   -1.70   10.90
  -3   9  -2    6.60    3.90
   3  -9   2   11.80   12.60
   3  -9   2    3.90    3.60
   3  -9   2   14.70    5.30
   3  -9   2    5.50    3.00
   3  -9   2   20.80    7.10
   3  -9   2    6.90    4.60
   3  -9   2    4.20    4.60
   3  -9   2    2.30    4.00
   3  -9   2   18.50   11.10
  -4   9  -2  331.67   17.00
  -4   9  -2  292.87   18.10
  -4   9  -2  354.66   17.60
  -4   9  -2  329.67   17.80
  -4   9  -2  333.27   17.40
  -4   9  -2  327.77   17.70
  -4   9  -2  327.17   17.60
  -4   9  -2  308.47   26.80
  -4   9  -2  334.57   25.90
   4  -9   2  307.77   18.00
   4  -9   2  275.47   18.70
   4  -9   2  309.97   18.30
   4  -9   2  328.37   26.60
   4  -9   2  281.87   25.80
   4  -9   2  315.17   19.90
   4  -9   2  306.77   18.50
   4  -9   2  330.17   18.30
  -5   9  -2   67.89   16.50
  -5   9  -2   94.59    7.70
  -5   9  -2   68.89    7.50
  -5   9  -2   82.99    6.60
  -5   9  -2   89.39    7.40
  -5   9  -2   87.99    7.40
  -5   9  -2   70.69    7.10
  -5   9  -2   81.09   17.30
   5  -9   2   87.09   12.10
   5  -9   2   65.59    7.60
   5  -9   2   71.59    8.20
   5  -9   2   90.09   18.80
   5  -9   2  121.59   18.90
   5  -9   2   74.59    7.90
   5  -9   2   79.19    9.40
   5  -9   2   63.39    9.30
  -6   9  -2    2.90    4.00
  -6   9  -2   -1.00    3.90
  -6   9  -2    4.80    3.00
  -6   9  -2    3.50    2.50
  -6   9  -2  -11.30   13.20
  -6   9  -2    8.60    4.80
  -6   9  -2   12.90   15.40
  -6   9  -2   -4.80    3.80
  -6   9  -2   -0.90    4.90
   6  -9   2   -9.50   14.70
   6  -9   2    4.20    4.70
   6  -9   2    1.60    4.20
   6  -9   2    1.90    6.10
   6  -9   2   -2.20    4.40
   6  -9   2    3.80    7.10
   6  -9   2   10.00   16.50
   6  -9   2    4.50    5.70
  -7   9  -2   65.79    7.30
  -7   9  -2   64.39   16.40
  -7   9  -2   65.29    8.70
  -7   9  -2   60.39    7.10
  -7   9  -2   47.80    4.70
  -7   9  -2   67.29    7.90
  -7   9  -2   79.69    7.20
  -7   9  -2   47.40   17.00
  -7   9  -2   59.69    5.40
   7  -9   2   62.89    7.80
   7  -9   2   55.19    8.40
   7  -9   2   54.19    7.50
   7  -9   2   79.09    8.90
   7  -9   2   76.99   10.00
   7  -9   2   61.79   16.60
   7  -9   2   35.70   17.90
   7  -9   2   67.39   11.20
  -8   9  -2  119.89   30.20
  -8   9  -2  167.98   12.00
  -8   9  -2  145.79   32.40
  -8   9  -2  171.88   12.30
  -8   9  -2  171.48   11.50
  -8   9  -2  178.78   12.60
   8  -9   2  197.28   15.30
   8  -9   2  177.38   14.70
   8  -9   2  156.58   12.20
   8  -9   2  161.98   37.10
   8  -9   2  175.68   39.40
   8  -9   2  173.08   11.80
  -9   9  -2    2.40    4.70
  -9   9  -2    6.30    5.70
  -9   9  -2    4.60    5.30
  -9   9  -2    8.90    6.70
   9  -9   2   20.80    9.30
   9  -9   2   18.20    7.50
   9  -9   2   11.00    8.10
   9  -9   2   -2.90    4.90
 -10   9  -2    8.00    5.20
 -10   9  -2   12.70    7.40
  10  -9   2   28.90   10.70
  10  -9   2   29.30    9.30
  10  -9   2    3.30    6.00
  10  -9   2   27.20    8.10
 -11   9  -2   17.60    6.60
 -11   9  -2   24.70    8.50
 -11   9  -2   20.00    8.10
  11  -9   2   32.90   13.40
  11  -9   2   18.10    6.70
  11  -9   2   29.40   12.00
   9   8  -2   15.60    5.70
   9   8  -2    8.40    6.10
   9   8  -2    4.30    5.80
  -9  -8   2   12.80    8.50
  -9  -8   2   -0.30    7.20
  -9  -8   2   -1.60    9.90
  -9  -8   2    8.30    9.80
   8   8  -2   -7.30    5.90
   8   8  -2   -2.50    5.80
   8   8  -2    2.20    4.60
  -8  -8   2   -3.00    8.30
  -8  -8   2   -8.80    9.40
  -8  -8   2   -5.50    7.60
  -8  -8   2    1.00    3.80
  -8  -8   2   -3.20    6.70
   7   8  -2   20.90    4.90
   7   8  -2   19.50    6.10
   7   8  -2   23.00    6.00
  -7  -8   2   19.80    8.20
  -7  -8   2   10.00    3.80
  -7  -8   2   20.00    8.90
  -7  -8   2   10.90    6.80
  -7  -8   2   10.40    7.20
   6   8  -2   94.49    8.20
   6   8  -2  131.79   11.50
   6   8  -2   92.79    7.60
   6   8  -2  102.49    8.00
   6   8  -2  116.99   10.40
  -6  -8   2  106.39    8.20
  -6  -8   2   86.99    7.80
  -6  -8   2   99.69    7.20
  -6  -8   2   97.79   10.60
  -6  -8   2  103.69   13.90
  -6  -8   2   97.09   11.00
  -6  -8   2   88.69   10.30
   5   8  -2   99.89    7.40
   5   8  -2   91.09    7.00
   5   8  -2  104.59    9.50
   5   8  -2   94.89    6.70
   5   8  -2   99.99    7.90
  -5  -8   2   90.09    6.70
  -5  -8   2   90.09    9.50
  -5  -8   2   84.29    7.00
  -5  -8   2   86.09   10.10
  -5  -8   2   95.29   12.20
  -5  -8   2   94.79    9.80
  -5  -8   2   99.79    6.80
   4   8  -2    6.90    3.70
   4   8  -2   -2.40    3.80
   4   8  -2    4.30    3.40
   4   8  -2    6.30    8.60
   4   8  -2    5.50    4.50
   4   8  -2   10.20    8.00
   4   8  -2    5.40    3.30
   4   8  -2    5.50    3.00
  -4  -8   2    6.40    5.30
  -4  -8   2    6.90    5.20
  -4  -8   2    1.10    6.70
  -4  -8   2   -0.70    5.20
  -4  -8   2    7.00    2.70
  -4  -8   2    2.20    2.80
  -4  -8   2    3.40    3.00
   3   8  -2    0.10    2.90
   3   8  -2    1.10    4.20
   3   8  -2    6.10    8.60
   3   8  -2    3.20    2.50
   3   8  -2    0.70    4.30
   3   8  -2    1.80    3.60
   3   8  -2    7.60    8.30
   3   8  -2    4.50    3.60
   3   8  -2    4.00    2.70
  -3  -8   2    9.20    4.60
  -3  -8   2    1.60    5.00
  -3  -8   2    1.00    2.90
  -3  -8   2   12.60    4.90
  -3  -8   2    1.00    3.00
  -3  -8   2    2.70    2.80
  -3  -8   2    7.20    6.20
   2   8  -2   -8.40    3.30
   2   8  -2   -1.00    3.00
   2   8  -2   -0.60    2.20
   2   8  -2   -7.30    3.50
   2   8  -2   -0.30    2.60
   2   8  -2    3.10    2.50
  -2  -8   2   -2.20    2.90
  -2  -8   2    0.50    2.50
  -2  -8   2   -3.50    4.40
  -2  -8   2    5.00    4.30
  -2  -8   2   -1.90    5.60
  -2  -8   2    2.40    2.60
   1   8  -2   18.60    9.00
   1   8  -2   27.40    4.10
   1   8  -2   18.80    9.20
   1   8  -2   16.10    3.70
   1   8  -2   25.00    3.80
   1   8  -2   25.10    3.60
   1   8  -2   25.10    3.70
   1   8  -2   18.40    3.00
  -1  -8   2   27.10    5.00
  -1  -8   2   23.30    3.20
  -1  -8   2   22.70    9.00
  -1  -8   2   26.10    9.60
  -1  -8   2   25.00    3.10
  -1  -8   2   33.50    4.80
  -1  -8   2   32.20    6.20
  -1  -8   2   25.70    3.30
  -1  -8   2   27.10    3.80
  -1  -8   2   38.20    5.30
   0   8  -2    8.50    3.20
   0   8  -2    7.30    3.50
   0   8  -2   15.20    5.20
   0   8  -2    6.60    3.60
   0   8  -2   11.50    2.80
   0   8  -2    2.40    8.40
   0   8  -2   16.40    9.90
   0   8  -2    7.50    2.50
   0   8  -2    5.30    3.00
   0   8  -2   10.50    2.70
   0  -8   2   14.80    4.40
   0  -8   2   10.30    8.90
   0  -8   2   13.40    4.00
   0  -8   2    9.60    3.30
   0  -8   2    7.80    2.80
   0  -8   2   11.40    4.30
   0  -8   2    8.40    2.80
   0  -8   2    2.10    8.70
   0  -8   2   11.70    2.70
   0  -8   2   15.50    5.80
  -1   8  -2    0.20    3.20
  -1   8  -2    0.90    2.70
  -1   8  -2    2.00    2.70
  -1   8  -2    5.40    8.70
  -1   8  -2    9.50    9.30
  -1   8  -2    4.40    2.90
  -1   8  -2    8.90    3.40
  -1   8  -2    1.50    3.20
  -1   8  -2    3.30    2.50
   1  -8   2    3.40    4.00
   1  -8   2    3.70    2.60
   1  -8   2   14.10    9.70
   1  -8   2    3.10    3.20
   1  -8   2    3.30    5.50
   1  -8   2    5.00    4.00
   1  -8   2    3.10    2.60
   1  -8   2    7.80    8.90
   1  -8   2    2.70    4.10
   1  -8   2   -0.80    2.70
  -2   8  -2  105.39    7.20
  -2   8  -2  102.59    7.70
  -2   8  -2  106.49   15.10
  -2   8  -2  112.79    7.40
  -2   8  -2  115.19    7.00
  -2   8  -2  106.59    6.80
  -2   8  -2  106.89    7.40
  -2   8  -2  111.69    7.10
  -2   8  -2  117.59   15.10
  -2   8  -2  106.79    7.50
   2  -8   2  109.59   10.40
   2  -8   2  114.69    7.70
   2  -8   2   98.79    7.10
   2  -8   2  100.99    8.40
   2  -8   2  111.09   14.60
   2  -8   2  104.29    8.10
   2  -8   2   98.19    7.40
   2  -8   2  149.29   15.70
   2  -8   2  101.99    7.00
   2  -8   2   98.79    7.90
  -3   8  -2   94.59    7.00
  -3   8  -2   94.69    7.10
  -3   8  -2  100.59    6.80
  -3   8  -2  108.99    8.10
  -3   8  -2   88.19    7.10
  -3   8  -2  104.19    7.50
  -3   8  -2   88.69    7.30
  -3   8  -2   73.89   12.80
  -3   8  -2  118.39   16.20
  -3   8  -2  106.59    6.40
   3  -8   2  116.69   15.90
   3  -8   2   93.29   13.70
   3  -8   2   90.49    7.30
   3  -8   2  116.99    8.20
   3  -8   2  125.19   10.50
   3  -8   2   86.69    6.70
  -4   8  -2  130.79    8.70
  -4   8  -2  134.79    8.20
  -4   8  -2  132.49    8.60
  -4   8  -2  134.89   17.40
  -4   8  -2  138.39    8.80
  -4   8  -2  126.19    9.00
  -4   8  -2  137.59    9.00
  -4   8  -2  124.69   17.60
  -4   8  -2  134.49    7.80
   4  -8   2  114.39   16.50
   4  -8   2  131.79    9.20
   4  -8   2  130.79   17.50
   4  -8   2  142.89   11.90
   4  -8   2  131.79   10.70
   4  -8   2  128.39    9.70
   4  -8   2  126.89    9.60
   4  -8   2  143.59    9.00
  -5   8  -2   42.70    4.50
  -5   8  -2   46.70    5.90
  -5   8  -2   47.70    5.70
  -5   8  -2   34.40    5.80
  -5   8  -2   34.80    4.10
   5  -8   2   68.49   23.70
   5  -8   2   43.80    6.90
   5  -8   2   61.39   10.20
   5  -8   2   43.60    7.30
   5  -8   2   26.10    4.70
   5  -8   2   50.89    7.30
   5  -8   2   64.79   23.80
  -6   8  -2  245.58   12.90
  -6   8  -2  235.38   13.80
  -6   8  -2  240.28   14.20
  -6   8  -2  247.38   14.00
  -6   8  -2  222.08   22.20
  -6   8  -2  253.07   13.20
  -6   8  -2  243.88   14.00
  -6   8  -2  242.98   14.00
  -6   8  -2  231.48   22.20
   6  -8   2  247.48   14.00
   6  -8   2  240.78   14.80
   6  -8   2  249.58   23.50
   6  -8   2  236.18   14.90
   6  -8   2  268.17   24.40
   6  -8   2  236.78   16.30
   6  -8   2  229.88   14.10
   6  -8   2  226.68   14.00
  -7   8  -2  120.49   18.10
  -7   8  -2   70.99   15.00
  -7   8  -2  105.79    8.00
  -7   8  -2  105.29    8.60
  -7   8  -2   96.29    8.30
  -7   8  -2   88.79    6.50
  -7   8  -2  111.59    8.90
  -7   8  -2   89.29    8.50
   7  -8   2   89.09   16.30
   7  -8   2  108.89    9.70
   7  -8   2  114.99   10.50
   7  -8   2  108.29    8.50
   7  -8   2   95.29    8.00
   7  -8   2  121.89   11.50
   7  -8   2  110.19    9.00
   7  -8   2  103.79   16.00
  -8   8  -2   27.20    5.60
  -8   8  -2   23.20    4.80
  -8   8  -2   16.70    5.00
  -8   8  -2   32.40   16.00
  -8   8  -2   19.30    5.10
  -8   8  -2   26.00   14.20
   8  -8   2   12.30   14.10
   8  -8   2   24.40    6.40
   8  -8   2   23.30    8.80
   8  -8   2   29.00   15.10
   8  -8   2   18.10    4.10
   8  -8   2   21.30    5.20
   8  -8   2   30.10    7.10
  -9   8  -2   15.70    5.80
  -9   8  -2   19.70    6.40
  -9   8  -2   17.40    5.30
  -9   8  -2    9.60    4.70
  -9   8  -2   -3.30   21.00
  -9   8  -2   13.40   21.00
   9  -8   2   18.40    4.00
   9  -8   2    9.40    4.50
   9  -8   2   22.60    8.50
   9  -8   2   23.50    8.00
   9  -8   2   22.70    6.60
   9  -8   2   -6.00   19.20
   9  -8   2   -0.10   18.90
   9  -8   2   13.70    5.40
 -10   8  -2   33.90    6.40
 -10   8  -2   16.40    5.50
 -10   8  -2   29.30    6.40
  10  -8   2   24.00    9.80
  10  -8   2   33.30    8.90
  10  -8   2   17.40    5.80
  10  -8   2   23.30    7.70
 -11   8  -2    3.60    5.20
 -11   8  -2   11.70    7.70
 -11   8  -2   16.10    8.10
  11  -8   2   16.40    7.40
  11  -8   2    7.30    6.30
  11  -8   2   15.20   10.20
  11  -8   2   16.10    9.00
  10   7  -2   10.10    6.60
 -10  -7   2    8.40    7.50
 -10  -7   2   15.10    5.60
 -10  -7   2   37.10   11.50
   9   7  -2   22.50    5.70
   9   7  -2   10.90    6.20
   9   7  -2    7.90    6.80
  -9  -7   2   20.40    9.50
  -9  -7   2    8.30    4.60
  -9  -7   2   14.00    6.80
  -9  -7   2   11.30    7.20
  -9  -7   2   23.80    9.90
   8   7  -2    4.50    6.20
   8   7  -2    4.60    5.30
   8   7  -2    3.80    4.30
  -8  -7   2    4.80    8.00
  -8  -7   2   11.20    4.50
  -8  -7   2    3.80    6.40
  -8  -7   2   19.20    9.20
   7   7  -2   85.49    7.90
   7   7  -2   77.39    7.40
   7   7  -2   64.39    6.60
  -7  -7   2   68.09   10.60
  -7  -7   2   52.49    6.10
  -7  -7   2   55.99    9.40
  -7  -7   2   62.19    6.30
   6   7  -2    7.40    3.80
   6   7  -2   10.30    4.20
   6   7  -2    5.50    3.50
   6   7  -2   12.30    4.70
  -6  -7   2    6.50    7.10
  -6  -7   2    6.90    5.60
  -6  -7   2    7.30    4.00
  -6  -7   2    8.00    6.50
   5   7  -2   -1.70    4.30
   5   7  -2   -0.30    3.70
   5   7  -2    8.80    3.50
   5   7  -2    6.40    2.80
   5   7  -2   10.20    3.30
   5   7  -2    5.70    2.60
  -5  -7   2    9.20    3.20
  -5  -7   2    6.30    6.20
  -5  -7   2    5.00    2.90
  -5  -7   2    7.80    2.70
  -5  -7   2    7.60    5.40
  -5  -7   2    8.00    4.80
   4   7  -2   38.00    4.30
   4   7  -2   36.40    5.20
   4   7  -2   33.00    4.20
   4   7  -2   43.60   11.80
   4   7  -2   37.50    4.10
   4   7  -2   29.10    4.90
   4   7  -2   25.00    4.50
   4   7  -2   31.30    9.60
   4   7  -2   34.30    4.50
  -4  -7   2   47.50    7.80
  -4  -7   2   37.80    4.10
  -4  -7   2   41.70    4.40
  -4  -7   2   46.10    7.10
  -4  -7   2   32.10    4.20
  -4  -7   2   44.20    5.80
  -4  -7   2   40.50    6.70
   3   7  -2   28.70    4.30
   3   7  -2   32.10    4.70
   3   7  -2   40.50    3.90
   3   7  -2   38.50    8.10
   3   7  -2   39.40    5.80
   3   7  -2   24.50    7.60
  -3  -7   2   32.80    6.10
  -3  -7   2   30.40    4.20
  -3  -7   2   41.70    4.10
  -3  -7   2   48.20    6.50
  -3  -7   2   34.50    6.10
  -3  -7   2   38.40    5.50
  -3  -7   2   41.90    4.20
  -3  -7   2   35.90    8.40
   2   7  -2   80.49    6.30
   2   7  -2   78.69   10.70
   2   7  -2   88.89    5.10
   2   7  -2   71.09    5.40
   2   7  -2   84.79    5.10
   2   7  -2   63.79    6.20
   2   7  -2   70.19    4.90
   2   7  -2   64.59    5.50
   2   7  -2   85.59   10.60
   2   7  -2   60.29    5.70
  -2  -7   2   78.09    5.50
  -2  -7   2   68.19    7.10
  -2  -7   2   73.59   10.60
  -2  -7   2   89.59    8.40
  -2  -7   2   74.79    5.30
  -2  -7   2   80.69    6.50
  -2  -7   2   83.59    5.30
  -2  -7   2   73.89   10.30
  -2  -7   2   76.49    6.50
   1   7  -2  156.08    8.90
   1   7  -2  170.88    8.80
   1   7  -2  138.29   14.30
   1   7  -2  168.48    8.70
   1   7  -2  129.99    9.10
   1   7  -2  168.68    9.30
   1   7  -2  145.89    9.50
   1   7  -2  149.49   14.00
   1   7  -2  144.29    9.10
  -1  -7   2  172.28    9.00
  -1  -7   2  174.38   14.50
  -1  -7   2  157.38    9.00
  -1  -7   2  176.48   10.30
  -1  -7   2  142.89    9.70
  -1  -7   2  159.38   13.60
  -1  -7   2  175.68    9.20
  -1  -7   2  159.58    8.80
   0   7  -2    9.50    4.10
   0   7  -2    6.50    3.00
   0   7  -2    2.20    2.40
   0   7  -2    7.30    2.10
   0   7  -2   -3.00    2.50
   0   7  -2    5.30    7.20
   0   7  -2    1.80    2.60
   0   7  -2    2.20    2.40
   0   7  -2   -3.90    7.30
   0  -7   2    2.20    3.20
   0  -7   2    2.50    2.20
   0  -7   2    3.20    6.30
   0  -7   2   -0.20    2.30
   0  -7   2    1.10    2.60
   0  -7   2    5.10    5.80
   0  -7   2    4.40    2.20
   0  -7   2   -2.30    7.20
   0  -7   2    2.90    3.70
   0  -7   2    0.50    3.80
  -1   7  -2    1.20    2.20
  -1   7  -2    5.20    2.30
  -1   7  -2   -9.60    7.80
  -1   7  -2    1.10    2.20
  -1   7  -2   -4.40    7.00
  -1   7  -2    0.60    2.50
   1  -7   2   -5.30    6.80
   1  -7   2   -1.30    2.10
   1  -7   2   -2.50    3.10
   1  -7   2   -3.40    3.20
   1  -7   2    1.30    3.30
   1  -7   2   -6.30    7.20
   1  -7   2   -3.00    2.60
   1  -7   2   -2.30    2.10
  -2   7  -2  527.15   28.30
  -2   7  -2  551.24   33.50
  -2   7  -2  531.25   28.40
  -2   7  -2  559.04   28.20
  -2   7  -2  595.24   33.50
  -2   7  -2  567.94   28.20
  -2   7  -2  561.54   28.40
  -2   7  -2  522.45   28.20
  -2   7  -2  547.85   28.20
  -2   7  -2  574.84   28.00
   2  -7   2  548.05   28.50
   2  -7   2  565.54   32.50
   2  -7   2  542.05   28.20
   2  -7   2  588.44   30.10
   2  -7   2  564.34   28.40
   2  -7   2  522.85   28.40
   2  -7   2  567.14   28.30
   2  -7   2  549.74   28.60
   2  -7   2  537.35   28.20
   2  -7   2  536.45   32.80
  -3   7  -2  493.75   26.10
  -3   7  -2  514.95   26.30
  -3   7  -2  518.35   26.30
  -3   7  -2  548.65   31.60
  -3   7  -2  477.25   26.20
  -3   7  -2  515.65   26.10
  -3   7  -2  477.15   31.50
  -3   7  -2  524.55   25.90
  -3   7  -2  510.55   26.30
   3  -7   2  542.55   26.40
   3  -7   2  470.55   26.40
   3  -7   2  491.65   26.60
   3  -7   2  542.35   31.10
   3  -7   2  489.95   26.30
   3  -7   2  514.75   26.50
   3  -7   2  518.45   26.50
   3  -7   2  508.85   31.30
   3  -7   2  524.95   27.40
  -4   7  -2   20.90   10.00
  -4   7  -2   14.30    9.20
  -4   7  -2   12.70    3.30
  -4   7  -2    6.60    2.30
  -4   7  -2    9.70    2.70
  -4   7  -2   15.20    3.30
  -4   7  -2   12.90    3.30
  -4   7  -2   11.00    2.90
  -4   7  -2   14.80    3.40
   4  -7   2    7.80    3.00
   4  -7   2   16.30    3.90
   4  -7   2   13.00    4.10
   4  -7   2   15.70    3.20
   4  -7   2   13.90    3.40
   4  -7   2   23.70   10.10
   4  -7   2   11.30    4.70
   4  -7   2   11.20    9.60
   4  -7   2   18.20    5.60
  -5   7  -2   -1.80    3.00
  -5   7  -2    3.80    1.90
  -5   7  -2   -3.30    8.20
  -5   7  -2   -4.80    2.90
  -5   7  -2   -3.00    3.40
  -5   7  -2    3.10    3.30
  -5   7  -2    0.60    3.20
  -5   7  -2  -15.70    9.00
   5  -7   2    3.20    4.30
   5  -7   2   -2.20    3.70
   5  -7   2   -2.40    5.70
   5  -7   2    5.50    2.30
   5  -7   2   -7.70    8.20
   5  -7   2    4.20    3.30
   5  -7   2    8.10    3.40
   5  -7   2    3.60    4.40
   5  -7   2    6.00    9.90
  -6   7  -2  111.89    6.40
  -6   7  -2  144.39   16.80
  -6   7  -2  109.69    8.00
  -6   7  -2  117.89    8.40
  -6   7  -2  114.89    8.20
  -6   7  -2  120.19    6.80
  -6   7  -2  114.09    8.20
  -6   7  -2  160.38   19.20
  -6   7  -2  109.69    8.00
   6  -7   2  113.29    8.30
   6  -7   2  108.09    6.90
   6  -7   2  113.99   16.20
   6  -7   2  121.09    9.40
   6  -7   2  120.59    9.20
   6  -7   2  111.19    8.30
   6  -7   2  119.39    8.40
   6  -7   2  107.09   10.70
   6  -7   2  126.99   17.00
  -7   7  -2  170.28   10.30
  -7   7  -2  156.08   10.30
  -7   7  -2  169.18   10.00
  -7   7  -2  163.28   19.60
  -7   7  -2  147.49   18.30
  -7   7  -2  142.99    9.90
  -7   7  -2  169.58   10.70
   7  -7   2  146.39    9.90
   7  -7   2  165.78   13.10
   7  -7   2  163.28   10.70
   7  -7   2  161.78   10.60
   7  -7   2  152.08   11.40
   7  -7   2  168.58   11.50
   7  -7   2  179.18   20.20
   7  -7   2  163.98   19.20
  -8   7  -2    0.40    3.80
  -8   7  -2  -12.90   12.50
  -8   7  -2   -2.80    3.80
  -8   7  -2   -6.60   12.40
  -8   7  -2    1.10    3.20
  -8   7  -2   -2.00    4.80
  -8   7  -2   -3.20    4.40
  -8   7  -2   -3.80    3.00
   8  -7   2   -1.50    6.60
   8  -7   2   -3.80    3.60
   8  -7   2    1.10    4.10
   8  -7   2    1.00    3.40
   8  -7   2   16.90   14.10
   8  -7   2    5.20   12.00
   8  -7   2    0.30    5.90
   8  -7   2    3.20    5.50
   8  -7   2    1.00    3.60
  -9   7  -2  -25.00   14.80
  -9   7  -2   15.50    5.20
  -9   7  -2   22.50   16.00
  -9   7  -2    9.20    4.50
   9  -7   2   14.00   14.10
   9  -7   2   20.70   17.10
   9  -7   2   15.30    4.80
   9  -7   2   30.20    7.70
 -10   7  -2    5.00    5.70
 -10   7  -2    4.70    5.90
 -10   7  -2    2.20    5.00
 -10   7  -2   -2.00    4.50
  10  -7   2    5.20    6.80
  10  -7   2   -3.10    7.90
  10  -7   2   -2.50    8.20
  10  -7   2   -3.50    5.30
  10  -7   2   11.50    3.50
 -11   7  -2    5.10    6.40
 -11   7  -2    2.70    5.60
  11  -7   2   12.40    9.60
  11  -7   2   20.90    8.80
  11  -7   2    8.80    7.30
  11  -7   2    3.00    5.60
 -12   7  -2   22.90    6.90
 -12   7  -2   26.70    7.10
 -12   7  -2   32.60    7.70
  12  -7   2   37.50   12.20
  12  -7   2   28.90    9.10
  12  -7   2   20.60    7.50
  10   6  -2   -5.40    5.30
 -10  -6   2    3.90   10.10
 -10  -6   2   10.00    5.30
 -10  -6   2    2.30    7.80
 -10  -6   2    8.00    9.90
  -9  -6   2   15.00    9.00
  -9  -6   2   -0.90    8.70
  -9  -6   2    4.10    7.10
  -9  -6   2   -4.40    4.40
   8   6  -2   26.20    5.00
   8   6  -2   39.30    6.60
   8   6  -2   30.90    5.00
  -8  -6   2   40.70    8.50
  -8  -6   2   37.70    5.50
  -8  -6   2   31.00    7.20
   7   6  -2   63.09    6.50
   7   6  -2   87.09    7.90
   7   6  -2   88.39    7.50
  -7  -6   2   78.79   11.20
  -7  -6   2   71.79   10.80
  -7  -6   2   75.79    6.20
  -7  -6   2   57.49    8.80
  -7  -6   2   71.79    6.20
   6   6  -2   50.89    4.70
   6   6  -2   41.70    5.20
   6   6  -2   39.20    6.40
   6   6  -2   43.70    7.00
   6   6  -2   37.50    4.70
  -6  -6   2   41.40    4.90
  -6  -6   2   49.90    7.50
  -6  -6   2   42.30    7.70
  -6  -6   2   41.40    7.10
   5   6  -2   20.70    4.70
   5   6  -2   20.60    4.00
   5   6  -2   39.60    4.40
   5   6  -2   28.30    4.90
  -5  -6   2   31.00    6.50
  -5  -6   2   34.80    4.40
  -5  -6   2   35.50    6.00
  -5  -6   2   32.90    5.30
  -5  -6   2   27.40    4.20
   4   6  -2   -6.00    3.30
   4   6  -2    0.40    2.40
   4   6  -2   -2.00    2.40
   4   6  -2   -6.20    2.70
   4   6  -2   -6.20    2.70
  -4  -6   2   -1.70    4.20
  -4  -6   2   -3.40    3.70
  -4  -6   2   -4.90    2.50
  -4  -6   2   -1.60    4.90
   3   6  -2   91.39    5.20
   3   6  -2   67.99    9.20
   3   6  -2   81.29    5.60
   3   6  -2   85.89    5.30
   3   6  -2   92.49    6.40
   3   6  -2   67.09    5.30
   3   6  -2   86.39    5.70
   3   6  -2   77.19    7.10
   3   6  -2   68.79    9.30
  -3  -6   2   77.19    5.00
  -3  -6   2   64.39    6.70
  -3  -6   2   68.29    5.30
  -3  -6   2   78.89    5.30
  -3  -6   2   74.79    9.80
   2   6  -2  217.68   11.80
   2   6  -2  229.88   12.10
   2   6  -2  223.28   12.00
   2   6  -2  222.38   15.60
   2   6  -2  217.38   12.20
   2   6  -2  225.68   12.50
   2   6  -2  219.88   15.40
   2   6  -2  238.78   13.60
   2   6  -2  224.88   11.80
  -2  -6   2  220.28   15.20
  -2  -6   2  258.67   12.10
  -2  -6   2  223.48   13.00
  -2  -6   2  213.68   11.90
  -2  -6   2  218.38   12.60
  -2  -6   2  215.68   12.60
  -2  -6   2  235.68   11.90
  -2  -6   2  238.18   13.70
  -2  -6   2  224.18   15.60
   1   6  -2  541.95   31.70
   1   6  -2  587.84   31.70
   1   6  -2  557.74   28.60
   1   6  -2  584.64   28.40
   1   6  -2  567.24   28.40
   1   6  -2  526.85   28.70
   1   6  -2  563.74   28.60
   1   6  -2  571.74   28.60
   1   6  -2  558.34   28.90
   1   6  -2  587.64   28.50
   1   6  -2  575.14   28.60
  -1  -6   2  552.64   29.40
  -1  -6   2  565.14   28.50
  -1  -6   2  591.44   28.60
  -1  -6   2  503.55   28.70
  -1  -6   2  560.94   28.80
  -1  -6   2  559.74   29.10
  -1  -6   2  572.74   28.50
  -1  -6   2  594.24   31.50
  -1  -6   2  549.95   31.50
  -1  -6   2  562.94   28.50
   0   6  -2   72.59   13.30
   0   6  -2   80.09    4.90
   0   6  -2   70.79    5.20
   0   6  -2   70.29    5.10
   0   6  -2   75.59    4.60
   0   6  -2   62.39    5.00
   0   6  -2   74.89    4.60
   0   6  -2   67.29    4.70
   0   6  -2   67.39   12.70
   0   6  -2   64.39    5.40
   0   6  -2   69.19    4.90
   0  -6   2   58.59    5.80
   0  -6   2   68.99    4.70
   0  -6   2   72.59    5.30
   0  -6   2   70.09    6.70
   0  -6   2   76.99   10.70
   0  -6   2   69.69    4.80
   0  -6   2   97.29   12.70
   0  -6   2   77.09    5.10
   0  -6   2   63.99    5.20
  -1   6  -2  123.99    8.00
  -1   6  -2  151.08    8.10
  -1   6  -2  150.58    8.30
  -1   6  -2  162.78    8.00
  -1   6  -2  162.38    8.30
  -1   6  -2  118.79    8.20
  -1   6  -2  128.99    8.30
  -1   6  -2  135.09   12.90
  -1   6  -2  157.68   13.00
  -1   6  -2  122.89    8.00
  -1   6  -2  163.58    8.20
   1  -6   2  167.98    8.30
   1  -6   2  137.19    8.60
   1  -6   2  161.48    8.10
   1  -6   2  152.78   12.30
   1  -6   2  123.49    8.50
   1  -6   2  156.98   13.20
   1  -6   2  128.69    8.70
   1  -6   2  160.88    8.30
   1  -6   2  149.99    9.70
   1  -6   2  122.09    8.00
  -2   6  -2  835.42   42.60
  -2   6  -2  756.22   42.60
  -2   6  -2  865.31   46.40
  -2   6  -2  854.71   42.70
  -2   6  -2  798.42   42.50
  -2   6  -2  895.91   46.80
  -2   6  -2  828.52   42.70
  -2   6  -2  800.52   42.60
  -2   6  -2  875.81   42.70
  -2   6  -2  893.41   42.60
  -2   6  -2  842.82   42.40
   2  -6   2  831.82   43.30
   2  -6   2  885.31   46.30
   2  -6   2  812.92   42.60
   2  -6   2  845.92   45.90
   2  -6   2  849.91   42.60
   2  -6   2  905.31   42.70
   2  -6   2  913.51   42.70
   2  -6   2  831.92   42.80
   2  -6   2  837.32   42.80
   2  -6   2  828.32   42.90
  -3   6  -2   39.40    6.50
  -3   6  -2   48.90    4.30
  -3   6  -2   45.50    4.50
  -3   6  -2   30.00    3.40
  -3   6  -2   42.90    4.00
  -3   6  -2   38.40    4.20
  -3   6  -2   43.80    4.20
  -3   6  -2   42.80    8.30
  -3   6  -2   32.40    3.70
  -3   6  -2   52.49    8.40
   3  -6   2   31.00    4.70
   3  -6   2   46.10    9.50
   3  -6   2   42.40    6.80
   3  -6   2   45.70    4.50
   3  -6   2   51.59    5.30
   3  -6   2   42.50    4.60
   3  -6   2   58.29    9.40
   3  -6   2   32.50    4.80
   3  -6   2   39.30    4.90
   3  -6   2   28.60    4.00
   3  -6   2   30.70    3.50
  -4   6  -2  659.03   31.90
  -4   6  -2  614.64   32.30
  -4   6  -2  637.74   37.10
  -4   6  -2  621.34   32.20
  -4   6  -2  663.23   32.30
  -4   6  -2  641.74   32.20
  -4   6  -2  658.53   32.30
  -4   6  -2  655.13   32.60
  -4   6  -2  649.93   32.20
  -4   6  -2  636.54   36.80
  -4   6  -2  632.64   31.80
   4  -6   2  653.53   32.30
   4  -6   2  615.44   32.40
   4  -6   2  614.04   31.90
   4  -6   2  647.44   32.50
   4  -6   2  608.84   32.80
   4  -6   2  610.34   33.60
   4  -6   2  588.74   32.20
   4  -6   2  637.44   36.90
   4  -6   2  610.24   36.40
   4  -6   2  618.54   32.30
   4  -6   2  634.54   32.40
  -5   6  -2   53.99   10.90
  -5   6  -2   42.50    4.50
  -5   6  -2   42.60    4.80
  -5   6  -2   35.80    3.10
  -5   6  -2   52.49    4.70
  -5   6  -2   40.90    4.70
  -5   6  -2   41.70    4.30
  -5   6  -2   40.30    3.50
  -5   6  -2   73.49   12.40
  -5   6  -2   33.60    4.00
  -5   6  -2   38.50    5.10
   5  -6   2   37.60    4.80
   5  -6   2   47.10    9.80
   5  -6   2   33.90    5.50
   5  -6   2   42.80    7.40
   5  -6   2   41.40    5.00
   5  -6   2   41.30    3.50
   5  -6   2   31.40    5.00
   5  -6   2   38.00    4.30
   5  -6   2   49.90   10.30
   5  -6   2   37.00    4.40
  -6   6  -2   18.80    3.50
  -6   6  -2   16.10    3.10
  -6   6  -2   -4.20    9.00
  -6   6  -2    6.70    9.00
  -6   6  -2   11.80    3.10
  -6   6  -2   20.00    3.70
  -6   6  -2   11.20    3.20
  -6   6  -2   24.40    3.80
   6  -6   2   14.80    3.00
   6  -6   2   23.90    9.50
   6  -6   2   14.20    4.40
   6  -6   2   15.70    2.10
   6  -6   2   10.20    4.70
   6  -6   2   23.30   10.70
   6  -6   2    9.50    5.60
   6  -6   2   16.90    3.70
   6  -6   2   16.20    3.50
   6  -6   2   12.00    3.20
  -7   6  -2   -3.90    8.90
  -7   6  -2    2.00    3.60
  -7   6  -2   -2.80    3.70
  -7   6  -2    3.10   10.30
  -7   6  -2   -1.70    2.80
  -7   6  -2   -3.90    3.10
  -7   6  -2    0.90    2.80
  -7   6  -2    3.20    3.50
   7  -6   2   -2.80    3.10
   7  -6   2   -3.20    4.40
   7  -6   2    1.80    3.30
   7  -6   2   -3.30    3.30
   7  -6   2    5.50   10.10
   7  -6   2   -2.80    3.50
   7  -6   2   -6.50    4.50
   7  -6   2    4.90    9.50
  -8   6  -2   68.09    6.90
  -8   6  -2   64.09    5.80
  -8   6  -2   74.59    7.20
  -8   6  -2   60.79    6.20
  -8   6  -2   71.89   15.40
  -8   6  -2   62.09   18.40
  -8   6  -2   65.09    6.70
  -8   6  -2   58.39    5.90
   8  -6   2   62.19    7.00
   8  -6   2   86.09   23.70
   8  -6   2   63.99    5.90
   8  -6   2   66.09    8.30
   8  -6   2   63.49    5.90
   8  -6   2   65.19    9.50
   8  -6   2   64.19    6.10
   8  -6   2   63.19    8.10
  -9   6  -2   -1.10    4.50
  -9   6  -2   -7.20    3.60
  -9   6  -2    0.50   13.50
  -9   6  -2    1.00    3.90
  -9   6  -2  -17.40   12.60
  -9   6  -2    1.70    4.00
  -9   6  -2   -1.40    4.50
  -9   6  -2   -3.60    3.80
   9  -6   2    3.50    3.40
   9  -6   2   -6.90    4.10
   9  -6   2   -4.20    5.40
   9  -6   2    3.80    3.30
   9  -6   2    5.60   13.80
   9  -6   2   -3.30    6.60
   9  -6   2   -1.20    6.80
   9  -6   2   15.90   13.10
 -10   6  -2   46.50    6.70
 -10   6  -2   45.20    7.40
 -10   6  -2   43.50    8.40
 -10   6  -2   55.59    8.20
  10  -6   2   45.50    7.70
  10  -6   2   60.99   18.30
  10  -6   2   57.39   11.50
  10  -6   2   47.20    9.40
  10  -6   2   63.59    5.70
  10  -6   2   48.60    7.80
  10  -6   2   39.10   18.00
 -11   6  -2   41.70    6.20
 -11   6  -2   53.29    8.30
 -11   6  -2   48.30    7.90
  11  -6   2   38.50    7.80
  11  -6   2   68.99   11.10
  11  -6   2   60.19    5.70
  11  -6   2   57.89   11.10
 -12   6  -2    4.00    6.60
 -12   6  -2    3.30    6.50
 -12   6  -2    7.90    7.50
  12  -6   2    5.90    6.70
  12  -6   2   13.90    8.50
  12  -6   2   15.40   10.60
  11   5  -2    9.40    5.30
 -11  -5   2    9.80    6.40
 -11  -5   2    8.90    5.90
 -11  -5   2   10.90    5.20
 -11  -5   2   22.10   10.00
 -11  -5   2   17.80    8.50
  10   5  -2   -5.70    4.40
  10   5  -2   -6.00    8.40
 -10  -5   2    0.60    8.10
 -10  -5   2   -1.90    4.40
 -10  -5   2   12.80    6.10
 -10  -5   2   -0.60    5.00
 -10  -5   2    7.40    5.70
 -10  -5   2   -2.10    7.40
   9   5  -2    4.30    4.70
   9   5  -2   13.80    6.00
   9   5  -2   13.60    8.50
  -9  -5   2   12.00    4.40
  -9  -5   2   10.00    8.60
  -9  -5   2   15.00    7.10
  -9  -5   2   10.00    4.00
   8   5  -2   -5.80    4.00
   8   5  -2   10.10    6.20
   8   5  -2    4.40    3.70
   8   5  -2    0.80    4.30
   8   5  -2   -3.20    6.10
  -8  -5   2    0.20    4.00
  -8  -5   2    2.80    3.90
  -8  -5   2    1.90    7.10
  -8  -5   2   -8.30    6.10
   7   5  -2   13.40    5.80
   7   5  -2   14.00    3.70
   7   5  -2   15.80    5.10
   7   5  -2   14.10    4.50
   7   5  -2   17.70    3.70
  -7  -5   2   15.70    5.80
  -7  -5   2   12.50    6.50
  -7  -5   2   15.90    3.50
  -7  -5   2   13.00    3.50
   6   5  -2    7.30    4.40
   6   5  -2   10.50    3.20
   6   5  -2    0.40    3.30
   6   5  -2    1.80    3.70
   6   5  -2   17.70    3.30
  -6  -5   2   10.70    3.10
  -6  -5   2   13.00    4.80
  -6  -5   2   14.30    3.20
  -6  -5   2   12.80    5.90
   5   5  -2   10.40    4.10
   5   5  -2   18.20    3.00
   5   5  -2   19.30    3.10
   5   5  -2   11.50    3.70
  -5  -5   2   24.00    4.60
  -5  -5   2   18.50    5.50
  -5  -5   2   16.60    2.90
  -5  -5   2   18.00    3.00
   4   5  -2  126.09    7.60
   4   5  -2  148.69    8.40
   4   5  -2  132.79    7.70
  -4  -5   2  128.79    7.70
  -4  -5   2  117.19    7.20
  -4  -5   2  135.49    9.00
  -4  -5   2  132.09    9.50
  -4  -5   2  142.59    8.90
   3   5  -2  771.82   37.60
   3   5  -2  732.03   39.10
   3   5  -2  718.63   39.20
   3   5  -2  774.12   38.00
   3   5  -2  773.22   38.00
   3   5  -2  806.72   37.70
   3   5  -2  730.13   37.50
   3   5  -2  759.52   37.80
   3   5  -2  740.43   37.70
   3   5  -2  757.22   37.50
  -3  -5   2  721.03   38.10
  -3  -5   2  669.23   38.40
  -3  -5   2  754.62   37.50
  -3  -5   2  729.83   38.40
  -3  -5   2  721.33   38.10
  -3  -5   2  749.62   37.60
  -3  -5   2  790.62   37.50
   2   5  -2   90.79    4.80
   2   5  -2   83.59    4.80
   2   5  -2   45.30    9.60
   2   5  -2   95.79    5.20
   2   5  -2   70.99    4.70
   2   5  -2   57.59   10.20
   2   5  -2   70.39    4.70
  -2  -5   2   77.39    4.90
  -2  -5   2   75.99    5.60
  -2  -5   2   82.69    5.60
  -2  -5   2   89.59   11.40
  -2  -5   2   82.09    6.70
  -2  -5   2   52.59    8.70
   1   5  -2  226.78   15.00
   1   5  -2  232.28   12.40
   1   5  -2  222.08   15.20
   1   5  -2  230.68   12.20
   1   5  -2  230.68   12.10
   1   5  -2  230.18   12.30
   1   5  -2  235.38   12.00
   1   5  -2  232.58   12.20
   1   5  -2  238.38   12.10
   1   5  -2  231.48   12.20
   1   5  -2  229.28   12.00
  -1  -5   2  244.08   12.40
  -1  -5   2  233.28   12.30
  -1  -5   2  239.08   13.00
  -1  -5   2  221.98   14.70
  -1  -5   2  229.98   12.10
  -1  -5   2  228.58   15.10
  -1  -5   2  231.18   12.20
  -1  -5   2  243.98   12.70
  -1  -5   2  229.78   12.10
   0   5  -2  301.07   15.60
   0   5  -2  287.07   15.60
   0   5  -2  299.87   15.60
   0   5  -2  292.97   15.40
   0   5  -2  271.07   18.60
   0   5  -2  303.57   15.50
   0   5  -2  299.37   15.70
   0   5  -2  306.17   15.50
   0   5  -2  310.67   15.50
   0   5  -2  290.17   18.50
   0  -5   2  296.57   15.50
   0  -5   2  319.47   15.60
   0  -5   2  308.27   15.70
   0  -5   2  286.67   16.00
   0  -5   2  321.87   15.60
   0  -5   2  309.97   16.30
   0  -5   2  282.87   18.10
   0  -5   2  310.07   18.60
   0  -5   2  304.97   15.90
   0  -5   2  314.17   15.50
   0  -5   2  309.97   15.70
  -1   5  -2  558.24   32.20
  -1   5  -2  583.84   29.20
  -1   5  -2  558.34   29.10
  -1   5  -2  558.24   29.10
  -1   5  -2  569.24   29.10
  -1   5  -2  604.04   29.20
  -1   5  -2  578.84   32.00
  -1   5  -2  568.24   29.20
  -1   5  -2  603.74   29.10
  -1   5  -2  577.14   29.10
  -1   5  -2  574.04   29.00
  -1   5  -2  580.54   29.10
   1  -5   2  586.04   29.10
   1  -5   2  534.55   29.20
   1  -5   2  607.64   29.20
   1  -5   2  552.94   29.10
   1  -5   2  616.74   31.90
   1  -5   2  589.94   29.10
   1  -5   2  612.84   29.20
   1  -5   2  569.34   29.70
   1  -5   2  583.24   29.20
   1  -5   2  555.64   29.20
   1  -5   2  578.34   29.40
   1  -5   2  580.64   32.00
   1  -5   2  542.15   29.10
  -2   5  -2   49.50    4.30
  -2   5  -2   55.89    8.00
  -2   5  -2   47.20    4.10
  -2   5  -2   68.99    9.30
  -2   5  -2   63.79    4.30
  -2   5  -2   67.89    4.40
  -2   5  -2   58.79    4.40
  -2   5  -2   56.89    4.30
  -2   5  -2   66.19    4.50
   2  -5   2   45.30    4.70
   2  -5   2   54.29    4.20
   2  -5   2   61.49    6.00
   2  -5   2   67.99    8.70
   2  -5   2   70.19    4.60
   2  -5   2   62.09    4.20
   2  -5   2   67.29    9.30
   2  -5   2   65.09    4.20
   2  -5   2   69.49    4.50
  -3   5  -2  -11.70    6.90
  -3   5  -2    0.50    1.80
  -3   5  -2   -4.10    6.30
  -3   5  -2    1.40    2.00
  -3   5  -2    2.50    1.90
  -3   5  -2   -0.60    2.00
  -3   5  -2    2.80    2.10
  -3   5  -2   -3.00    1.80
  -3   5  -2   -4.00    3.00
  -3   5  -2   -2.20    1.30
  -3   5  -2    0.50    1.60
   3  -5   2    7.20    5.70
   3  -5   2   -2.50    2.00
   3  -5   2   -1.10    2.10
   3  -5   2   -1.70    2.90
   3  -5   2    2.20    3.60
   3  -5   2    0.90    1.50
   3  -5   2   -3.20    5.90
   3  -5   2   -0.90    2.40
   3  -5   2    0.60    1.80
   3  -5   2   -2.00    2.60
   3  -5   2    1.20    1.90
  -4   5  -2   78.79    5.10
  -4   5  -2   91.89    4.80
  -4   5  -2  116.39   12.60
  -4   5  -2   76.19    5.30
  -4   5  -2   89.09    5.60
  -4   5  -2   85.09    5.40
  -4   5  -2   69.99    5.50
  -4   5  -2   93.09    4.60
  -4   5  -2   76.39    5.50
  -4   5  -2   68.59    5.50
  -4   5  -2   92.59    5.40
  -4   5  -2  102.29   12.50
   4  -5   2   70.29    7.30
   4  -5   2   80.39    5.70
   4  -5   2   82.59    5.40
   4  -5   2   67.89    5.80
   4  -5   2   84.99   10.10
   4  -5   2   80.69   11.10
   4  -5   2   89.29    4.80
   4  -5   2   75.89    5.70
   4  -5   2   67.19    5.90
   4  -5   2   70.79    5.30
   4  -5   2   71.79    5.30
  -5   5  -2  119.39    7.00
  -5   5  -2  122.39    7.40
  -5   5  -2  124.39    7.40
  -5   5  -2  116.29   13.30
  -5   5  -2  126.79    7.50
  -5   5  -2  119.19    7.30
  -5   5  -2  152.28   13.70
  -5   5  -2  119.39    6.60
  -5   5  -2  130.19    7.40
  -5   5  -2  118.39    7.40
   5  -5   2  119.89    7.40
   5  -5   2  116.19    8.00
   5  -5   2  116.79    7.50
   5  -5   2  135.59   13.60
   5  -5   2  122.19    7.70
   5  -5   2  123.89    7.60
   5  -5   2  124.29    9.00
   5  -5   2   99.29   13.00
   5  -5   2  113.99    6.60
   5  -5   2  115.59    7.90
   5  -5   2  109.29    7.30
  -6   5  -2  416.76   20.90
  -6   5  -2  400.46   21.00
  -6   5  -2  420.76   21.00
  -6   5  -2  373.36   20.70
  -6   5  -2  388.36   20.90
  -6   5  -2  423.66   21.20
  -6   5  -2  414.06   21.00
  -6   5  -2  398.46   29.50
  -6   5  -2  427.46   32.50
   6  -5   2  388.86   20.90
   6  -5   2  404.56   21.10
   6  -5   2  396.86   21.90
   6  -5   2  390.36   20.80
   6  -5   2  415.26   32.70
   6  -5   2  401.66   22.00
   6  -5   2  383.16   21.40
   6  -5   2  410.86   21.00
  -7   5  -2  220.28   12.70
  -7   5  -2  232.88   12.70
  -7   5  -2  234.98   12.90
  -7   5  -2  228.68   12.80
  -7   5  -2  239.08   13.10
  -7   5  -2  219.58   20.00
  -7   5  -2  229.18   19.40
  -7   5  -2  213.28   12.30
  -7   5  -2  238.78   13.00
   7  -5   2  226.38   13.20
   7  -5   2  208.18   12.60
   7  -5   2  235.18   13.70
   7  -5   2  233.98   19.10
   7  -5   2  221.18   12.70
   7  -5   2  230.08   14.80
   7  -5   2  237.48   12.60
   7  -5   2  226.58   20.30
   7  -5   2  239.58   13.90
  -8   5  -2   15.40   12.30
  -8   5  -2   -1.00    2.80
  -8   5  -2    0.40    3.30
  -8   5  -2    5.60    3.70
  -8   5  -2  -18.00    9.80
   8  -5   2    0.40   10.10
   8  -5   2   -1.50    2.80
   8  -5   2    1.60    5.30
   8  -5   2    8.90    6.10
   8  -5   2    5.20    4.80
   8  -5   2   -1.30    3.60
   8  -5   2    6.50    3.10
   8  -5   2   -1.00    9.90
   8  -5   2   -0.50    3.30
  -9   5  -2   61.49    6.30
  -9   5  -2   48.00    5.40
  -9   5  -2   53.09    6.90
  -9   5  -2   49.99    6.00
  -9   5  -2   52.69    6.20
  -9   5  -2   55.69   15.60
  -9   5  -2   67.89   14.20
  -9   5  -2   44.70    5.30
   9  -5   2   62.59    8.10
   9  -5   2   45.40    8.30
   9  -5   2   48.30    6.90
   9  -5   2   49.90    5.50
   9  -5   2   52.69    9.50
   9  -5   2   58.39    5.60
   9  -5   2   52.99    6.00
 -10   5  -2   56.89    7.20
 -10   5  -2   49.99   16.20
 -10   5  -2   62.19    7.40
 -10   5  -2   63.59   16.00
 -10   5  -2   49.40    6.50
  10  -5   2   59.59    9.80
  10  -5   2   55.49    5.50
  10  -5   2   70.09   10.90
  10  -5   2   55.19    9.20
  10  -5   2   65.19   16.20
  10  -5   2   55.89    7.30
  10  -5   2   49.40   14.40
 -11   5  -2   46.10    7.20
 -11   5  -2   58.39    7.90
 -11   5  -2   45.00    7.30
  11  -5   2   45.50    9.80
  11  -5   2   39.60    7.30
  11  -5   2   56.09   10.10
  11  -5   2   67.29   11.40
 -12   5  -2    2.80    5.00
 -12   5  -2   -3.10    5.90
 -12   5  -2   -1.40    5.80
  12  -5   2    9.70    8.10
  12  -5   2    6.70    9.90
  12  -5   2    4.10    8.00
  12  -5   2    8.00    5.30
  11   4  -2  -10.50    4.40
  11   4  -2   -3.30    9.80
 -11  -4   2    0.60    5.50
 -11  -4   2   -4.30    5.70
 -11  -4   2   -2.10    6.10
 -11  -4   2    2.40    7.70
  10   4  -2    2.80    8.20
  10   4  -2    8.00    5.20
  10   4  -2   -1.80    4.20
 -10  -4   2    2.80    5.10
 -10  -4   2    9.60    5.10
 -10  -4   2   16.90    6.80
[truncated: 4,122,807 more chars]
