# Supplementary material for: Poly[octa­carbonyl­heptakis­(tetra­hydro­furan)­diironmanganesedisodium(2 Mn—Fe)]
Source: IUCrdata. 2021 Aug 27;6(Pt 8):x210845. doi: 10.1107/S2414314621008452 (PMC9462363; doi:10.1107/S2414314621008452)
Supplement: Supplementary file 2 [file x-06-x210845-Isup2.hkl]

data_I                                                                          
_shelx_title ' LX36092021_0m_a.res in P-1'                                      
_shelx_refln_list_code          4                                               
_shelx_F_calc_maximum      204.84                                               
_exptl_crystal_F_000       966.00                                               
_reflns_d_resolution_high  0.7130                                               
                                                                                
loop_                                                                           
 _space_group_symop_operation_xyz                                               
 'x, y, z'                                                                      
 '-x, -y, -z'                                                                   
                                                                                
_cell_length_a     9.3839                                                       
_cell_length_b     9.9442                                                       
_cell_length_c    24.3479                                                       
_cell_angle_alpha  95.154                                                       
_cell_angle_beta   92.640                                                       
_cell_angle_gamma  99.414                                                       
                                                                                
_shelx_F_squared_multiplier     1.000                                           
                                                                                
loop_                                                                           
 _refln_index_h                                                                 
 _refln_index_k                                                                 
 _refln_index_l                                                                 
 _refln_F_squared_calc                                                          
 _refln_F_squared_meas                                                          
 _refln_F_squared_sigma                                                         
 _refln_observed_status                                                         
   2   0   0      10646.71       9979.92       203.14 o                         
   3   0   0         76.64         71.52         3.88 o                         
   4   0   0       2963.95       3342.67        39.86 o                         
   5   0   0          1.20          1.46         2.33 o                         
   6   0   0        136.42        131.53         4.09 o                         
   7   0   0        170.81        168.88         7.09 o                         
   8   0   0         50.58          3.25         5.72 o                         
   9   0   0        290.37        320.74        10.49 o                         
  10   0   0        492.38        567.99        12.54 o                         
  11   0   0          9.25         30.43         6.51 o                         
  12   0   0        175.13        208.87        20.47 o                         
 -13   1   0         77.70         94.19        16.34 o                         
 -12   1   0         21.30         22.38        13.41 o                         
 -11   1   0          6.36         21.85         6.29 o                         
 -10   1   0        425.56        474.38        14.76 o                         
  -9   1   0        654.07        542.97        11.16 o                         
  -8   1   0         60.78         84.80         5.27 o                         
  -7   1   0        435.17        522.75        10.06 o                         
  -6   1   0       1035.73       1163.12        14.62 o                         
  -5   1   0         40.66        240.04         7.30 o                         
  -4   1   0       4578.14       4507.84        48.31 o                         
  -3   1   0        299.66        417.41         8.72 o                         
  -2   1   0       5436.21       6963.03        84.14 o                         
  -1   1   0        323.15         26.87         1.30 o                         
   1   1   0         15.57         13.33         1.28 o                         
   2   1   0       6473.34       6047.73        80.53 o                         
   3   1   0       2240.56       1933.51        28.30 o                         
   4   1   0        154.07        166.93         4.88 o                         
   5   1   0         96.93        165.50         4.58 o                         
   6   1   0        706.84        705.31        11.49 o                         
   7   1   0        104.41         91.17         6.29 o                         
   8   1   0        599.14        544.80        10.01 o                         
   9   1   0         26.56        150.13         8.87 o                         
  10   1   0         55.55         65.59         5.75 o                         
  11   1   0        109.57        132.29         8.58 o                         
  12   1   0        176.53        164.93        16.16 o                         
 -13   2   0         16.60         30.91        15.15 o                         
 -12   2   0         27.23         25.87        10.42 o                         
 -11   2   0          9.13         17.82         6.04 o                         
 -10   2   0        294.53        288.53        12.10 o                         
  -9   2   0         41.42         69.86         5.49 o                         
  -8   2   0         17.61         39.70         3.99 o                         
  -7   2   0        201.58        179.30         6.69 o                         
  -6   2   0       2116.67       2013.25        24.95 o                         
  -5   2   0        355.89        365.02         6.64 o                         
  -4   2   0        334.11        359.08         5.85 o                         
  -3   2   0        538.90        633.86         7.51 o                         
  -2   2   0       3009.60       3442.53        33.90 o                         
  -1   2   0      13146.57      13284.04       331.86 o                         
   0   2   0       9654.27      10258.42       154.26 o                         
   1   2   0       2964.17       2945.20        28.92 o                         
   2   2   0        299.55        219.12         4.02 o                         
   3   2   0        136.65        236.42         5.67 o                         
   4   2   0       2061.93       2156.89        30.50 o                         
   5   2   0        945.60        923.82        17.87 o                         
   6   2   0        587.14        529.61        11.86 o                         
   7   2   0         15.00         80.61         5.94 o                         
   8   2   0        900.92        861.17        17.38 o                         
   9   2   0        121.98        136.49         8.14 o                         
  10   2   0        139.84        117.53         8.66 o                         
  11   2   0          4.12         19.99         7.50 o                         
  12   2   0          9.92          5.69         9.60 o                         
 -13   3   0         47.10         53.78        16.37 o                         
 -12   3   0         54.90         78.70        11.44 o                         
 -11   3   0          7.14         10.83         6.90 o                         
 -10   3   0        484.32        485.41        12.61 o                         
  -9   3   0       1034.02        919.40        15.06 o                         
  -8   3   0        162.79        166.37         9.38 o                         
  -7   3   0        909.98        939.04        14.30 o                         
  -6   3   0       1370.71       1664.33        21.47 o                         
  -5   3   0       1218.83       1127.86        14.81 o                         
  -4   3   0         65.59        104.71         4.05 o                         
  -3   3   0        533.42        529.70         6.29 o                         
  -2   3   0        836.74       1037.44        10.77 o                         
  -1   3   0       2514.60       2492.94        24.29 o                         
   0   3   0         29.45         31.39         1.64 o                         
   1   3   0        784.71        778.35         7.92 o                         
   2   3   0       2732.27       2738.19        31.62 o                         
   3   3   0       3283.66       2975.79        41.65 o                         
   4   3   0        100.23        156.98         6.04 o                         
   5   3   0       1757.99       1809.24        31.39 o                         
   6   3   0        957.17        857.06        15.65 o                         
   7   3   0        549.05        555.65        12.84 o                         
   8   3   0         70.79         76.55         6.71 o                         
   9   3   0          0.45         12.89         7.25 o                         
  10   3   0         73.96         78.44         8.21 o                         
  11   3   0         40.64         17.22         9.85 o                         
  12   3   0         58.62         61.52        14.29 o                         
 -12   4   0         46.81         63.93        12.53 o                         
 -11   4   0        307.31        339.24        15.32 o                         
 -10   4   0          0.01         60.79         7.70 o                         
  -9   4   0        157.43        180.21         8.31 o                         
  -8   4   0        131.53        120.89         5.13 o                         
  -7   4   0       1090.96       1078.35        16.07 o                         
  -6   4   0         20.07        155.18         5.55 o                         
  -5   4   0        355.56        455.10         9.07 o                         
  -4   4   0        215.56        225.60         6.98 o                         
  -3   4   0       1410.63       1168.03        12.58 o                         
  -2   4   0       1471.10       1513.89        15.90 o                         
  -1   4   0      11282.10      11190.98       109.53 o                         
   0   4   0        798.73        934.88        10.31 o                         
   1   4   0         10.73          6.15         2.37 o                         
   2   4   0       3126.40       3371.40        34.74 o                         
   3   4   0       1788.88       2166.16        38.84 o                         
   4   4   0        278.54        239.25         8.49 o                         
   5   4   0         11.79         15.17         4.46 o                         
   6   4   0       1162.34       1151.73        20.44 o                         
   7   4   0       1117.80       1185.89        21.42 o                         
   8   4   0        121.89        123.01         9.14 o                         
   9   4   0         86.80         85.23         9.03 o                         
  10   4   0          6.80          9.42         8.39 o                         
  11   4   0         14.36         39.48         9.79 o                         
 -12   5   0         24.09         33.64        13.00 o                         
 -11   5   0        709.89        664.92        23.51 o                         
 -10   5   0         48.77         67.42         8.45 o                         
  -9   5   0        110.17         96.65         5.37 o                         
  -8   5   0         59.20         68.97         4.94 o                         
  -7   5   0        151.34        123.55         4.94 o                         
  -6   5   0        181.97        192.34         6.23 o                         
  -5   5   0       1043.54       1153.70        14.68 o                         
  -4   5   0         66.54        142.37         5.11 o                         
  -3   5   0         14.88         34.79         2.41 o                         
  -2   5   0       2927.16       2787.66        28.58 o                         
  -1   5   0       8185.55       7767.26        77.86 o                         
   0   5   0       1690.10       1385.89        15.72 o                         
   1   5   0       4909.10       4871.05        53.60 o                         
   2   5   0        309.08        461.23         7.86 o                         
   3   5   0        509.94        397.18        11.69 o                         
   4   5   0        548.26        435.42        11.39 o                         
   5   5   0          7.47         -0.79         4.11 o                         
   6   5   0         44.33         55.05         6.06 o                         
   7   5   0          6.05         20.78         5.76 o                         
   8   5   0         25.51         24.37         7.85 o                         
   9   5   0         17.54          1.59         8.03 o                         
  10   5   0          6.46         -1.73        11.99 o                         
  11   5   0         96.64        127.23        18.66 o                         
 -12   6   0          0.61         18.88        12.70 o                         
 -11   6   0         91.38        106.12        12.04 o                         
 -10   6   0          4.98         -8.32         8.32 o                         
  -9   6   0         74.72         75.36         6.25 o                         
  -8   6   0         49.13         50.92         4.30 o                         
  -7   6   0        109.03         94.17         5.18 o                         
  -6   6   0        380.34        369.91         7.25 o                         
  -5   6   0         29.66         37.39         3.10 o                         
  -4   6   0          4.17         74.59         6.60 o                         
  -3   6   0       3216.84       2958.81        31.97 o                         
  -2   6   0       3775.71       3807.38        44.83 o                         
  -1   6   0         24.56         48.13         3.26 o                         
   0   6   0        413.11        343.98         6.35 o                         
   1   6   0       2069.34       1854.10        23.13 o                         
   2   6   0       1286.98       1234.30        15.23 o                         
   3   6   0        252.22        208.15         8.00 o                         
   4   6   0        579.52        483.31         8.93 o                         
   5   6   0         10.04         -5.38         5.38 o                         
   6   6   0         96.43        108.81         7.85 o                         
   7   6   0        269.92        310.28        11.44 o                         
   8   6   0         42.98         25.87         8.07 o                         
   9   6   0         32.88         15.80        10.43 o                         
  10   6   0          4.63         55.18        17.76 o                         
 -12   7   0         52.27         69.69        14.80 o                         
 -11   7   0        137.26        129.70        13.74 o                         
 -10   7   0        243.10        229.51        15.81 o                         
  -9   7   0         53.49         58.73         9.07 o                         
  -8   7   0         66.01         95.89         5.63 o                         
  -7   7   0        496.29        476.41        11.87 o                         
  -6   7   0        754.96        670.84        11.12 o                         
  -5   7   0         50.05         52.02         5.22 o                         
  -4   7   0         90.85        258.92         6.95 o                         
  -3   7   0       2086.43       2029.36        24.46 o                         
  -2   7   0       1350.65       1324.42        16.78 o                         
  -1   7   0         13.72          3.74         7.40 o                         
   0   7   0          0.54          1.49         4.45 o                         
   1   7   0         12.66         23.21         3.49 o                         
   2   7   0          2.03         -5.70         5.72 o                         
   3   7   0        461.86        407.58         8.22 o                         
   4   7   0        539.58        452.88        10.96 o                         
   5   7   0        271.90        249.55         8.10 o                         
   6   7   0          8.02         60.44         5.79 o                         
   7   7   0        211.95        213.71        10.55 o                         
   8   7   0          2.65          2.52         8.35 o                         
   9   7   0        161.70        146.58        17.12 o                         
  10   7   0         40.85         67.96        38.82 o                         
 -11   8   0         51.16         72.07        13.53 o                         
 -10   8   0         95.77         92.11        11.53 o                         
  -9   8   0        152.67        179.07        13.39 o                         
  -8   8   0        570.73        578.80        13.94 o                         
  -7   8   0        514.55        637.42        13.66 o                         
  -6   8   0        569.72        570.02        13.18 o                         
  -5   8   0        379.26        362.12        12.74 o                         
  -4   8   0        579.28        563.79        10.07 o                         
  -3   8   0         18.96         12.24         4.55 o                         
  -2   8   0        770.15        596.90         9.70 o                         
  -1   8   0        758.48        631.36        10.23 o                         
   0   8   0        221.78        207.60         7.75 o                         
   1   8   0       1055.37        932.05        13.12 o                         
   2   8   0        548.32        582.02        13.10 o                         
   3   8   0        218.03        231.08         7.40 o                         
   4   8   0        102.48         96.50         5.92 o                         
   5   8   0        671.53        766.34        23.88 o                         
   6   8   0        145.94        158.62         7.51 o                         
   7   8   0         20.58         24.28         9.33 o                         
   8   8   0          0.53        -12.97        12.97 o                         
   9   8   0         45.05         33.33        16.40 o                         
 -11   9   0          5.33         28.58        14.35 o                         
 -10   9   0         76.69        110.37        19.43 o                         
  -9   9   0        179.11        259.86        14.91 o                         
  -8   9   0        719.34        632.98        16.07 o                         
  -7   9   0          7.00         -2.33         8.64 o                         
  -6   9   0          0.07         -5.56         5.56 o                         
  -5   9   0        274.24        256.69        10.11 o                         
  -4   9   0        943.67        870.93        14.49 o                         
  -3   9   0         71.76         34.82         5.71 o                         
  -2   9   0        175.52        153.94         5.45 o                         
  -1   9   0        106.72         89.12         4.57 o                         
   0   9   0        301.66        313.91         7.24 o                         
   1   9   0        379.22        459.34        12.49 o                         
   2   9   0        202.79        189.35         6.49 o                         
   3   9   0         47.81         38.94         4.87 o                         
   4   9   0         24.89         45.32         8.80 o                         
   5   9   0         82.70        161.20        12.27 o                         
   6   9   0         27.76         14.01         8.03 o                         
   7   9   0          7.26         -6.91         6.91 o                         
   8   9   0          2.18        -13.03        13.03 o                         
 -10  10   0        116.14        122.02        16.46 o                         
  -9  10   0          0.03         47.06        14.49 o                         
  -8  10   0         74.47         72.83        10.97 o                         
  -7  10   0          3.94         -6.86         6.86 o                         
  -6  10   0         49.61         55.78         8.58 o                         
  -5  10   0          2.45         -6.55         6.55 o                         
  -4  10   0        209.87        200.07         9.49 o                         
  -3  10   0         17.65         59.58         5.88 o                         
  -2  10   0        229.86        229.31         9.55 o                         
  -1  10   0        184.17        249.64         8.01 o                         
   0  10   0        833.08        850.65        14.18 o                         
   1  10   0         31.01         67.05         6.16 o                         
   2  10   0          0.52         -7.49         7.49 o                         
   3  10   0        153.42        167.78        10.03 o                         
   4  10   0        236.89        280.93        14.05 o                         
   5  10   0         26.18         32.17         7.85 o                         
   6  10   0         27.40          1.12         9.90 o                         
   7  10   0         15.68         -7.20        14.20 o                         
  -9  11   0         12.36         21.23        17.50 o                         
  -8  11   0        131.67        145.27        13.38 o                         
  -7  11   0        114.09        133.51         8.56 o                         
  -6  11   0         58.60         51.42         9.87 o                         
  -5  11   0         26.03         81.94         7.93 o                         
  -4  11   0        846.49        829.10        15.95 o                         
  -3  11   0        163.94        323.91        11.95 o                         
  -2  11   0        322.26        311.69        11.74 o                         
  -1  11   0         14.33         85.67         8.77 o                         
   0  11   0        395.55        432.99        13.48 o                         
   1  11   0          0.10         -2.87         7.99 o                         
   2  11   0         33.51         26.24         9.53 o                         
   3  11   0          0.30         27.02        10.08 o                         
   4  11   0          9.99          8.91        10.67 o                         
   5  11   0         16.12         -4.01        12.04 o                         
   6  11   0         25.01         21.93        12.27 o                         
  -8  12   0         87.57        118.95        17.77 o                         
  -7  12   0         83.94         96.26        10.14 o                         
  -6  12   0        221.74        233.14        12.25 o                         
  -5  12   0         30.08         78.38         9.37 o                         
  -4  12   0         82.21         86.46         9.47 o                         
  -3  12   0         31.00         87.96         9.48 o                         
  -2  12   0        176.72        185.43        10.84 o                         
  -1  12   0        112.83        121.66        11.13 o                         
   0  12   0          0.23         27.10        10.03 o                         
   1  12   0          0.67          3.24        10.33 o                         
   2  12   0          0.10        -11.26        11.26 o                         
   3  12   0          3.62         -3.39        10.82 o                         
   4  12   0        111.03        118.60        13.31 o                         
  -6  13   0        215.11        234.00        17.66 o                         
  -5  13   0        116.85        136.94        17.77 o                         
  -4  13   0          3.04         19.87        15.17 o                         
  -3  13   0         21.55         18.17        11.15 o                         
  -2  13   0         31.24         12.52        10.82 o                         
  -1  13   0          5.53         -5.65        11.31 o                         
   0  13   0         39.36         55.33        12.10 o                         
   1  13   0         61.91         54.11        13.38 o                         
   2  13   0         18.22          8.78        12.27 o                         
  -2 -13   1          3.87        -11.81        11.81 o                         
  -1 -13   1          2.79         15.48        13.51 o                         
   0 -13   1          7.31         -2.86        11.01 o                         
   1 -13   1          0.02         -9.35        11.62 o                         
   2 -13   1          7.72         17.84         9.74 o                         
   3 -13   1          5.99         11.82        11.03 o                         
   4 -13   1         50.79         92.64        12.52 o                         
   5 -13   1         80.47        145.60        16.42 o                         
   6 -13   1         53.84         93.77        18.30 o                         
  -4 -12   1          1.05          9.10        11.77 o                         
  -3 -12   1          6.48        -11.81        11.81 o                         
  -2 -12   1          4.60        -10.51        11.55 o                         
  -1 -12   1         20.86         23.94         7.52 o                         
   0 -12   1        219.64        193.33        12.92 o                         
   1 -12   1        304.88        368.12        13.43 o                         
   2 -12   1         63.26        100.93         8.96 o                         
   3 -12   1          1.19         46.17         8.50 o                         
   4 -12   1         89.09        111.76        10.95 o                         
   5 -12   1        303.92        329.05        14.52 o                         
   6 -12   1         58.32         72.36         8.64 o                         
   7 -12   1          9.90         75.35         9.20 o                         
   8 -12   1        112.10        161.24        22.02 o                         
  -6 -11   1         10.87          3.90        12.56 o                         
  -5 -11   1          7.97          0.00        12.77 o                         
  -4 -11   1         40.01         40.71        11.10 o                         
  -3 -11   1         83.08        103.53         9.97 o                         
  -2 -11   1         48.19         30.10         9.49 o                         
  -1 -11   1         54.18         43.22         7.79 o                         
   0 -11   1          5.76        208.02        20.30 o                         
   1 -11   1        613.80        612.19        14.74 o                         
   2 -11   1         42.01         85.55         8.01 o                         
   3 -11   1        271.80        383.74        14.54 o                         
   4 -11   1         53.96        203.05        12.99 o                         
   5 -11   1        140.66        131.64         7.44 o                         
   6 -11   1         51.60         54.30         8.26 o                         
   7 -11   1         26.17         51.42        10.03 o                         
   8 -11   1          0.56          6.64        10.81 o                         
   9 -11   1         40.27         61.40        17.41 o                         
  -7 -10   1          3.12        -14.68        14.68 o                         
  -6 -10   1          2.26        -10.26        10.26 o                         
  -5 -10   1        130.08        127.13        10.38 o                         
  -4 -10   1         42.80        117.02         9.82 o                         
  -3 -10   1         68.48         63.62         6.64 o                         
  -2 -10   1          0.33          0.56         5.41 o                         
  -1 -10   1        820.13        727.02        13.83 o                         
   0 -10   1        312.73        561.55        12.75 o                         
   1 -10   1        111.08         98.44         8.93 o                         
   2 -10   1        126.08        160.54         9.81 o                         
   3 -10   1        392.35        357.54         9.91 o                         
   4 -10   1        148.53        107.80         6.24 o                         
   5 -10   1         25.45         21.01         6.03 o                         
   6 -10   1         90.02         95.04         8.34 o                         
   7 -10   1          2.66         -7.87         7.87 o                         
   8 -10   1        144.27        145.08         9.30 o                         
   9 -10   1        412.33        431.05        21.96 o                         
  10 -10   1          5.16         -2.23        12.56 o                         
  -8  -9   1         16.99        -13.44        13.44 o                         
  -7  -9   1          1.58        -12.36        12.36 o                         
  -6  -9   1          1.07          5.25         7.69 o                         
  -5  -9   1        321.02        324.22        11.67 o                         
  -4  -9   1         89.50         86.65         6.30 o                         
  -3  -9   1         99.57         93.60         6.20 o                         
  -2  -9   1          0.00         33.83         8.56 o                         
  -1  -9   1       1124.08       1043.89        15.36 o                         
   0  -9   1        191.27        172.26         5.92 o                         
   1  -9   1        206.78        169.08         8.17 o                         
   2  -9   1          0.44         -7.56         7.56 o                         
   3  -9   1         76.18         54.73         5.56 o                         
   4  -9   1          4.37         68.45         6.49 o                         
   5  -9   1        125.33        119.71         6.48 o                         
   6  -9   1          0.96         -7.01         7.01 o                         
   7  -9   1        314.20        303.08        10.64 o                         
   8  -9   1          9.82         78.36         9.88 o                         
   9  -9   1        293.76        282.47        13.28 o                         
  10  -9   1         10.86         35.02        12.29 o                         
  11  -9   1        374.98        331.44        21.56 o                         
  -9  -8   1         10.51         19.35        17.04 o                         
  -8  -8   1         17.49         -4.47         9.87 o                         
  -7  -8   1         57.21         60.16         7.95 o                         
  -6  -8   1        146.88        212.76        11.73 o                         
  -5  -8   1        403.71        497.78        12.56 o                         
  -4  -8   1        137.72        130.84         5.78 o                         
  -3  -8   1        372.90        366.36         8.79 o                         
  -2  -8   1        442.72        409.71         8.16 o                         
  -1  -8   1        266.56        204.56         7.28 o                         
   0  -8   1        963.99        865.45        12.12 o                         
   1  -8   1        854.33        772.14        11.47 o                         
   2  -8   1        532.65        566.76         9.19 o                         
   3  -8   1       1335.71       1268.80        16.76 o                         
   4  -8   1        986.94        892.29        14.13 o                         
   5  -8   1        365.94        455.48        12.64 o                         
   6  -8   1         35.46        245.04        13.36 o                         
   7  -8   1       1284.73       1266.14        19.98 o                         
   8  -8   1        302.94        357.86        15.54 o                         
   9  -8   1          0.34         19.28         8.52 o                         
  10  -8   1         38.22         66.99        11.40 o                         
  11  -8   1        127.75        120.78        13.17 o                         
 -10  -7   1        103.23        144.51        19.47 o                         
  -9  -7   1          0.93         16.87        14.63 o                         
  -8  -7   1         24.84         14.37         8.17 o                         
  -7  -7   1         59.16        119.97         8.28 o                         
  -6  -7   1        482.61        437.05        13.24 o                         
  -5  -7   1         37.75         49.55         5.86 o                         
  -4  -7   1         14.25         35.89         8.22 o                         
  -3  -7   1        226.99        170.88         6.50 o                         
  -2  -7   1         33.35         13.45         4.03 o                         
  -1  -7   1        253.21        424.52         8.65 o                         
   0  -7   1       1005.90        856.84        12.28 o                         
   1  -7   1         17.32          2.68         5.32 o                         
   2  -7   1        247.56        339.40         9.45 o                         
   3  -7   1        381.85        473.29         8.69 o                         
   4  -7   1       1238.18       1159.81        16.60 o                         
   5  -7   1          4.03         17.19         3.76 o                         
   6  -7   1          2.71         22.68         4.12 o                         
   7  -7   1         86.23        125.09         8.02 o                         
   8  -7   1          8.94         36.13         5.19 o                         
   9  -7   1         30.05         43.72         9.30 o                         
  10  -7   1          1.88         10.65         9.48 o                         
  11  -7   1         91.56         82.96        13.22 o                         
  12  -7   1         98.26        112.90        17.18 o                         
 -10  -6   1         59.94         80.89        14.98 o                         
  -9  -6   1          0.20         -5.17        10.96 o                         
  -8  -6   1         64.43         86.33         8.49 o                         
  -7  -6   1          0.12         57.54         8.79 o                         
  -6  -6   1         27.44         53.12         6.90 o                         
  -5  -6   1          4.64          8.88         4.43 o                         
  -4  -6   1        133.19         95.66         5.14 o                         
  -3  -6   1        348.57        358.72         8.18 o                         
  -2  -6   1       3219.94       2879.42        35.05 o                         
  -1  -6   1        364.70        417.08         6.81 o                         
   0  -6   1        772.12        647.28         8.78 o                         
   1  -6   1       2702.23       2463.26        27.94 o                         
   2  -6   1       8065.19       7730.28        84.90 o                         
   3  -6   1        157.02        295.44         8.84 o                         
   4  -6   1        376.10        397.39         8.80 o                         
   5  -6   1        486.32        525.44         8.15 o                         
   6  -6   1        667.55        636.39        10.32 o                         
   7  -6   1        240.65        242.35         8.03 o                         
   8  -6   1         44.07         41.46         4.29 o                         
   9  -6   1         41.35         32.83         6.01 o                         
  10  -6   1          1.43          3.75        10.58 o                         
  11  -6   1        229.75        238.91        14.80 o                         
  12  -6   1        149.85        118.14        13.94 o                         
 -11  -5   1         44.20         62.75        13.46 o                         
 -10  -5   1          0.06        -10.55        10.55 o                         
  -9  -5   1         42.59         32.92         8.79 o                         
  -8  -5   1        103.19        134.85         8.37 o                         
  -7  -5   1        254.68        224.61        10.07 o                         
  -6  -5   1        922.52        780.60        17.54 o                         
  -5  -5   1         62.12         38.10         6.30 o                         
  -4  -5   1        599.33        626.95        14.23 o                         
  -3  -5   1        219.98        253.79         9.12 o                         
  -2  -5   1       8886.12       8303.15        93.33 o                         
  -1  -5   1        912.83       1022.97        12.21 o                         
   0  -5   1       2093.89       1909.79        21.24 o                         
   1  -5   1       1696.40       1640.01        17.55 o                         
   2  -5   1       2936.88       2551.77        26.81 o                         
   3  -5   1        435.01        398.90         5.72 o                         
   4  -5   1       1013.97        972.46        11.81 o                         
   5  -5   1        297.68        514.37        10.95 o                         
   6  -5   1        414.59        394.33         9.14 o                         
   7  -5   1        661.57        603.95        10.45 o                         
   8  -5   1        188.28        154.26         8.17 o                         
   9  -5   1         20.53          6.84         4.42 o                         
  10  -5   1        626.21        597.09        22.01 o                         
  11  -5   1          0.13         78.61        10.34 o                         
  12  -5   1          2.08          9.23        13.48 o                         
 -11  -4   1         31.52          8.36        10.08 o                         
 -10  -4   1         12.38         15.58         8.38 o                         
  -9  -4   1          0.52         21.28         8.14 o                         
  -8  -4   1          9.68         35.63         7.32 o                         
  -7  -4   1          9.90         94.08        14.28 o                         
  -6  -4   1       1180.19       1211.42        23.78 o                         
  -5  -4   1        116.05        131.31         5.74 o                         
  -4  -4   1        714.32        616.21        16.87 o                         
  -3  -4   1        459.73        782.16        22.03 o                         
  -2  -4   1       1503.14       1496.84        17.03 o                         
  -1  -4   1        588.81        625.51         7.63 o                         
   0  -4   1       2971.76       2653.84        28.85 o                         
   1  -4   1       4082.98       4044.47        41.68 o                         
   2  -4   1        272.63        366.14         5.07 o                         
   3  -4   1        312.18        322.65         5.96 o                         
   4  -4   1        282.71        246.70         8.97 o                         
   5  -4   1         59.29        157.70         6.44 o                         
   6  -4   1       5237.91       5137.93        61.78 o                         
   7  -4   1        362.60        425.51        13.62 o                         
   8  -4   1         37.09         39.11         6.51 o                         
   9  -4   1         67.81         91.55         4.90 o                         
  10  -4   1        983.55        777.70        16.94 o                         
  11  -4   1          5.88         33.26        11.42 o                         
  12  -4   1         13.97         33.77        11.89 o                         
 -12  -3   1          6.34         -1.10        13.20 o                         
 -11  -3   1         23.01          7.91        11.35 o                         
 -10  -3   1         11.14         15.56         7.31 o                         
  -9  -3   1          0.09          9.10         6.79 o                         
  -8  -3   1        130.09        131.08         7.92 o                         
  -7  -3   1        738.12        607.09        13.56 o                         
  -6  -3   1        344.53        273.20        11.01 o                         
  -5  -3   1          0.52         89.04        13.23 o                         
  -4  -3   1       3942.91       3732.59        56.67 o                         
  -3  -3   1       2122.58       1874.18        27.65 o                         
  -2  -3   1        810.32        753.94        10.27 o                         
  -1  -3   1        857.14        715.82         7.33 o                         
   0  -3   1         97.32        128.65         3.08 o                         
   1  -3   1       3210.15       3145.33        31.13 o                         
   2  -3   1       3173.41       3029.01        30.14 o                         
   3  -3   1        425.37        384.45         5.03 o                         
   4  -3   1        778.43        698.38         8.42 o                         
   5  -3   1        400.86        735.16        14.86 o                         
   6  -3   1       6049.70       5757.54        72.64 o                         
   7  -3   1        340.81        342.48         8.76 o                         
   8  -3   1        390.94        349.90        11.19 o                         
   9  -3   1         90.00        174.62        10.24 o                         
  10  -3   1         64.43         57.23         6.94 o                         
  11  -3   1          0.04         -7.51         7.51 o                         
  12  -3   1          8.48          8.65        10.77 o                         
  13  -3   1          8.29         16.95        15.35 o                         
 -12  -2   1         25.79         27.15        11.77 o                         
 -11  -2   1        218.05        238.27        12.72 o                         
 -10  -2   1          0.23         13.67         6.09 o                         
  -9  -2   1        425.49        473.73        13.21 o                         
  -8  -2   1        270.37        292.21        10.78 o                         
  -7  -2   1        835.19        793.51        15.91 o                         
  -6  -2   1        117.17        120.13         5.88 o                         
  -5  -2   1       1960.21       2075.43        33.64 o                         
  -4  -2   1        686.22        691.62        10.68 o                         
  -3  -2   1       1290.91       1332.65        19.01 o                         
  -2  -2   1        179.99         67.74         2.17 o                         
  -1  -2   1       1654.20       1841.21        18.95 o                         
   0  -2   1      20814.46      22123.02       551.97 o                         
   1  -2   1       5003.29       5685.67        54.62 o                         
   2  -2   1       6130.43       7287.42        69.95 o                         
   3  -2   1        362.64        420.40         5.25 o                         
   4  -2   1       6818.35       6641.13        74.31 o                         
   5  -2   1       6170.56       6050.07        78.49 o                         
   6  -2   1         29.85         50.19         7.69 o                         
   7  -2   1          0.09         15.59         3.29 o                         
   8  -2   1        822.83        673.52        11.06 o                         
   9  -2   1        893.49        760.71        14.34 o                         
  10  -2   1        159.59        143.07         7.85 o                         
  11  -2   1         24.66         30.89         6.87 o                         
  12  -2   1          6.69         16.02        10.39 o                         
  13  -2   1          0.16         19.14        15.82 o                         
 -12  -1   1          0.04         26.33         9.92 o                         
 -11  -1   1        122.79        101.73         7.92 o                         
 -10  -1   1         31.39         48.80         5.86 o                         
  -9  -1   1       1571.65       1451.35        23.24 o                         
  -8  -1   1          7.66         -6.20         6.20 o                         
  -7  -1   1         58.01         76.41         5.03 o                         
  -6  -1   1        223.04        141.93         6.19 o                         
  -5  -1   1       2598.26       2547.93        39.00 o                         
  -4  -1   1       1238.50       1263.97        18.25 o                         
  -3  -1   1       1338.66       1179.01        16.19 o                         
  -2  -1   1        777.42        947.91        12.53 o                         
  -1  -1   1        335.54        223.59         7.40 o                         
   1  -1   1       8483.71       7453.29       264.41 o                         
   2  -1   1        145.65        204.11         4.75 o                         
   3  -1   1       4333.67       4323.10        48.41 o                         
   4  -1   1       9247.92       9020.87        93.92 o                         
   5  -1   1       7216.20       6516.28        75.11 o                         
   6  -1   1        131.22        139.19         7.27 o                         
   7  -1   1         12.65         22.35         3.41 o                         
   8  -1   1        492.14        444.60        10.57 o                         
   9  -1   1          0.37         13.85         4.89 o                         
  10  -1   1          4.66         63.51         7.03 o                         
  11  -1   1          0.94         22.47         6.25 o                         
  12  -1   1         61.67         83.75        12.61 o                         
  13  -1   1         36.13         79.07        27.11 o                         
 -12   0   1          2.31         33.13        11.30 o                         
 -11   0   1         58.68         85.16         7.16 o                         
 -10   0   1         21.48        242.30        17.49 o                         
  -9   0   1        548.76        541.19        11.37 o                         
  -8   0   1        105.84         75.63         4.06 o                         
  -7   0   1        297.56        277.47         5.57 o                         
  -6   0   1        449.22        436.15         8.76 o                         
  -5   0   1        250.80        290.30         6.24 o                         
  -3   0   1       1415.89       1775.95        34.99 o                         
  -2   0   1       3540.19       4239.62        44.01 o                         
   1   0   1       1399.21       1585.85        79.02 o                         
   2   0   1      41960.74      45505.55      1131.54 o                         
   3   0   1        168.15        311.50        13.24 o                         
   4   0   1       2779.75       3470.19        39.10 o                         
   5   0   1        333.84        318.57         8.43 o                         
   6   0   1       1100.73       1012.08        12.87 o                         
   7   0   1        337.98        280.72         8.36 o                         
   8   0   1          4.75         -0.82         5.34 o                         
   9   0   1        514.00        480.87        14.35 o                         
  10   0   1          6.02         60.63        10.18 o                         
  11   0   1         38.61         41.06         6.87 o                         
  12   0   1         54.95        108.47        10.27 o                         
 -13   1   1         21.25         50.62        14.06 o                         
 -12   1   1         55.82         36.30        10.28 o                         
 -11   1   1         76.16        110.78         8.93 o                         
 -10   1   1         61.46         84.38         6.39 o                         
  -9   1   1          4.94         14.01         4.55 o                         
  -8   1   1       1322.58       1216.96        19.11 o                         
  -7   1   1          0.33         17.25         3.61 o                         
  -6   1   1         75.68        298.53        12.41 o                         
  -5   1   1      10657.97      10018.83       111.94 o                         
  -4   1   1       5715.85       5512.94        57.61 o                         
  -3   1   1       7173.33       6826.99        74.39 o                         
  -2   1   1       1639.59       1755.45        19.83 o                         
  -1   1   1       2665.42       3661.10       103.27 o                         
   0   1   1        913.96        559.21        25.16 o                         
   1   1   1        190.18        128.17         2.76 o                         
   2   1   1        205.11        453.81         5.98 o                         
   3   1   1        107.84         95.89         2.88 o                         
   4   1   1         27.58         23.14         2.03 o                         
   5   1   1       7608.40       7295.59        83.70 o                         
   6   1   1        414.44        368.53         6.50 o                         
   7   1   1       1044.79        944.47        15.27 o                         
   8   1   1         21.26         65.32         5.46 o                         
   9   1   1        370.87        371.19        13.97 o                         
  10   1   1         72.50         84.98         5.98 o                         
  11   1   1        187.37        186.69        11.04 o                         
  12   1   1          2.29         37.57        17.72 o                         
 -13   2   1          0.81          5.03        10.78 o                         
 -12   2   1         83.30         54.76        11.95 o                         
 -11   2   1          0.23          4.87         5.85 o                         
 -10   2   1         12.62         67.06         7.04 o                         
  -9   2   1        393.10        393.67         9.81 o                         
  -8   2   1        716.45        677.12        11.36 o                         
  -7   2   1        477.82        432.48         7.78 o                         
  -6   2   1         85.50        294.94         6.84 o                         
  -5   2   1       4489.35       4025.21        48.13 o                         
  -4   2   1       2446.62       2235.70        25.57 o                         
  -3   2   1        332.67        416.39         5.02 o                         
  -2   2   1      14661.47      15942.40       325.13 o                         
  -1   2   1          4.46         19.91         1.59 o                         
   0   2   1       4246.66       5527.67        63.28 o                         
   1   2   1       6867.23       7310.48        77.65 o                         
   2   2   1       1484.34       1438.53        16.53 o                         
   3   2   1       8585.76       8603.24       118.90 o                         
   4   2   1       1461.97       1670.17        24.90 o                         
   5   2   1       1333.63       1357.69        22.38 o                         
   6   2   1        209.64        300.17         8.80 o                         
   7   2   1       2686.62       2498.88        38.96 o                         
   8   2   1        249.56        235.99         9.19 o                         
   9   2   1         98.66        132.02         6.77 o                         
  10   2   1        125.16        122.70         6.73 o                         
  11   2   1        140.26        117.06         7.84 o                         
  12   2   1         33.25         18.00         9.67 o                         
 -13   3   1         21.72         40.44        14.86 o                         
 -12   3   1         68.99         64.14        10.92 o                         
 -11   3   1        199.42        191.72         9.18 o                         
 -10   3   1        357.52        431.43        12.01 o                         
  -9   3   1        123.39        150.39         6.04 o                         
  -8   3   1        123.47         89.77         6.01 o                         
  -7   3   1       2763.90       2463.75        32.58 o                         
  -6   3   1       3890.59       3609.84        44.70 o                         
  -5   3   1         25.06         13.45         3.63 o                         
  -4   3   1          0.84         10.27         2.18 o                         
  -3   3   1        376.99        336.56         4.31 o                         
  -2   3   1         74.16         97.02         2.43 o                         
  -1   3   1       3561.77       3716.14        35.98 o                         
   0   3   1       4685.26       3641.63        37.42 o                         
   1   3   1       1182.52       1237.58        12.78 o                         
   2   3   1        198.61        371.86         9.30 o                         
   3   3   1       7008.18       6664.67        78.53 o                         
   4   3   1       2435.01       2319.05        34.03 o                         
   5   3   1         56.50         40.55         3.67 o                         
   6   3   1        152.04        196.95         7.43 o                         
   7   3   1       1198.64       1166.38        20.88 o                         
   8   3   1         19.56         13.63         6.78 o                         
   9   3   1         20.74         21.11         7.36 o                         
  10   3   1         28.37         31.05         7.30 o                         
  11   3   1         11.73          8.24         8.07 o                         
  12   3   1          1.16         41.05        15.89 o                         
 -13   4   1          0.64         18.99        22.63 o                         
 -12   4   1         77.23         89.62        13.23 o                         
 -11   4   1         92.68        142.93         9.98 o                         
 -10   4   1        448.54        410.79        12.50 o                         
  -9   4   1        137.74        135.05         8.68 o                         
  -8   4   1         28.16         28.48         4.44 o                         
  -7   4   1        386.33        435.89         8.66 o                         
  -6   4   1       1600.39       1426.59        19.83 o                         
  -5   4   1        961.25        817.95        10.39 o                         
  -4   4   1          5.47          4.05         3.15 o                         
  -3   4   1         42.43         81.39         2.42 o                         
  -2   4   1       2311.38       2908.13        29.67 o                         
  -1   4   1          7.69        354.37        46.18 o                         
   0   4   1       1249.25       1035.67        11.06 o                         
   1   4   1        862.13        688.58         7.81 o                         
   2   4   1       2297.27       2563.88        29.05 o                         
   3   4   1        188.72        262.26         8.70 o                         
   4   4   1        267.90        275.36         9.72 o                         
   5   4   1        599.84        569.62        12.97 o                         
   6   4   1        714.86        778.95        16.94 o                         
   7   4   1        232.54        315.37        10.14 o                         
   8   4   1        339.05        362.72        11.35 o                         
   9   4   1          4.09         -1.35         6.84 o                         
  10   4   1         54.80         49.91         8.79 o                         
  11   4   1        103.00         96.41        12.26 o                         
 -12   5   1         72.08         69.19        11.68 o                         
 -11   5   1          6.74         84.13        10.87 o                         
 -10   5   1         47.20         69.19        10.71 o                         
  -9   5   1        212.00        188.04         9.39 o                         
  -8   5   1         38.76         47.07         5.01 o                         
  -7   5   1        356.92        239.38         7.93 o                         
  -6   5   1       1317.08       1245.58        16.34 o                         
  -5   5   1        863.00        877.55        11.27 o                         
  -4   5   1         14.65         45.12         2.46 o                         
  -3   5   1       3314.70       3207.67        33.56 o                         
  -2   5   1       6772.74       6605.60        66.40 o                         
  -1   5   1        125.56        232.13         7.10 o                         
   0   5   1        648.02        642.76         8.48 o                         
   1   5   1         38.09        137.53         8.24 o                         
   2   5   1       4123.02       3805.26        43.06 o                         
   3   5   1        149.33        119.98         5.56 o                         
   4   5   1        642.42        574.56         9.79 o                         
   5   5   1        261.99        217.50         6.56 o                         
   6   5   1         20.22          8.77         5.28 o                         
   7   5   1        218.60        189.80         8.98 o                         
   8   5   1        245.55        198.93         9.85 o                         
   9   5   1         10.30         -9.20         9.20 o                         
  10   5   1         57.74         63.15        12.49 o                         
  11   5   1         63.98        119.45        24.35 o                         
 -12   6   1         75.37         53.96        15.86 o                         
 -11   6   1         86.36         76.79        11.42 o                         
 -10   6   1        169.98        146.84        10.10 o                         
  -9   6   1        310.99        278.30         9.08 o                         
  -8   6   1        116.06        106.49         5.91 o                         
  -7   6   1         29.44         38.48         4.79 o                         
  -6   6   1       1693.89       1612.11        22.00 o                         
  -5   6   1        715.25        800.60        11.27 o                         
  -4   6   1       3825.39       3651.22        40.08 o                         
  -3   6   1         40.90        322.53        14.04 o                         
  -2   6   1       4108.60       4148.00        47.41 o                         
  -1   6   1       1058.26       1163.97        14.48 o                         
   0   6   1       1023.52        943.55        12.40 o                         
   1   6   1        702.51        762.99        10.38 o                         
   2   6   1        106.42        115.49         3.65 o                         
   3   6   1         13.01          3.15         3.92 o                         
   4   6   1         69.60         59.59         5.10 o                         
   5   6   1        141.85        116.93         5.50 o                         
   6   6   1        406.31        414.70        10.12 o                         
   7   6   1          0.51         31.22         6.05 o                         
   8   6   1         46.57         42.17         7.00 o                         
   9   6   1        100.19        127.31        11.79 o                         
  10   6   1        165.55        175.00        17.66 o                         
 -12   7   1          1.03          9.80        14.14 o                         
 -11   7   1          0.37         25.53        12.23 o                         
 -10   7   1         25.48         30.35         9.07 o                         
  -9   7   1          6.11         -5.33         8.27 o                         
  -8   7   1        623.23        587.71        11.64 o                         
  -7   7   1        127.98        163.88         7.07 o                         
  -6   7   1        368.87        389.33         8.19 o                         
  -5   7   1         17.43         36.21         4.40 o                         
  -4   7   1       4776.00       4332.39        54.37 o                         
  -3   7   1        490.41        509.04         8.14 o                         
  -2   7   1         11.33         39.22         8.58 o                         
  -1   7   1         70.34         41.80         5.07 o                         
   0   7   1        413.79        341.14         8.03 o                         
   1   7   1        474.55        468.17         8.79 o                         
   2   7   1        882.22        771.91        11.64 o                         
   3   7   1        741.11        628.80        11.33 o                         
   4   7   1         64.91         85.99         6.28 o                         
   5   7   1        142.05        253.52         8.10 o                         
   6   7   1        535.42        490.18        10.17 o                         
   7   7   1          5.63         15.45         6.95 o                         
   8   7   1        108.98         93.38        11.31 o                         
   9   7   1          1.94         23.16        10.78 o                         
 -11   8   1         99.12         89.27        14.90 o                         
 -10   8   1         18.49         15.37        11.05 o                         
  -9   8   1          1.40         39.54         8.23 o                         
  -8   8   1        937.94        910.86        17.53 o                         
  -7   8   1        519.75        565.41        11.72 o                         
  -6   8   1         11.32         40.47         6.84 o                         
  -5   8   1          4.46         -6.24         6.24 o                         
  -4   8   1        402.01        339.89         7.83 o                         
  -3   8   1         96.71         85.96         5.16 o                         
  -2   8   1         60.18        161.98        11.48 o                         
  -1   8   1         80.80        115.84         4.52 o                         
   0   8   1         63.73         49.62         3.65 o                         
   1   8   1          2.15        207.36        19.34 o                         
   2   8   1        740.13        707.26        11.91 o                         
   3   8   1        130.48        111.91         6.37 o                         
   4   8   1        590.93        542.38        14.29 o                         
   5   8   1        203.74        350.20        14.60 o                         
   6   8   1         15.62         15.49         5.58 o                         
   7   8   1         18.21         -6.03         6.96 o                         
   8   8   1         46.95         12.18        12.05 o                         
   9   8   1         11.71          4.18        15.91 o                         
 -11   9   1        168.21        133.90        18.32 o                         
 -10   9   1         63.18        105.39        14.94 o                         
  -9   9   1        307.63        328.17        15.51 o                         
  -8   9   1          2.54         26.90         5.96 o                         
  -7   9   1          0.02         -5.36         5.36 o                         
  -6   9   1        153.11        135.00         9.63 o                         
  -5   9   1        422.32        323.12        11.49 o                         
  -4   9   1         88.20        103.84         5.68 o                         
  -3   9   1        288.30        245.16         7.82 o                         
  -2   9   1         36.52         37.31         4.71 o                         
  -1   9   1        386.93        333.26         7.72 o                         
   0   9   1        755.92        710.26        11.17 o                         
   1   9   1        767.61        749.09        11.78 o                         
   2   9   1          2.68         -0.08         5.51 o                         
   3   9   1         26.68         40.90         6.60 o                         
   4   9   1        275.83        311.91        17.20 o                         
   5   9   1        202.04        208.53         9.46 o                         
   6   9   1          9.78         -7.79         7.79 o                         
   7   9   1          8.89         -6.92         6.92 o                         
   8   9   1          0.60        -14.36        14.36 o                         
 -10  10   1         44.90         58.17        15.33 o                         
  -9  10   1        221.98        262.49        20.46 o                         
  -8  10   1         69.08         63.66         9.44 o                         
  -7  10   1        136.69        123.30        10.03 o                         
  -6  10   1         49.53         58.95         6.26 o                         
  -5  10   1         41.20         63.47         6.79 o                         
  -4  10   1        339.84        355.75        10.39 o                         
  -3  10   1        901.26        846.53        15.32 o                         
  -2  10   1         90.94         80.47         6.18 o                         
  -1  10   1        366.44        378.48        11.65 o                         
   0  10   1        147.18        251.05        10.28 o                         
   1  10   1        131.23         91.40         7.32 o                         
   2  10   1         96.74         73.48         8.01 o                         
   3  10   1        143.76        159.30        10.21 o                         
   4  10   1          3.32         29.25         8.54 o                         
   5  10   1          0.32         -6.47         8.10 o                         
   6  10   1          6.02         -2.46         9.67 o                         
   7  10   1          3.73        -11.60        14.60 o                         
  -9  11   1         22.42         38.76        14.83 o                         
  -8  11   1          5.64         44.53        12.38 o                         
  -7  11   1         71.85         77.91         7.51 o                         
  -6  11   1         49.73         68.18        10.25 o                         
  -5  11   1        792.48        749.64        24.39 o                         
  -4  11   1         14.55        129.17         9.78 o                         
  -3  11   1        166.70        287.51        11.81 o                         
  -2  11   1         32.52         67.24         7.20 o                         
  -1  11   1        323.87        351.94        11.79 o                         
   0  11   1          0.41         19.48         8.81 o                         
   1  11   1          1.51         11.28         8.83 o                         
   2  11   1        127.88        123.38        11.31 o                         
   3  11   1         92.36         87.14        11.62 o                         
   4  11   1         63.81         67.41        11.77 o                         
   5  11   1         59.84         52.62        16.38 o                         
   6  11   1          6.89         -1.31        22.22 o                         
  -8  12   1         93.59        131.02        18.95 o                         
  -7  12   1         24.92         31.32         9.02 o                         
  -6  12   1         13.50         71.62         9.97 o                         
  -5  12   1        317.59        323.73        15.78 o                         
  -4  12   1          5.33         29.29         9.08 o                         
  -3  12   1         23.25         55.50         8.92 o                         
  -2  12   1          2.67         38.12         7.65 o                         
  -1  12   1         97.06         91.25        11.86 o                         
   0  12   1         79.21         88.07        11.10 o                         
   1  12   1         54.05         65.23        11.14 o                         
   2  12   1         13.63          4.95        10.84 o                         
   3  12   1         60.17         52.16        14.24 o                         
   4  12   1         13.03         41.19        13.72 o                         
  -6  13   1         65.88        114.27        13.47 o                         
  -5  13   1          0.41         27.83         9.63 o                         
  -4  13   1          8.24         21.73        10.94 o                         
  -3  13   1         11.89         14.26         9.28 o                         
  -2  13   1          8.89         -5.22        10.60 o                         
  -1  13   1         50.75         62.63        12.50 o                         
   0  13   1         80.22         86.36        12.14 o                         
   1  13   1         22.80         30.05        16.11 o                         
   2  13   1          1.75         25.47        12.23 o                         
  -2 -13   2          4.52        -11.70        11.70 o                         
  -1 -13   2         54.97         48.53        14.99 o                         
   0 -13   2         25.69         63.47        20.91 o                         
   1 -13   2         42.31         32.75        16.92 o                         
   2 -13   2         24.21          5.58        11.91 o                         
   3 -13   2          0.49         18.68         9.53 o                         
   4 -13   2          0.13         72.49        11.57 o                         
   5 -13   2        249.04        321.84        15.58 o                         
   6 -13   2        126.88        139.41        14.75 o                         
  -4 -12   2         37.23         35.75        13.96 o                         
  -3 -12   2          2.97         -2.68        11.49 o                         
  -2 -12   2          0.81         -9.09         9.09 o                         
  -1 -12   2         48.50         46.04         7.82 o                         
   0 -12   2        118.75        156.60        12.11 o                         
   1 -12   2          1.03         72.71         8.69 o                         
   2 -12   2         15.41         29.06         7.37 o                         
   3 -12   2         31.99         59.41         9.50 o                         
   4 -12   2        200.60        227.12        14.77 o                         
   5 -12   2         43.33         67.82         9.73 o                         
   6 -12   2         14.77         18.46         8.52 o                         
   7 -12   2        103.10        125.48        10.28 o                         
   8 -12   2         26.40         43.77        16.68 o                         
  -6 -11   2          2.82        -11.32        11.32 o                         
  -5 -11   2         45.41         29.88        13.16 o                         
  -4 -11   2         96.00        103.25        13.77 o                         
  -3 -11   2         29.21         53.86         7.49 o                         
  -2 -11   2         19.15         15.05         8.08 o                         
  -1 -11   2         47.45         75.49         9.31 o                         
   0 -11   2        796.87        895.62        18.25 o                         
   1 -11   2         19.77         95.25         9.25 o                         
   2 -11   2        247.07        282.37        14.88 o                         
   3 -11   2        373.64        467.11        11.77 o                         
   4 -11   2        517.20        490.98        12.71 o                         
   5 -11   2          3.13          3.07         7.48 o                         
   6 -11   2          8.94          8.92         8.18 o                         
   7 -11   2         55.39         35.78        12.47 o                         
   8 -11   2         24.44         27.80        11.87 o                         
   9 -11   2         24.90         30.15        16.93 o                         
  -7 -10   2         13.23         -1.42        12.63 o                         
  -6 -10   2         10.69          4.84         8.25 o                         
  -5 -10   2         13.82         62.91        10.52 o                         
  -4 -10   2        269.09        307.51        11.50 o                         
  -3 -10   2         17.84         18.85         6.07 o                         
  -2 -10   2        267.87        290.34        12.52 o                         
  -1 -10   2         38.29        220.39        13.18 o                         
   0 -10   2        782.00        762.08        13.41 o                         
   1 -10   2         28.73         37.64         6.35 o                         
   2 -10   2        573.78        573.75        11.20 o                         
   3 -10   2         66.52         66.79         8.23 o                         
   4 -10   2         27.90         -5.12         5.60 o                         
   5 -10   2        121.80        111.89         7.09 o                         
   6 -10   2          2.30         -6.25         6.25 o                         
   7 -10   2         90.83         76.68         8.87 o                         
   8 -10   2        296.26        281.32        13.56 o                         
   9 -10   2          1.74         38.23        10.48 o                         
  10 -10   2         24.35         23.69        13.48 o                         
  -8  -9   2          4.96        -13.46        13.46 o                         
  -7  -9   2          0.01        -11.58        11.58 o                         
  -6  -9   2        207.66        172.75         9.27 o                         
  -5  -9   2         81.10        129.17         8.92 o                         
  -4  -9   2         16.30          4.63         6.05 o                         
  -3  -9   2        100.16        104.56         6.50 o                         
  -2  -9   2        682.40        651.53        11.56 o                         
  -1  -9   2          1.31         44.96         6.32 o                         
   0  -9   2         30.51         -3.07         4.37 o                         
   1  -9   2        121.10         90.84         5.16 o                         
   2  -9   2         28.70          5.39         4.16 o                         
   3  -9   2          6.40         39.54         5.36 o                         
   4  -9   2       1577.00       1469.45        21.47 o                         
   5  -9   2        380.82        368.70        12.83 o                         
   6  -9   2         13.12          8.47         5.38 o                         
   7  -9   2        229.94        289.48         9.72 o                         
   8  -9   2        832.46        791.10        19.84 o                         
   9  -9   2         14.06         32.80        10.53 o                         
  10  -9   2         85.72         74.35        21.03 o                         
  11  -9   2         27.20        102.73        15.59 o                         
  -9  -8   2         34.53         33.13        12.23 o                         
  -8  -8   2          6.06         -9.37         9.37 o                         
  -7  -8   2         12.70         77.69         9.50 o                         
  -6  -8   2        448.48        463.79        12.20 o                         
  -5  -8   2        374.85        433.94        10.53 o                         
  -4  -8   2         38.62         20.15         4.55 o                         
  -3  -8   2          5.51         15.65         4.16 o                         
  -2  -8   2          0.79         -3.97         3.97 o                         
  -1  -8   2         65.87        117.76         4.55 o                         
   0  -8   2         43.19         45.11         3.68 o                         
   1  -8   2         16.82         15.56         3.60 o                         
   2  -8   2        449.17        493.23         8.39 o                         
   3  -8   2        270.42        459.14        13.87 o                         
   4  -8   2        689.01        612.77        11.13 o                         
   5  -8   2         94.02        194.34        13.96 o                         
   6  -8   2       1208.99       1108.12        17.02 o                         
   7  -8   2        430.42        472.90        12.58 o                         
   8  -8   2         67.04        103.69         8.05 o                         
   9  -8   2         32.24         69.96         9.40 o                         
  10  -8   2        114.94        120.21        11.80 o                         
  11  -8   2         39.97         52.56        12.53 o                         
 -10  -7   2         17.40         72.73        23.32 o                         
  -9  -7   2         65.19         66.58        10.60 o                         
  -8  -7   2         31.98         31.72         9.86 o                         
  -7  -7   2        248.79        308.82        16.91 o                         
  -6  -7   2          6.45         36.78         7.35 o                         
  -5  -7   2         22.48         28.54         4.52 o                         
  -4  -7   2        209.31        169.62         6.07 o                         
  -3  -7   2        232.22        171.82         6.34 o                         
  -2  -7   2        395.47        352.46         7.42 o                         
  -1  -7   2        594.16        734.71        13.74 o                         
   0  -7   2         12.00         12.25         3.13 o                         
   1  -7   2          0.05         -3.98         3.98 o                         
   2  -7   2       2688.15       2540.62        29.98 o                         
   3  -7   2       2506.05       2345.51        29.54 o                         
   4  -7   2         75.55         59.85         3.96 o                         
   5  -7   2          1.21          4.18         5.32 o                         
   6  -7   2        575.02        532.01         9.56 o                         
   7  -7   2        798.54        739.34        14.02 o                         
   8  -7   2          0.36         -3.19         4.98 o                         
   9  -7   2         40.25         66.69        16.71 o                         
  10  -7   2         10.72         12.91         8.14 o                         
  11  -7   2         14.78         35.39        12.71 o                         
  12  -7   2        112.22        127.09        14.96 o                         
 -10  -6   2          0.18         15.35        14.00 o                         
  -9  -6   2          6.66          8.82        16.18 o                         
  -8  -6   2        135.39        155.69        11.17 o                         
  -7  -6   2        354.34        345.96        14.30 o                         
  -6  -6   2        234.37        199.70         8.87 o                         
  -5  -6   2        136.94        142.14         8.28 o                         
  -4  -6   2          0.95         -4.49         4.49 o                         
  -3  -6   2        366.39        365.20        10.08 o                         
  -2  -6   2       1022.55       1041.57        13.97 o                         
  -1  -6   2       2852.65       2592.87        29.24 o                         
   0  -6   2        427.33        325.88         5.69 o                         
   1  -6   2        683.02        670.85        15.60 o                         
   2  -6   2       4101.22       3896.07        43.43 o                         
   3  -6   2        224.06        184.37         6.86 o                         
   4  -6   2       3204.30       2908.46        32.35 o                         
   5  -6   2        164.79        186.64         5.98 o                         
   6  -6   2         46.42         72.17         5.52 o                         
   7  -6   2          1.62         -4.37         4.37 o                         
   8  -6   2        270.16        297.10         8.37 o                         
   9  -6   2         12.22         -5.16         5.64 o                         
  10  -6   2        274.54        239.28        11.54 o                         
  11  -6   2        221.94        243.30        15.78 o                         
  12  -6   2         11.29         35.24        13.89 o                         
 -11  -5   2         51.18         55.73        11.88 o                         
 -10  -5   2         10.80          2.09         9.21 o                         
  -9  -5   2         32.95         49.69         9.49 o                         
  -8  -5   2          2.64          1.71         7.11 o                         
  -7  -5   2         65.82         68.76         6.63 o                         
  -6  -5   2          3.47         49.06         6.83 o                         
  -5  -5   2         50.94         81.21         5.66 o                         
  -4  -5   2        536.91        608.95        13.23 o                         
  -3  -5   2       3768.46       3440.42        42.31 o                         
  -2  -5   2        166.91        367.98        15.75 o                         
  -1  -5   2       1205.35       1068.77        13.04 o                         
   0  -5   2       1422.99       1389.61        16.13 o                         
   1  -5   2       3094.05       2653.56        27.18 o                         
   2  -5   2        201.47        280.41         7.34 o                         
   3  -5   2         12.40         -1.91         2.55 o                         
   4  -5   2        541.72        374.91         9.25 o                         
   5  -5   2        461.45        554.69         7.98 o                         
   6  -5   2       1989.90       1849.32        24.76 o                         
   7  -5   2       1203.92       1051.56        15.08 o                         
   8  -5   2         26.23          6.63         6.24 o                         
   9  -5   2        275.18        242.70         7.96 o                         
  10  -5   2        165.55        262.70        11.48 o                         
  11  -5   2        247.67        232.13        15.03 o                         
  12  -5   2          2.76         15.69        10.98 o                         
 -11  -4   2          0.65        -11.15        11.15 o                         
 -10  -4   2         46.11         28.11         8.48 o                         
  -9  -4   2          1.33         48.37         8.07 o                         
  -8  -4   2         56.45         80.28         7.90 o                         
  -7  -4   2        796.43        787.27        17.54 o                         
  -6  -4   2        528.56        581.76        12.57 o                         
  -5  -4   2         13.66         11.82         4.75 o                         
  -4  -4   2         57.35         85.15         6.19 o                         
  -3  -4   2       1197.44       1332.04        22.19 o                         
  -2  -4   2         40.18         48.01         3.37 o                         
  -1  -4   2        155.85        106.63         2.65 o                         
   0  -4   2          1.80          9.63         2.03 o                         
   1  -4   2        757.74       1935.90        99.24 o                         
   2  -4   2        692.39        875.32        22.79 o                         
   3  -4   2        294.77        341.98         6.17 o                         
   4  -4   2        462.33        552.56        11.78 o                         
   5  -4   2       4733.82       4546.40        53.18 o                         
   6  -4   2         71.24        312.55        11.89 o                         
   7  -4   2        434.99        359.10        11.98 o                         
   8  -4   2        471.24        382.71         9.98 o                         
   9  -4   2        891.04        875.08        17.00 o                         
  10  -4   2          1.04         48.44         6.97 o                         
  11  -4   2         42.38         20.72         8.29 o                         
  12  -4   2         39.89         42.51        11.69 o                         
 -12  -3   2          0.05         -2.65        17.03 o                         
 -11  -3   2         61.89         55.63        10.60 o                         
 -10  -3   2        105.13        102.84         8.69 o                         
  -9  -3   2        260.62        249.39        11.39 o                         
  -8  -3   2         78.64        126.51         8.39 o                         
  -7  -3   2        148.47        124.21         6.50 o                         
  -6  -3   2         40.75         31.81         5.33 o                         
  -5  -3   2       6520.86       5997.18        95.13 o                         
  -4  -3   2       3773.94       3553.84        51.68 o                         
  -3  -3   2        839.07        946.65        13.72 o                         
  -2  -3   2         98.58         77.21         4.15 o                         
  -1  -3   2        224.71        253.87         3.43 o                         
   0  -3   2       2020.02       2259.79        25.04 o                         
   1  -3   2       2603.32       2631.34        26.12 o                         
   2  -3   2       5470.32       5483.99        56.30 o                         
   3  -3   2         20.61         15.08         2.52 o                         
   4  -3   2         50.77         90.65         3.23 o                         
   5  -3   2      11052.57       9839.09       116.31 o                         
   6  -3   2       1480.36       1832.91        25.12 o                         
   7  -3   2        599.56        642.44        10.59 o                         
   8  -3   2       1014.06        870.66        14.00 o                         
   9  -3   2       1572.70       1441.96        22.15 o                         
  10  -3   2        125.14        100.70         6.55 o                         
  11  -3   2          1.15          6.09         8.29 o                         
  12  -3   2          6.31         -0.32         8.89 o                         
  13  -3   2          1.59         19.51        18.45 o                         
 -12  -2   2         65.87         65.80        18.02 o                         
 -11  -2   2         12.38         41.52         8.18 o                         
 -10  -2   2         97.54        137.02         8.07 o                         
  -9  -2   2        897.19        908.60        22.72 o                         
  -8  -2   2        715.93        658.46        15.54 o                         
  -7  -2   2          7.41         -5.14         5.14 o                         
  -6  -2   2         52.50         81.46         4.87 o                         
  -5  -2   2       2442.91       2324.06        34.26 o                         
  -4  -2   2       5134.38       4505.67        60.44 o                         
  -3  -2   2        101.30         65.09         2.99 o                         
  -2  -2   2        817.37        793.90        11.49 o                         
  -1  -2   2      21838.63      21905.17       545.42 o                         
   0  -2   2       3170.91       3317.90        34.14 o                         
   1  -2   2       2124.27       2071.07        20.16 o                         
   2  -2   2        745.11        810.20         8.43 o                         
   3  -2   2       2485.23       2721.53        29.48 o                         
   4  -2   2         27.61         81.63        16.16 o                         
   5  -2   2       1493.06       1219.55        16.96 o                         
   6  -2   2          1.86         11.56         6.51 o                         
   7  -2   2       1383.25       1234.72        16.49 o                         
   8  -2   2          0.16         -4.26         4.26 o                         
   9  -2   2         10.36         29.65         5.23 o                         
  10  -2   2          1.84         21.72         9.09 o                         
  11  -2   2          7.86         18.92         9.50 o                         
  12  -2   2          0.19         18.12         9.67 o                         
  13  -2   2         76.46         95.20        18.86 o                         
 -12  -1   2         76.42         81.29         9.95 o                         
 -11  -1   2          1.00          0.95         7.64 o                         
 -10  -1   2        152.88        181.21         7.26 o                         
  -9  -1   2        221.32        387.55        16.72 o                         
  -8  -1   2         19.67         10.72         4.71 o                         
  -7  -1   2        203.53        143.53         5.20 o                         
  -6  -1   2         48.44         40.70         3.74 o                         
  -5  -1   2        699.88        674.79        12.81 o                         
  -4  -1   2       1369.84       1438.39        21.39 o                         
  -3  -1   2         92.52        121.23         4.78 o                         
  -2  -1   2       2645.11       2837.42        36.66 o                         
  -1  -1   2        698.20        834.97        10.71 o                         
   0  -1   2       3616.11       3188.14        80.16 o                         
   1  -1   2       5512.89       5804.35        83.69 o                         
   2  -1   2       6876.01       7490.66        85.79 o                         
   3  -1   2       6970.74       6540.00        73.03 o                         
   4  -1   2       1449.69       1674.19        18.55 o                         
   5  -1   2        842.11        848.06        11.80 o                         
   6  -1   2        743.79        705.76        12.02 o                         
   7  -1   2        392.35        383.02         7.67 o                         
   8  -1   2         46.44         51.22         4.59 o                         
   9  -1   2        386.44        377.69        14.18 o                         
  10  -1   2        276.69        337.47        10.59 o                         
  11  -1   2         23.16         22.51         6.53 o                         
  12  -1   2         32.43         93.06        12.00 o                         
 -12   0   2         11.63         13.79         9.85 o                         
 -11   0   2         90.33        118.76         9.33 o                         
 -10   0   2        329.47        449.78        14.38 o                         
  -9   0   2         54.01         64.61         5.23 o                         
  -8   0   2       1287.86       1086.92        16.20 o                         
  -7   0   2       1197.30       1336.44        24.50 o                         
  -6   0   2        122.82        291.86         9.80 o                         
  -5   0   2        684.89        646.10        12.31 o                         
  -4   0   2       4854.50       5639.06        61.54 o                         
  -3   0   2        124.06        167.93         3.97 o                         
  -2   0   2       3440.17       3369.46        39.75 o                         
  -1   0   2        280.84        233.21        16.27 o                         
   1   0   2       1588.89       2554.50        67.28 o                         
   3   0   2        176.87        193.43         5.02 o                         
   4   0   2        302.07        427.44         9.92 o                         
   5   0   2        521.42        464.73         8.87 o                         
   6   0   2         24.84         15.93         2.61 o                         
   7   0   2        361.17        374.07         7.81 o                         
   8   0   2       1208.17       1109.16        17.12 o                         
   9   0   2         11.56         39.73         5.13 o                         
  10   0   2        219.96        195.38         8.04 o                         
  11   0   2         96.56        107.70         7.24 o                         
  12   0   2        278.15        341.78        18.65 o                         
 -13   1   2          2.39         46.23        19.28 o                         
 -12   1   2          1.59         13.92        12.12 o                         
 -11   1   2         45.93         52.19         6.29 o                         
 -10   1   2         26.64         32.67         5.74 o                         
  -9   1   2        100.66        101.21         5.47 o                         
  -8   1   2        724.94        627.31        11.68 o                         
  -7   1   2        268.08        350.84         8.43 o                         
  -6   1   2       7947.15       7791.20        87.41 o                         
  -5   1   2       2402.69       2457.45        26.82 o                         
  -4   1   2      13659.02      12794.28       146.29 o                         
  -3   1   2         42.65         75.78         7.91 o                         
  -2   1   2       1188.85       1078.73        12.08 o                         
  -1   1   2        992.69       2028.28        24.77 o                         
   0   1   2       3581.41       4249.63        94.60 o                         
   1   1   2        400.50        579.30         7.77 o                         
   2   1   2       3904.16       4215.62        39.82 o                         
   3   1   2       4541.39       4053.79        44.45 o                         
   4   1   2       1649.85       1472.08        16.36 o                         
   5   1   2        144.11        204.68         8.95 o                         
   6   1   2       1426.81       1455.22        18.32 o                         
   7   1   2        690.07        691.35        11.03 o                         
   8   1   2       2050.04       1865.00        27.39 o                         
   9   1   2         17.76         -0.08         7.17 o                         
  10   1   2          0.17         13.11         5.52 o                         
  11   1   2        156.47        169.36        12.58 o                         
  12   1   2        174.71        147.61        13.64 o                         
 -13   2   2          0.16         -6.13        11.10 o                         
 -12   2   2          2.31         10.98        10.24 o                         
 -11   2   2          5.19          9.56         5.88 o                         
 -10   2   2       1049.57        908.40        19.37 o                         
  -9   2   2        187.77        194.96         7.19 o                         
  -8   2   2        553.63        473.02         9.56 o                         
  -7   2   2         16.99         41.10         5.94 o                         
  -6   2   2       6867.70       6448.15        74.51 o                         
  -5   2   2        503.11        626.53         8.98 o                         
  -4   2   2        429.25        472.76         6.63 o                         
  -3   2   2       5278.53       5299.27        55.41 o                         
  -2   2   2       2789.64       2562.25        25.92 o                         
  -1   2   2       8082.18       8551.48        88.89 o                         
   0   2   2      11688.36      11417.18       190.01 o                         
   1   2   2      12917.43      12350.94       177.39 o                         
   2   2   2      10884.60      10395.82       125.39 o                         
   3   2   2         29.73        276.76        12.91 o                         
   4   2   2       4356.65       4119.09        50.31 o                         
   5   2   2         59.27        124.10         5.14 o                         
   6   2   2       2746.66       2581.12        37.88 o                         
   7   2   2          3.65        179.83        20.76 o                         
   8   2   2        303.25        291.81         7.53 o                         
   9   2   2        141.38        178.26         7.02 o                         
  10   2   2         22.36         29.58         5.40 o                         
  11   2   2         12.08         14.19         6.55 o                         
  12   2   2          2.59         16.46         9.47 o                         
 -13   3   2         34.01         55.08        14.68 o                         
 -12   3   2          6.96         17.01        10.37 o                         
 -11   3   2         61.27         95.06         8.39 o                         
 -10   3   2        556.94        608.19        13.77 o                         
  -9   3   2        175.13        184.59         7.70 o                         
  -8   3   2        384.04        326.42        13.23 o                         
  -7   3   2        411.19        495.59         9.08 o                         
  -6   3   2        266.57        239.86         6.21 o                         
  -5   3   2        807.93        726.89        10.90 o                         
  -4   3   2          7.05          7.91         1.82 o                         
  -3   3   2        282.82        195.87         4.35 o                         
  -2   3   2        855.51       1102.92        11.43 o                         
  -1   3   2       2172.49       2159.55        27.88 o                         
   0   3   2        136.17         74.60         2.65 o                         
   1   3   2        340.33        530.11         7.59 o                         
   2   3   2      10803.39      11318.32       120.30 o                         
   3   3   2       1299.71       1508.97        24.05 o                         
   4   3   2         19.93         34.36         3.80 o                         
   5   3   2         80.15         74.84         3.59 o                         
   6   3   2       1793.41       1822.04        30.15 o                         
   7   3   2        340.20        391.01        10.08 o                         
   8   3   2         77.28         52.54         4.93 o                         
   9   3   2         76.78        103.44         9.29 o                         
  10   3   2          5.01          1.42         8.13 o                         
  11   3   2         26.98         35.76         8.33 o                         
  12   3   2        123.99        115.21        14.73 o                         
 -12   4   2          8.75         50.37        12.74 o                         
 -11   4   2        365.88        391.30        17.48 o                         
 -10   4   2          9.36         12.16         5.73 o                         
  -9   4   2        179.13        187.95         8.29 o                         
  -8   4   2        359.89        390.67         8.72 o                         
  -7   4   2        973.39        839.98        14.44 o                         
  -6   4   2       1138.04       1140.53        17.08 o                         
  -5   4   2         85.44         67.14         3.26 o                         
  -4   4   2        157.03        526.19        26.24 o                         
  -3   4   2        991.44        980.72        10.81 o                         
  -2   4   2       2812.57       2881.09        29.42 o                         
  -1   4   2       8626.86       8680.72        92.51 o                         
   0   4   2        717.42        661.84         7.52 o                         
   1   4   2        814.24       1050.30        12.10 o                         
   2   4   2       8606.36       8387.80       101.61 o                         
   3   4   2         86.33        115.67        11.93 o                         
   4   4   2         57.87         29.08         4.99 o                         
   5   4   2        535.55        533.91         9.81 o                         
   6   4   2         56.23        144.79         9.63 o                         
   7   4   2         67.39        140.80         8.92 o                         
   8   4   2        267.83        326.76        15.90 o                         
   9   4   2         78.20         30.06         8.92 o                         
  10   4   2        105.51        126.86        13.44 o                         
  11   4   2          7.28         70.30        11.68 o                         
 -12   5   2         33.55         79.24        12.23 o                         
 -11   5   2        367.79        388.99        17.82 o                         
 -10   5   2         91.63         74.18        13.15 o                         
  -9   5   2         55.57         66.83         5.29 o                         
  -8   5   2          7.92          0.35         4.47 o                         
  -7   5   2         52.62         43.68         4.68 o                         
  -6   5   2          0.25         30.83         3.95 o                         
  -5   5   2        816.72       1025.10        14.28 o                         
  -4   5   2       2027.48       2114.69        24.29 o                         
  -3   5   2       3349.52       3695.19        39.30 o                         
  -2   5   2       1301.87       1463.03        15.94 o                         
  -1   5   2       5177.23       5148.88        51.95 o                         
   0   5   2        341.15        350.09         5.62 o                         
   1   5   2       3128.28       3106.99        37.54 o                         
   2   5   2         53.92         75.21         5.23 o                         
   3   5   2         19.40          8.64         5.34 o                         
   4   5   2        574.19        538.30         8.91 o                         
   5   5   2        218.99        154.26         5.06 o                         
   6   5   2        326.45        248.27         7.36 o                         
   7   5   2        271.33        250.59         8.78 o                         
   8   5   2         38.03         54.04         6.96 o                         
   9   5   2          0.06         -9.55         9.55 o                         
  10   5   2        168.50        184.15        21.85 o                         
  11   5   2         67.19        107.92        17.84 o                         
 -12   6   2         13.97          5.12        12.15 o                         
 -11   6   2          1.28         -4.10         9.99 o                         
 -10   6   2         51.18         41.75         9.00 o                         
  -9   6   2          4.94          6.08         5.36 o                         
  -8   6   2        317.97        310.92        11.16 o                         
  -7   6   2        633.86        667.39        11.00 o                         
  -6   6   2         16.84         56.42         3.47 o                         
  -5   6   2       1148.12       1153.23        15.01 o                         
  -4   6   2       2052.18       2123.52        24.02 o                         
  -3   6   2       6953.48       6551.23        69.06 o                         
  -2   6   2         33.73         15.84         6.99 o                         
  -1   6   2        391.47        363.87         8.96 o                         
   0   6   2       1612.93       1583.11        21.04 o                         
   1   6   2       2400.62       2451.29        29.32 o                         
   2   6   2         38.54          9.60         3.85 o                         
   3   6   2        103.24        108.57         6.10 o                         
   4   6   2         10.61         -4.80         4.80 o                         
   5   6   2         80.99         96.30         6.41 o                         
   6   6   2        103.48        162.91         9.93 o                         
   7   6   2         85.61         96.19         5.82 o                         
   8   6   2         51.36         39.76        11.08 o                         
   9   6   2         37.68         70.40         9.61 o                         
  10   6   2         27.01         85.94        13.88 o                         
 -12   7   2         21.59         39.08        17.23 o                         
 -11   7   2        178.57        173.84        21.03 o                         
 -10   7   2        132.63        132.83        10.72 o                         
  -9   7   2         41.98         31.02        12.65 o                         
  -8   7   2          5.78         76.24         7.00 o                         
  -7   7   2        369.92        344.66         8.10 o                         
  -6   7   2         29.96         42.51         4.07 o                         
  -5   7   2        374.96        309.11         9.64 o                         
  -4   7   2         26.51        171.93         8.31 o                         
  -3   7   2         43.51         17.36         3.69 o                         
  -2   7   2         87.65         74.92         5.63 o                         
  -1   7   2        236.22        158.42         5.72 o                         
   0   7   2         54.00         68.41         4.14 o                         
   1   7   2       1203.01       1057.43        14.45 o                         
   2   7   2        316.68        460.95        11.90 o                         
   3   7   2        121.53        123.03         7.17 o                         
   4   7   2        143.37        176.96         8.66 o                         
   5   7   2       1130.53        960.14        15.20 o                         
   6   7   2          1.09         36.27         6.47 o                         
   7   7   2         60.63         51.68         7.97 o                         
   8   7   2         27.13         49.78        10.69 o                         
   9   7   2         92.15         69.38        13.92 o                         
 -11   8   2         69.13         53.03        12.99 o                         
 -10   8   2         10.72         29.10        11.06 o                         
  -9   8   2        677.42        665.07        25.17 o                         
  -8   8   2        597.40        632.85        14.50 o                         
  -7   8   2          6.70          5.42         4.81 o                         
  -6   8   2          6.13         13.62         4.65 o                         
  -5   8   2        331.05        307.78         9.34 o                         
  -4   8   2        113.75         92.71         5.42 o                         
  -3   8   2         19.99         13.09         4.47 o                         
  -2   8   2        483.40        475.13         8.27 o                         
  -1   8   2        112.71        115.02         4.78 o                         
   0   8   2        369.90        425.99         9.90 o                         
   1   8   2       2936.40       2706.08        35.04 o                         
   2   8   2        198.71        252.72         8.02 o                         
   3   8   2        294.85        257.83         9.67 o                         
   4   8   2         54.39        103.45         6.61 o                         
   5   8   2        365.25        409.46        13.35 o                         
   6   8   2         18.93          4.56         6.23 o                         
   7   8   2         16.28          0.23         6.13 o                         
   8   8   2          0.79         -6.52        11.27 o                         
   9   8   2          8.84         21.65        17.09 o                         
 -11   9   2          6.48         24.44        13.61 o                         
 -10   9   2         55.33         86.53        12.60 o                         
  -9   9   2        171.82        206.58        13.33 o                         
  -8   9   2        168.00        129.95         9.20 o                         
  -7   9   2         16.86         -5.45         5.45 o                         
  -6   9   2          1.69          5.17         6.29 o                         
  -5   9   2         12.56         33.43         5.34 o                         
  -4   9   2         96.07        128.06         9.59 o                         
  -3   9   2        225.11        282.07         8.14 o                         
  -2   9   2        564.40        513.48         9.30 o                         
  -1   9   2        388.33        328.51         7.51 o                         
   0   9   2        225.72        334.96         8.11 o                         
   1   9   2        296.43        315.88         8.54 o                         
   2   9   2         50.56         66.34         6.19 o                         
   3   9   2        440.74        439.08        18.22 o                         
   4   9   2        232.22        265.90        11.00 o                         
   5   9   2          0.00         12.78         6.69 o                         
   6   9   2          4.41         -7.29         7.29 o                         
   7   9   2          0.96         -7.08         7.08 o                         
   8   9   2          5.81        -17.66        17.66 o                         
 -10  10   2        116.70        107.85        14.30 o                         
  -9  10   2         16.96         35.60        15.57 o                         
  -8  10   2         47.58         37.95        13.22 o                         
  -7  10   2         95.95        116.78        12.72 o                         
  -6  10   2          0.81         13.88         6.25 o                         
  -5  10   2        679.01        689.04        13.94 o                         
  -4  10   2        653.49        644.18        12.73 o                         
  -3  10   2         97.71        160.70        11.94 o                         
  -2  10   2        101.85        123.61         8.03 o                         
  -1  10   2        559.49        511.37        13.16 o                         
   0  10   2        183.11        185.44         8.95 o                         
   1  10   2          5.06         -7.09         7.09 o                         
   2  10   2         31.76         52.16         9.25 o                         
   3  10   2        135.55        156.71        11.28 o                         
   4  10   2         53.32         39.79         8.27 o                         
   5  10   2          9.98          3.78         7.73 o                         
   6  10   2         49.91         29.19         9.71 o                         
   7  10   2          1.89         11.62        10.63 o                         
  -9  11   2         14.48         85.44        18.33 o                         
  -8  11   2        210.23        225.01        14.22 o                         
  -7  11   2         10.92         20.84         7.91 o                         
  -6  11   2        205.77        258.07        14.72 o                         
  -5  11   2        124.42        308.40        12.95 o                         
  -4  11   2        432.33        452.55        11.63 o                         
  -3  11   2          4.61         57.55         6.29 o                         
  -2  11   2        107.43        121.78         9.65 o                         
  -1  11   2         22.85         42.15         6.49 o                         
   0  11   2         34.88         20.32         8.80 o                         
   1  11   2         29.31         45.62         9.17 o                         
   2  11   2         25.96         20.50         9.48 o                         
   3  11   2         40.48         20.86         9.60 o                         
   4  11   2         61.85         69.10        10.17 o                         
   5  11   2          0.22         11.16        15.23 o                         
  -8  12   2         38.03         25.74        14.53 o                         
  -7  12   2          4.66         11.66        10.85 o                         
  -6  12   2        311.12        310.80        15.28 o                         
  -5  12   2          4.10         28.21        10.01 o                         
  -4  12   2          4.50          9.95         8.05 o                         
  -3  12   2         14.44         61.20         9.35 o                         
  -2  12   2        153.29        150.40        11.50 o                         
  -1  12   2        199.51        232.91        14.20 o                         
   0  12   2        187.12        192.40        11.86 o                         
   1  12   2         44.69         42.30        10.93 o                         
   2  12   2          9.23         -1.75        10.75 o                         
   3  12   2          9.86         31.53        21.42 o                         
   4  12   2         74.59         81.38        13.07 o                         
  -6  13   2         69.84         88.80        11.48 o                         
  -5  13   2         11.41         27.66         9.46 o                         
  -4  13   2          0.26         10.34         9.09 o                         
  -3  13   2          2.34         10.04         8.56 o                         
  -2  13   2          0.05         11.77         9.80 o                         
  -1  13   2          4.35         44.10        11.63 o                         
   0  13   2        115.17        135.96        13.94 o                         
   1  13   2          4.07         48.21        17.32 o                         
   2  13   2        109.98        132.74        18.29 o                         
  -2 -13   3         11.05        -14.00        14.00 o                         
  -1 -13   3          7.89         -1.41        19.25 o                         
   0 -13   3         28.79         16.40        11.67 o                         
   1 -13   3         13.52         17.39        12.47 o                         
   2 -13   3          3.97         17.32        14.13 o                         
   3 -13   3          1.77         16.04         9.71 o                         
   4 -13   3        286.13        343.64        19.47 o                         
   5 -13   3        105.07        141.43        13.64 o                         
   6 -13   3         18.05         50.15        12.83 o                         
  -4 -12   3         11.00         14.36        12.93 o                         
  -3 -12   3          1.18         12.51        11.19 o                         
  -2 -12   3         11.22         -8.94         8.94 o                         
  -1 -12   3          4.55         24.34         7.69 o                         
   0 -12   3        159.81        218.67        11.49 o                         
   1 -12   3        210.38        248.59        14.74 o                         
   2 -12   3          0.46         21.94         7.55 o                         
   3 -12   3          0.22         36.04         9.54 o                         
   4 -12   3        277.51        351.95        13.94 o                         
   5 -12   3        105.44        106.96        10.03 o                         
   6 -12   3         83.91         54.72         8.62 o                         
   7 -12   3         10.60         57.23         9.67 o                         
   8 -12   3          0.41          7.50        15.17 o                         
  -6 -11   3          0.72         -7.93        11.36 o                         
  -5 -11   3          9.43         15.25        10.32 o                         
  -4 -11   3          8.52         36.50         9.20 o                         
  -3 -11   3         19.80         23.57         7.72 o                         
  -2 -11   3         31.86         35.56         7.15 o                         
  -1 -11   3        272.25        328.51        11.68 o                         
   0 -11   3        116.60        417.13        15.37 o                         
   1 -11   3        343.54        334.97        11.82 o                         
   2 -11   3        429.26        424.10        13.48 o                         
   3 -11   3        246.45        264.22        10.50 o                         
   4 -11   3          0.03         16.55         6.68 o                         
   5 -11   3         45.36         42.53         8.16 o                         
   6 -11   3        106.51         85.67         7.80 o                         
   7 -11   3         20.75         15.69        11.79 o                         
   8 -11   3         51.18         26.78        12.30 o                         
   9 -11   3        126.61        104.88        18.03 o                         
  -7 -10   3          0.09        -15.35        15.35 o                         
  -6 -10   3         10.80         16.77         8.49 o                         
  -5 -10   3        262.15        282.25        14.79 o                         
  -4 -10   3         34.43        102.97         7.25 o                         
  -3 -10   3         39.44         34.70         6.19 o                         
  -2 -10   3        206.49        306.54        14.68 o                         
  -1 -10   3        868.03        861.86        16.72 o                         
   0 -10   3         43.93         74.72         5.40 o                         
   1 -10   3          6.76          3.27         5.44 o                         
   2 -10   3        153.55        171.39         6.86 o                         
   3 -10   3         14.86          9.67         5.61 o                         
   4 -10   3          5.95         -5.54         5.54 o                         
   5 -10   3         36.80         33.58         7.72 o                         
   6 -10   3          0.02         -7.82         7.82 o                         
   7 -10   3        190.38        171.82        12.37 o                         
   8 -10   3        139.67        127.51         9.29 o                         
   9 -10   3        172.72        143.27        14.59 o                         
  10 -10   3         39.74         33.15        13.65 o                         
  -8  -9   3         13.79        -15.68        15.68 o                         
  -7  -9   3         61.37         37.58         9.04 o                         
  -6  -9   3         12.07         78.00         7.46 o                         
  -5  -9   3        127.53        122.72         7.02 o                         
  -4  -9   3         11.23         -5.21         5.21 o                         
  -3  -9   3        314.07        324.85         9.31 o                         
  -2  -9   3         14.53         80.84         5.45 o                         
  -1  -9   3        400.73        308.96         8.97 o                         
   0  -9   3         95.55         62.79         5.22 o                         
   1  -9   3        111.32         90.08         5.20 o                         
   2  -9   3         20.51         16.77         4.44 o                         
   3  -9   3       1608.27       1473.09        19.87 o                         
   4  -9   3         30.25        113.77        10.40 o                         
   5  -9   3         79.77         58.67         6.28 o                         
   6  -9   3        581.38        596.81        11.83 o                         
   7  -9   3       1395.17       1246.09        21.13 o                         
   8  -9   3          0.29         44.61        10.14 o                         
   9  -9   3         91.98         92.96        11.14 o                         
  10  -9   3        123.14        119.36        15.62 o                         
  11  -9   3        240.75        205.83        23.79 o                         
  -9  -8   3         27.80         14.12        13.66 o                         
  -8  -8   3          0.04         -2.17         9.54 o                         
  -7  -8   3        379.64        424.92        15.69 o                         
  -6  -8   3        233.30        360.20        10.34 o                         
  -5  -8   3         79.84         94.01         5.70 o                         
  -4  -8   3        113.70         80.02         4.69 o                         
  -3  -8   3        229.67        221.78         7.93 o                         
  -2  -8   3         48.10         39.46         4.15 o                         
  -1  -8   3        392.95        694.24        14.34 o                         
   0  -8   3        327.28        231.84         6.01 o                         
   1  -8   3        167.05        135.21         4.84 o                         
   2  -8   3       1140.23       1204.70        15.84 o                         
   3  -8   3       2721.96       2794.01        33.24 o                         
   4  -8   3          1.03         34.09         4.62 o                         
   5  -8   3       1291.44       1354.28        20.13 o                         
   6  -8   3         60.97        109.95         9.46 o                         
   7  -8   3        879.06        853.33        16.06 o                         
   8  -8   3          0.54          3.40         7.44 o                         
   9  -8   3          3.59         89.92        17.10 o                         
  10  -8   3         27.11         50.83        11.62 o                         
  11  -8   3         11.74         18.42        12.50 o                         
 -10  -7   3         87.26        122.56        13.42 o                         
  -9  -7   3          9.77         10.84        11.24 o                         
  -8  -7   3          1.11         26.59         9.17 o                         
  -7  -7   3        158.37        185.76        13.51 o                         
  -6  -7   3         75.92         87.78         5.80 o                         
  -5  -7   3        110.97        100.31         5.37 o                         
  -4  -7   3         44.72         27.67         4.18 o                         
  -3  -7   3         36.98          6.84         3.55 o                         
  -2  -7   3         39.55         40.11         3.54 o                         
  -1  -7   3        403.77        458.69        15.13 o                         
   0  -7   3        655.47        498.74         8.17 o                         
   1  -7   3       1217.15       1192.38        15.50 o                         
   2  -7   3        566.67        693.67        12.59 o                         
   3  -7   3        905.19        969.87        17.30 o                         
   4  -7   3          9.53          5.62         3.67 o                         
   5  -7   3        312.49        382.12        11.15 o                         
   6  -7   3        313.12        312.56         8.06 o                         
   7  -7   3          0.60         29.76         5.92 o                         
   8  -7   3        146.07        126.11         6.56 o                         
   9  -7   3         33.42         64.02         8.97 o                         
  10  -7   3          8.19          8.97         9.39 o                         
  11  -7   3        271.23        254.46        24.86 o                         
  12  -7   3        104.03        122.73        16.05 o                         
 -10  -6   3         11.80         18.55         9.52 o                         
  -9  -6   3         73.40         78.32        14.31 o                         
  -8  -6   3         64.20         78.48         9.06 o                         
  -7  -6   3         13.81         19.71         7.81 o                         
  -6  -6   3        131.44        155.29         7.89 o                         
  -5  -6   3         29.31         43.76         6.54 o                         
  -4  -6   3         14.33          9.89         3.64 o                         
  -3  -6   3       1116.32       1095.02        15.43 o                         
  -2  -6   3       1675.69       1549.76        19.18 o                         
  -1  -6   3         23.01         22.26         2.61 o                         
   0  -6   3         28.68         55.00         4.29 o                         
   1  -6   3       5955.36       5654.37        62.34 o                         
   2  -6   3       1870.30       2014.76        23.81 o                         
   3  -6   3         32.36         52.26         3.09 o                         
   4  -6   3        250.19        201.10         6.15 o                         
   5  -6   3         83.56         91.29         3.57 o                         
   6  -6   3          4.49         32.48         4.25 o                         
   7  -6   3         75.14         74.75         6.47 o                         
   8  -6   3        329.63        303.46         8.81 o                         
   9  -6   3        109.45        105.59         6.75 o                         
  10  -6   3        141.11        216.69        11.94 o                         
  11  -6   3        155.72        188.86        16.17 o                         
  12  -6   3         44.01         68.59        13.36 o                         
 -11  -5   3          3.96         -2.01        13.20 o                         
 -10  -5   3         30.10         20.74         9.19 o                         
  -9  -5   3         62.25         47.08        12.23 o                         
  -8  -5   3          4.68         -0.10         8.24 o                         
  -7  -5   3          1.13         25.15         6.24 o                         
  -6  -5   3        873.94        799.28        17.72 o                         
  -5  -5   3          9.65          4.92         4.67 o                         
  -4  -5   3       2303.29       2333.66        40.11 o                         
  -3  -5   3        664.34        897.50        12.75 o                         
  -2  -5   3       2656.54       2267.54        26.42 o                         
  -1  -5   3        309.29        240.52         5.81 o                         
   0  -5   3        527.79        590.39         7.94 o                         
   1  -5   3         53.16        117.61         6.22 o                         
   2  -5   3          6.99          5.99         5.48 o                         
   3  -5   3        817.85        839.44         9.83 o                         
   4  -5   3        492.86        585.72         8.68 o                         
   5  -5   3        826.67        861.41        14.18 o                         
   6  -5   3        371.10        432.12         8.28 o                         
   7  -5   3        460.42        483.30        12.37 o                         
   8  -5   3        140.32         99.30         6.19 o                         
   9  -5   3        717.96        660.07        12.42 o                         
  10  -5   3        632.96        572.44        14.60 o                         
  11  -5   3          1.36         12.49         8.95 o                         
  12  -5   3          7.35         20.47        11.09 o                         
 -11  -4   3          2.04        -11.84        11.84 o                         
 -10  -4   3         25.35         16.50         9.38 o                         
  -9  -4   3         18.65         82.72         8.89 o                         
  -8  -4   3        843.19        753.33        20.69 o                         
  -7  -4   3        289.89        327.84        13.34 o                         
  -6  -4   3        151.10        160.82         9.27 o                         
  -5  -4   3        539.65        478.54        13.58 o                         
  -4  -4   3       3116.59       3025.94        51.25 o                         
  -3  -4   3        776.37        918.42        18.76 o                         
  -2  -4   3        637.10        965.36        11.69 o                         
  -1  -4   3        253.12        201.23         4.52 o                         
   0  -4   3       7473.74       8099.98        84.47 o                         
   1  -4   3      15050.99      15239.79       148.89 o                         
   2  -4   3       4885.92       5211.95        53.51 o                         
   3  -4   3       1266.29       1215.02        13.09 o                         
   4  -4   3        599.89        509.95         8.50 o                         
   5  -4   3        510.51        992.63        18.21 o                         
   6  -4   3       2190.72       2162.85        26.62 o                         
   7  -4   3        430.83        418.34         9.88 o                         
   8  -4   3         55.41         74.25         4.78 o                         
   9  -4   3        577.85        557.19        12.11 o                         
  10  -4   3        405.56        339.54        12.30 o                         
  11  -4   3          8.21          3.51         9.27 o                         
  12  -4   3          3.09         41.17        12.20 o                         
 -12  -3   3         34.89         28.55        17.70 o                         
 -11  -3   3         31.74         37.00        11.04 o                         
 -10  -3   3         12.89         15.75         9.33 o                         
  -9  -3   3         54.15        101.26        12.84 o                         
  -8  -3   3        433.56        404.72        15.77 o                         
  -7  -3   3         11.15         -7.21         7.40 o                         
  -6  -3   3        264.60        193.33         7.42 o                         
  -5  -3   3        183.74        309.36        11.57 o                         
  -4  -3   3       2760.71       2642.09        42.51 o                         
  -3  -3   3          8.61         17.66         3.01 o                         
  -2  -3   3        633.21        639.11         9.03 o                         
  -1  -3   3       1368.25       1605.86        16.08 o                         
   0  -3   3        935.05        802.92         9.18 o                         
   1  -3   3        896.66        986.53        10.41 o                         
   2  -3   3        247.68        396.60         6.12 o                         
   3  -3   3         64.78         18.07         2.53 o                         
   4  -3   3       3035.68       2754.24        30.16 o                         
   5  -3   3         56.27        608.25        55.59 o                         
   6  -3   3       1526.01       1459.97        19.81 o                         
   7  -3   3        664.50        560.07         9.72 o                         
   8  -3   3        424.56        391.97        10.01 o                         
   9  -3   3         67.34         98.63         6.66 o                         
  10  -3   3         33.24         20.45         6.18 o                         
  11  -3   3         59.27         66.96         8.37 o                         
  12  -3   3          1.92          5.50        10.28 o                         
 -12  -2   3         12.76         16.48        12.39 o                         
 -11  -2   3         65.08         74.37         9.72 o                         
 -10  -2   3        201.31        230.60        11.11 o                         
  -9  -2   3        422.85        588.48        14.92 o                         
  -8  -2   3          9.42         34.01         6.34 o                         
  -7  -2   3         66.68         50.20         5.95 o                         
  -6  -2   3        293.91        261.04        11.86 o                         
  -5  -2   3       1700.88       1640.34        24.55 o                         
  -4  -2   3        329.74        225.83         4.89 o                         
  -3  -2   3        809.70        607.24         8.94 o                         
  -2  -2   3        462.85        408.46         6.43 o                         
  -1  -2   3       3353.51       3222.04        33.64 o                         
   0  -2   3      14685.71      14805.52       279.26 o                         
   1  -2   3      39626.55      39511.29       984.20 o                         
   2  -2   3       6590.86       6559.07        68.35 o                         
   3  -2   3        178.91        374.74         5.04 o                         
   4  -2   3       3076.30       2817.91        31.53 o                         
   5  -2   3        856.59        870.35        14.46 o                         
   6  -2   3          5.92         58.92         6.62 o                         
   7  -2   3        135.82        121.34         5.31 o                         
   8  -2   3          1.67         -3.95         3.95 o                         
   9  -2   3        166.33        186.77         7.95 o                         
  10  -2   3        278.50        262.53         9.72 o                         
  11  -2   3         41.31         42.32         7.98 o                         
  12  -2   3        146.70        159.55        14.20 o                         
 -12  -1   3          2.47         45.65        14.86 o                         
 -11  -1   3          8.37         18.31         7.35 o                         
 -10  -1   3        172.38        215.87        11.36 o                         
  -9  -1   3       1364.57       1284.94        20.92 o                         
  -8  -1   3        171.67        151.56         6.83 o                         
  -7  -1   3        175.28        155.35         5.39 o                         
  -6  -1   3          0.76          0.39         3.28 o                         
  -5  -1   3        137.61        103.38         4.09 o                         
  -4  -1   3       1576.88       1427.33        19.68 o                         
  -3  -1   3       3786.69       3607.54        52.11 o                         
  -2  -1   3       3224.78       3391.07        48.94 o                         
  -1  -1   3        144.05        286.22         5.07 o                         
   0  -1   3       5070.77       6712.54       136.59 o                         
   1  -1   3       1647.76       1357.64        13.07 o                         
   2  -1   3       3205.15       3179.01        31.30 o                         
   3  -1   3       2280.52       2656.40        30.80 o                         
   5  -1   3         73.61        107.66         4.43 o                         
   6  -1   3        523.14        393.21         8.94 o                         
   7  -1   3         10.53         14.03         5.37 o                         
   8  -1   3        974.03        994.36        16.02 o                         
   9  -1   3        106.12        111.88         8.00 o                         
  10  -1   3         24.48         33.40         5.71 o                         
  11  -1   3         10.92         14.33         6.72 o                         
  12  -1   3        481.18        474.02        24.84 o                         
 -12   0   3          0.29         -4.62         8.48 o                         
 -11   0   3         17.39         52.25         7.88 o                         
 -10   0   3         17.76        105.73         7.66 o                         
  -9   0   3          1.20         -4.22         4.22 o                         
  -8   0   3         10.90         25.73         3.66 o                         
  -7   0   3        417.15        629.72        10.99 o                         
  -6   0   3        657.55        654.71         9.00 o                         
  -5   0   3       2670.62       2295.93        28.61 o                         
  -4   0   3       4255.09       4606.39        52.95 o                         
  -3   0   3       3493.19       3756.70        47.11 o                         
  -2   0   3      13500.46      15489.91       445.67 o                         
   0   0   3        702.05       1504.61        51.35 o                         
   1   0   3        579.72        601.53         6.14 o                         
   2   0   3       7156.32       7336.84        73.11 o                         
   3   0   3      11696.23      11590.57       126.09 o                         
   4   0   3        183.95        218.51         4.02 o                         
   5   0   3        360.64        386.76         9.71 o                         
   6   0   3        250.40        262.24         9.27 o                         
   7   0   3         34.56         68.43        15.69 o                         
   8   0   3        785.19        862.44        14.41 o                         
   9   0   3        254.82        226.43         9.20 o                         
  10   0   3         15.26         12.24         7.25 o                         
  11   0   3          9.64         16.83         6.43 o                         
  12   0   3        178.24        312.65        30.63 o                         
 -13   1   3          3.06         24.46        19.68 o                         
 -12   1   3         73.37         54.94        10.20 o                         
 -11   1   3         38.36         54.14         6.31 o                         
 -10   1   3        210.29        187.00         8.36 o                         
  -9   1   3        263.62        223.43         9.21 o                         
  -8   1   3        116.43        126.90         5.65 o                         
  -7   1   3       1174.19       1088.38        14.64 o                         
  -6   1   3        199.96        409.58        12.18 o                         
  -5   1   3       6693.28       6161.37        65.96 o                         
  -4   1   3       1284.44       1458.22        15.47 o                         
  -3   1   3        243.66        248.79         5.31 o                         
  -2   1   3      12408.11      14002.77       403.75 o                         
  -1   1   3         81.07        143.46         5.13 o                         
   0   1   3        873.58       1230.54        12.45 o                         
   1   1   3       1019.86       1021.58        11.46 o                         
   2   1   3        322.12        430.53         5.39 o                         
   3   1   3         45.06         77.17         4.32 o                         
   4   1   3        616.07        681.66         8.49 o                         
   5   1   3       3175.82       3057.17        36.78 o                         
   6   1   3        232.56        234.79         6.48 o                         
   7   1   3       2006.18       1790.55        22.71 o                         
   8   1   3          5.35         65.58         4.44 o                         
   9   1   3          7.53          4.84         4.91 o                         
  10   1   3        230.58        213.12         7.95 o                         
  11   1   3         99.41         88.12         7.38 o                         
  12   1   3          5.92         24.12        20.03 o                         
 -13   2   3          1.23         -7.77        11.19 o                         
 -12   2   3         58.35         74.22        10.64 o                         
 -11   2   3         97.53         74.94         6.82 o                         
 -10   2   3         15.34        162.34        15.99 o                         
  -9   2   3        103.85         71.40         5.62 o                         
  -8   2   3        253.49        232.34         6.93 o                         
  -7   2   3       2770.85       2441.94        33.42 o                         
  -6   2   3         17.27         43.52         7.01 o                         
  -5   2   3        279.67        218.76         7.88 o                         
  -4   2   3       1637.68       1490.83        17.31 o                         
  -3   2   3       1787.57       1779.95        19.56 o                         
  -2   2   3       2512.84       2895.34        31.17 o                         
  -1   2   3       1951.11       2378.14        23.58 o                         
   0   2   3       4750.19       4629.22        50.74 o                         
   1   2   3       2460.23       2845.95        32.03 o                         
   2   2   3       9732.80      10048.15       102.11 o                         
   3   2   3      17562.10      15803.86       175.89 o                         
   4   2   3        119.78        135.91         8.37 o                         
   5   2   3       2563.28       2451.08        31.63 o                         
   6   2   3        921.43        972.99        13.68 o                         
   7   2   3       2928.45       2614.59        37.32 o                         
   8   2   3         54.43         67.27         4.36 o                         
   9   2   3         23.82         39.61         4.78 o                         
  10   2   3         95.86         86.59         5.92 o                         
  11   2   3         10.79         -6.25         7.77 o                         
  12   2   3         22.88         20.84        10.53 o                         
 -13   3   3         29.43         35.31        15.38 o                         
 -12   3   3         43.92         74.77        12.21 o                         
 -11   3   3        510.76        441.09        15.28 o                         
 -10   3   3        360.44        450.01        16.23 o                         
  -9   3   3        122.43         99.87         5.94 o                         
  -8   3   3         20.87         50.37         4.55 o                         
  -7   3   3       3136.47       3013.92        40.87 o                         
  -6   3   3        459.68        382.74         6.85 o                         
  -5   3   3        539.68        524.78         8.13 o                         
  -4   3   3       1702.88       1580.36        17.34 o                         
  -3   3   3          1.31          3.30         2.04 o                         
  -2   3   3       2279.78       2354.59        24.04 o                         
  -1   3   3       8864.13       8775.29        85.94 o                         
   0   3   3        334.16        571.20         9.00 o                         
   1   3   3       5180.19       4721.50        54.32 o                         
   2   3   3          9.94        371.45        25.27 o                         
   3   3   3       3994.80       4767.77        52.31 o                         
   4   3   3         82.71         99.74         4.68 o                         
   5   3   3       1183.62       1118.86        15.66 o                         
   6   3   3        176.11        385.00         8.14 o                         
   7   3   3        387.70        385.63        11.32 o                         
   8   3   3          6.34         -3.99         3.99 o                         
   9   3   3          0.50          7.48         5.41 o                         
  10   3   3         15.47         15.93         6.11 o                         
  11   3   3        156.60        154.40        19.76 o                         
 -12   4   3        110.75        121.34        14.05 o                         
 -11   4   3        172.11        171.36        14.25 o                         
 -10   4   3         54.03         63.54         6.97 o                         
  -9   4   3        383.01        378.00        10.36 o                         
  -8   4   3        733.77        625.86        11.22 o                         
  -7   4   3         38.38         39.29         4.29 o                         
  -6   4   3         68.72        106.92         4.27 o                         
  -5   4   3       1683.45       1965.25        23.27 o                         
  -3   4   3       2335.93       2172.50        22.50 o                         
  -2   4   3       2901.18       2967.67        29.69 o                         
  -1   4   3        202.11        274.76         5.72 o                         
   0   4   3       1004.93        985.08        11.16 o                         
   1   4   3      10158.41       9270.29       106.18 o                         
   2   4   3        889.37       1050.56        15.10 o                         
   3   4   3        583.19        552.18         9.18 o                         
   4   4   3        180.22        147.27         4.56 o                         
   5   4   3        233.55        208.67         6.07 o                         
   6   4   3        424.25        590.72        13.27 o                         
   7   4   3        407.73        440.10         9.66 o                         
   8   4   3         95.61        102.59         5.62 o                         
   9   4   3          7.24         -0.68         8.14 o                         
  10   4   3          1.45         56.79        15.72 o                         
  11   4   3        160.86        204.37        14.83 o                         
 -12   5   3        130.19        124.55        12.74 o                         
 -11   5   3         27.37         41.49         9.85 o                         
 -10   5   3         32.72         21.52         9.00 o                         
  -9   5   3         84.49         82.45         5.52 o                         
  -8   5   3        149.31        171.86         6.82 o                         
  -7   5   3        174.56        153.15         6.80 o                         
  -6   5   3       1415.54       1312.40        17.69 o                         
  -5   5   3         97.13        240.39         9.57 o                         
  -4   5   3        297.90        531.70         8.41 o                         
  -3   5   3       5730.18       5288.34        54.62 o                         
  -2   5   3        989.83       1004.67        11.63 o                         
  -1   5   3       1024.24        925.92        10.80 o                         
   0   5   3         23.74         21.78         4.23 o                         
   1   5   3        940.48        835.98        12.56 o                         
   2   5   3        500.98        520.49         9.23 o                         
   3   5   3        304.95        284.64         6.94 o                         
   4   5   3        406.06        378.57         7.19 o                         
   5   5   3         82.91         38.84         3.86 o                         
   6   5   3        134.40        188.39         6.14 o                         
   7   5   3         89.10        119.93         6.99 o                         
   8   5   3         13.45         10.25         7.09 o                         
   9   5   3        129.62        112.65        12.38 o                         
  10   5   3         35.09         81.49        14.76 o                         
  11   5   3         12.91         37.86        15.35 o                         
 -12   6   3          0.87          7.09        12.00 o                         
 -11   6   3          0.86         -7.96        10.01 o                         
 -10   6   3        137.78        126.45        17.23 o                         
  -9   6   3          6.01          6.20         5.82 o                         
  -8   6   3        455.56        449.83        19.42 o                         
  -7   6   3         17.46         29.84         4.17 o                         
  -6   6   3       1128.18       1092.00        14.08 o                         
  -5   6   3         18.32         89.97         6.11 o                         
  -4   6   3       2530.16       2437.15        28.80 o                         
  -3   6   3         96.45        222.62         6.79 o                         
  -2   6   3          0.93         -4.91         4.91 o                         
  -1   6   3        604.86        554.15         8.62 o                         
   0   6   3        304.04        267.87         6.45 o                         
   1   6   3       1080.15       1082.41        15.60 o                         
   2   6   3        787.25        762.71        13.38 o                         
   3   6   3        169.90        157.99         5.99 o                         
   4   6   3        425.48        378.25         9.62 o                         
   5   6   3        907.80        872.32        13.75 o                         
   6   6   3        493.60        447.93        10.48 o                         
   7   6   3          3.18         -3.32         5.33 o                         
   8   6   3          2.80          4.56         6.86 o                         
   9   6   3        144.97        161.99        13.32 o                         
  10   6   3         89.92         85.42        17.68 o                         
 -12   7   3         93.20         95.25        19.27 o                         
 -11   7   3         34.19         42.64        12.67 o                         
 -10   7   3         54.57         39.84         9.28 o                         
  -9   7   3         32.36         67.32        11.29 o                         
  -8   7   3       1293.35       1234.13        21.94 o                         
  -7   7   3        189.54        223.54         6.28 o                         
  -6   7   3        102.87         97.07         5.45 o                         
  -5   7   3         51.31        120.31         6.70 o                         
  -4   7   3       1478.93       1292.79        18.28 o                         
  -3   7   3        313.33        281.24        11.98 o                         
  -2   7   3        334.77        344.13         7.12 o                         
  -1   7   3         92.52        114.40         4.66 o                         
   0   7   3          6.17         -2.88         2.88 o                         
   1   7   3       1069.44       1161.06        17.03 o                         
   2   7   3       1368.25       1255.84        19.02 o                         
   3   7   3         11.76         -6.08         6.08 o                         
   4   7   3        849.46        767.67        13.75 o                         
   5   7   3        314.55        442.81        15.23 o                         
   6   7   3        238.66        215.31        12.08 o                         
   7   7   3         34.28          9.57         5.41 o                         
   8   7   3         67.99         57.40        12.54 o                         
   9   7   3          0.01          6.14        12.95 o                         
 -11   8   3          7.50         18.37        12.70 o                         
 -10   8   3        317.58        246.15        20.68 o                         
  -9   8   3         29.24        101.90        10.72 o                         
  -8   8   3        449.24        428.27        11.85 o                         
  -7   8   3          3.79         -3.27         4.70 o                         
  -6   8   3         12.55          9.11         5.91 o                         
  -5   8   3          1.63         -3.89         5.10 o                         
  -4   8   3          1.82         -8.93         8.93 o                         
  -3   8   3       1162.40        944.47        13.21 o                         
  -2   8   3        176.82        157.45         5.26 o                         
  -1   8   3        233.86        226.16         8.25 o                         
   0   8   3       1855.47       1719.35        23.43 o                         
   2   8   3        536.27        416.24        11.61 o                         
   3   8   3          1.23          9.30         6.42 o                         
   4   8   3        518.95        495.03        13.67 o                         
   5   8   3         50.91         55.91         6.76 o                         
   6   8   3          0.49         -6.20         6.20 o                         
   7   8   3         46.96         34.75         7.13 o                         
   8   8   3         39.71         14.88         7.74 o                         
   9   8   3          8.29         16.75        15.68 o                         
 -11   9   3          9.34         14.81        13.69 o                         
 -10   9   3        235.96        254.55        17.83 o                         
  -9   9   3        152.17        144.24        10.99 o                         
  -8   9   3          9.95         21.30         7.91 o                         
  -7   9   3        177.04        190.13         9.07 o                         
  -6   9   3        123.68        138.32         7.09 o                         
  -5   9   3        385.22        402.70        13.42 o                         
  -4   9   3        997.25        917.04        15.64 o                         
  -3   9   3        746.34        764.09        12.71 o                         
  -2   9   3        103.83         94.63         4.80 o                         
  -1   9   3         37.95         74.77         5.54 o                         
   0   9   3       1157.71       1015.39        14.23 o                         
   1   9   3        128.91        126.30         6.10 o                         
   2   9   3         50.67         56.30         7.49 o                         
   3   9   3          0.08         55.23         9.93 o                         
   4   9   3         62.48        101.69         7.13 o                         
   5   9   3          6.72         -3.67         7.42 o                         
   6   9   3         15.80          4.02         6.93 o                         
   7   9   3          2.93         -7.00         8.79 o                         
   8   9   3         16.75         -3.05        16.73 o                         
 -10  10   3          8.22         20.33        12.91 o                         
  -9  10   3          3.97         31.30        14.15 o                         
  -8  10   3         14.64         12.39         8.05 o                         
  -7  10   3        152.30        166.86         8.12 o                         
  -6  10   3        179.85        178.17         9.05 o                         
  -5  10   3        264.21        415.82        11.62 o                         
  -4  10   3        177.24        259.66         9.60 o                         
  -3  10   3        161.79        171.95         9.98 o                         
  -2  10   3        277.86        262.10         8.12 o                         
  -1  10   3         77.10         96.85         7.65 o                         
   0  10   3          9.58         -3.26         4.85 o                         
   1  10   3          2.04        -11.55        11.55 o                         
   2  10   3         90.43        100.73         8.88 o                         
   3  10   3        120.45         87.85        10.21 o                         
   4  10   3         90.79         83.15        10.11 o                         
   5  10   3         84.51         63.36         9.79 o                         
   6  10   3          4.34         -6.82        10.02 o                         
   7  10   3          0.09        -15.19        15.19 o                         
  -9  11   3        193.93        187.51        24.84 o                         
  -8  11   3          0.10         26.54        10.69 o                         
  -7  11   3         85.41         75.01        11.37 o                         
  -6  11   3        366.63        421.57        14.61 o                         
  -5  11   3        738.51        713.27        22.00 o                         
  -4  11   3         12.56         27.37         6.46 o                         
  -3  11   3         18.99         52.48         6.55 o                         
  -2  11   3        220.25        263.36         9.92 o                         
  -1  11   3        248.29        232.68         9.98 o                         
   0  11   3          4.49         -8.18         8.18 o                         
   1  11   3          0.40         37.50         8.79 o                         
   2  11   3          3.53         -5.28         9.72 o                         
   3  11   3          0.61          9.38         9.26 o                         
   4  11   3         75.35        127.35        11.92 o                         
   5  11   3         65.29         69.36        24.53 o                         
  -8  12   3          1.53        -12.68        17.75 o                         
  -7  12   3         80.93         63.55        10.13 o                         
  -6  12   3         26.18         63.83         9.03 o                         
  -5  12   3         69.66         55.74        10.15 o                         
  -4  12   3         31.01         35.89         9.19 o                         
  -3  12   3        125.10        125.87        13.13 o                         
  -2  12   3         50.15         55.65         7.20 o                         
  -1  12   3         16.34         45.10         8.94 o                         
   0  12   3          0.27         60.68        10.28 o                         
   1  12   3         38.35         42.58        10.85 o                         
   2  12   3         22.19         33.55        11.19 o                         
   3  12   3         99.31        161.05        21.93 o                         
   4  12   3          0.66         24.68        11.37 o                         
  -6  13   3         29.97         35.12        13.58 o                         
  -5  13   3         30.28         31.40         9.77 o                         
  -4  13   3         79.16         81.59         9.97 o                         
  -3  13   3         18.35         19.25        11.72 o                         
  -2  13   3          6.10          5.64        12.26 o                         
  -1  13   3        198.96        210.65        19.10 o                         
   0  13   3         41.08         90.35        16.47 o                         
   1  13   3         58.76         75.25        18.86 o                         
  -2 -13   4          0.50        -12.22        12.40 o                         
  -1 -13   4          1.28         14.25        12.98 o                         
   0 -13   4         10.93         58.48        14.97 o                         
   1 -13   4         81.34        119.87        21.13 o                         
   2 -13   4          6.42         12.64         8.57 o                         
   3 -13   4        102.53         98.09        13.12 o                         
   4 -13   4          6.46         85.56        11.96 o                         
   5 -13   4        111.77        119.39        10.96 o                         
   6 -13   4          1.36         25.39        12.14 o                         
  -4 -12   4          1.25         24.39        14.91 o                         
  -3 -12   4         10.61         13.16        10.13 o                         
  -2 -12   4          2.57         -0.69         8.46 o                         
  -1 -12   4        120.88        128.08        11.31 o                         
   0 -12   4        148.68        220.40        16.77 o                         
   1 -12   4          0.56         54.00         9.96 o                         
   2 -12   4         70.32         86.59        10.30 o                         
   3 -12   4        403.04        432.25        16.36 o                         
   4 -12   4        135.05        217.73        12.52 o                         
   5 -12   4         25.30         16.75         8.94 o                         
   6 -12   4         12.48         27.31         8.82 o                         
   7 -12   4         17.21         12.70         8.92 o                         
   8 -12   4          2.93         23.68        15.68 o                         
  -6 -11   4          0.02          0.77        13.31 o                         
  -5 -11   4         57.88         42.06        12.92 o                         
  -4 -11   4         93.98        100.15         9.49 o                         
  -3 -11   4          0.46         -4.41         7.33 o                         
  -2 -11   4         29.74         40.71         7.48 o                         
  -1 -11   4        282.39        396.82        13.31 o                         
   0 -11   4        557.40        602.55        16.01 o                         
   1 -11   4        130.25        116.16         9.18 o                         
   2 -11   4         23.57         58.06         7.11 o                         
   3 -11   4         87.89         90.40         6.86 o                         
   4 -11   4          4.67         -7.20         7.20 o                         
   5 -11   4          0.07        -10.10        10.10 o                         
   6 -11   4         20.22         11.86         7.02 o                         
   7 -11   4         27.51         16.00         9.42 o                         
   8 -11   4         11.81         12.97        12.37 o                         
   9 -11   4         31.51         56.79        17.83 o                         
  -7 -10   4          2.22        -15.80        15.80 o                         
  -6 -10   4        159.62        205.89        13.53 o                         
  -5 -10   4          0.07         70.59         7.68 o                         
  -4 -10   4        160.96        167.57         8.15 o                         
  -3 -10   4         94.19        100.26         6.95 o                         
  -2 -10   4        520.25        576.21        15.97 o                         
  -1 -10   4          3.25         80.87         5.90 o                         
   0 -10   4         73.17         60.15         5.46 o                         
   1 -10   4         47.32         23.50         5.07 o                         
   2 -10   4        259.90        212.56         9.20 o                         
   3 -10   4        346.78        304.60         9.02 o                         
   4 -10   4         78.02         59.61         6.56 o                         
   5 -10   4          4.69         -1.72         6.42 o                         
   6 -10   4         48.22         33.40         8.58 o                         
   7 -10   4        516.60        497.79        17.83 o                         
   8 -10   4        297.38        267.81        11.77 o                         
   9 -10   4         25.21         18.68        10.50 o                         
  10 -10   4          1.98         20.15        14.31 o                         
  -8  -9   4         17.37          0.41        13.59 o                         
  -7  -9   4         23.49         33.58        10.87 o                         
  -6  -9   4        343.37        393.37        15.55 o                         
  -5  -9   4          4.80         18.97         5.62 o                         
  -4  -9   4         20.70         19.76         5.34 o                         
  -3  -9   4        292.44        319.97         9.07 o                         
  -2  -9   4        686.81        650.29        12.50 o                         
  -1  -9   4         38.26         28.88         6.73 o                         
   0  -9   4        241.92        201.85         8.69 o                         
   1  -9   4        291.42        224.17         6.58 o                         
   2  -9   4        140.36        150.27         5.92 o                         
   3  -9   4         35.41        227.27         7.73 o                         
   4  -9   4        303.52        243.80         8.79 o                         
   5  -9   4        156.26        159.22         8.06 o                         
   6  -9   4        382.04        453.84        10.69 o                         
   7  -9   4        320.31        417.40        13.82 o                         
   8  -9   4        295.83        264.17        15.45 o                         
   9  -9   4         38.28         25.03         9.80 o                         
  10  -9   4         85.77        111.58        14.54 o                         
  11  -9   4          6.23         34.60        14.13 o                         
  -9  -8   4          0.14         -5.66        11.71 o                         
  -8  -8   4         82.25         68.06        10.48 o                         
  -7  -8   4         10.58        146.18        12.78 o                         
  -6  -8   4        182.38        256.71        10.59 o                         
  -5  -8   4          2.69         13.51         4.98 o                         
  -4  -8   4         10.38         13.30         4.50 o                         
  -3  -8   4         95.49         96.90         4.83 o                         
  -2  -8   4         74.82         60.96         4.43 o                         
  -1  -8   4        538.10        601.73        10.83 o                         
   0  -8   4          1.20         -3.91         3.91 o                         
   1  -8   4        835.52        772.22        11.56 o                         
   2  -8   4       3529.21       3358.48        40.39 o                         
   3  -8   4        166.79        581.19        18.38 o                         
   4  -8   4        855.54        707.59        12.25 o                         
   5  -8   4          6.18         68.22         6.04 o                         
   6  -8   4        941.61        882.66        15.09 o                         
   7  -8   4         58.42        101.22         7.21 o                         
   8  -8   4         28.41         38.12         7.73 o                         
   9  -8   4        219.46        231.45        20.80 o                         
  10  -8   4         36.46         45.85         9.93 o                         
  11  -8   4         24.95         25.45        12.94 o                         
 -10  -7   4          6.52         33.29        18.63 o                         
  -9  -7   4          4.93          8.65         9.51 o                         
  -8  -7   4         96.81        115.29        10.88 o                         
  -7  -7   4         51.67        103.93         8.73 o                         
  -6  -7   4         18.61          9.35         5.15 o                         
  -5  -7   4         77.49         69.82         5.19 o                         
  -4  -7   4          7.64          9.28         4.54 o                         
  -3  -7   4         28.86         47.76         3.93 o                         
  -2  -7   4        787.34        680.64        10.00 o                         
  -1  -7   4        936.31        892.87        11.54 o                         
   0  -7   4        283.06        279.81         7.75 o                         
   1  -7   4        226.54        351.38         8.62 o                         
   2  -7   4       3673.58       3337.73        37.75 o                         
   3  -7   4         88.90         95.80         5.55 o                         
   4  -7   4          1.30          4.43         3.70 o                         
   5  -7   4        124.34         99.96         4.74 o                         
   6  -7   4         31.94         45.21         5.42 o                         
   7  -7   4         80.57         45.53         6.41 o                         
   8  -7   4         66.42         56.34         6.39 o                         
   9  -7   4          0.78          8.91         8.34 o                         
  10  -7   4        300.83        304.53        16.26 o                         
  11  -7   4         29.30         64.86        13.30 o                         
  12  -7   4        113.29        108.88        16.65 o                         
 -10  -6   4          0.43         -9.01         9.29 o                         
  -9  -6   4          0.37         10.02         9.61 o                         
  -8  -6   4          3.50         -0.69         9.54 o                         
  -7  -6   4          0.89         -1.96         7.82 o                         
  -6  -6   4        120.88        116.32         6.65 o                         
  -5  -6   4        285.12        249.21         8.68 o                         
  -4  -6   4        930.25        831.33        14.62 o                         
  -3  -6   4        596.54        689.82        10.77 o                         
  -2  -6   4        398.99        354.30         6.59 o                         
  -1  -6   4        159.47        127.92         4.92 o                         
   0  -6   4       3864.41       3628.71        41.58 o                         
   1  -6   4       3187.71       3017.42        34.76 o                         
   2  -6   4        266.96        254.15        12.51 o                         
   3  -6   4        100.83        110.07         3.79 o                         
   4  -6   4        915.01        845.53        11.38 o                         
   5  -6   4        103.74         86.79         3.57 o                         
   6  -6   4        241.65        200.71         6.93 o                         
   7  -6   4        103.87        131.07         5.86 o                         
   8  -6   4         34.85         34.77         5.64 o                         
   9  -6   4         26.21         60.83         6.69 o                         
  10  -6   4        959.93        921.90        21.78 o                         
  11  -6   4        140.42        128.68        12.13 o                         
  12  -6   4         56.93         48.29        13.22 o                         
 -11  -5   4          0.04         -8.05        10.55 o                         
 -10  -5   4         10.86          9.07         8.56 o                         
  -9  -5   4          4.47         26.88         9.22 o                         
  -8  -5   4        212.59        195.53        12.29 o                         
  -7  -5   4        323.57        277.44        10.84 o                         
  -6  -5   4          6.14         11.48         5.61 o                         
  -5  -5   4        418.81        444.74        12.83 o                         
  -4  -5   4       2432.64       2303.61        39.72 o                         
  -3  -5   4       4569.85       4365.58        56.75 o                         
  -2  -5   4        314.89        260.38         5.32 o                         
  -1  -5   4        499.53        450.10         7.01 o                         
   0  -5   4       2548.26       2470.79        29.23 o                         
   1  -5   4       5497.00       5268.14        54.21 o                         
   2  -5   4          8.67         13.25         2.22 o                         
   3  -5   4        781.53        846.17         9.92 o                         
   4  -5   4       1391.04       1381.86        16.11 o                         
   5  -5   4        195.42        282.65         6.44 o                         
   6  -5   4       1828.11       1652.61        23.12 o                         
   7  -5   4        457.36        501.58         9.65 o                         
   8  -5   4         90.30         84.50         5.65 o                         
   9  -5   4        140.67        211.39         7.82 o                         
  10  -5   4        160.63        191.25        11.58 o                         
  11  -5   4          0.28         -3.69         8.87 o                         
  12  -5   4         62.80         76.89        12.87 o                         
 -11  -4   4         18.82        -10.58        10.97 o                         
 -10  -4   4          1.92         -1.90         8.66 o                         
  -9  -4   4        119.75        194.07        12.41 o                         
  -8  -4   4         16.42        193.52        18.30 o                         
  -7  -4   4        207.28        257.51        12.83 o                         
  -6  -4   4         21.14         22.62         8.70 o                         
  -5  -4   4        158.13        187.77         9.18 o                         
  -4  -4   4       1581.56       1485.68        24.67 o                         
  -3  -4   4        468.17        609.18        16.39 o                         
  -2  -4   4       1226.49       1569.10        19.27 o                         
  -1  -4   4         99.65         33.66         2.90 o                         
   0  -4   4       4595.62       5057.80        51.88 o                         
   1  -4   4       8984.73       8713.83        87.16 o                         
   2  -4   4          8.18         46.60        12.15 o                         
   3  -4   4       2100.37       2121.93        22.02 o                         
   4  -4   4        306.44        317.18         9.34 o                         
   5  -4   4       6895.35       7252.94        84.06 o                         
   6  -4   4        393.49        497.44         8.72 o                         
   7  -4   4         30.11         79.74         4.55 o                         
   8  -4   4       1391.36       1288.32        19.33 o                         
   9  -4   4        921.23        885.61        14.74 o                         
  10  -4   4          3.68          1.32         6.97 o                         
  11  -4   4         24.45         32.37         8.26 o                         
  12  -4   4          1.35         46.96        12.29 o                         
 -12  -3   4         21.47         54.52        14.96 o                         
 -11  -3   4         47.45         40.38         9.33 o                         
 -10  -3   4          2.20          5.95         9.90 o                         
  -9  -3   4        786.17        814.03        24.92 o                         
  -8  -3   4        106.43        190.55         9.73 o                         
  -7  -3   4          3.12         -6.59         6.59 o                         
  -6  -3   4        320.69        268.33         8.27 o                         
  -5  -3   4       1397.97       1356.13        24.07 o                         
  -4  -3   4       2611.13       2702.71        48.49 o                         
  -3  -3   4       1603.61       1593.42        21.91 o                         
  -2  -3   4       2559.95       2263.12        26.34 o                         
  -1  -3   4        596.22        616.36         6.88 o                         
   0  -3   4       5852.29       6301.69        65.71 o                         
   1  -3   4      24862.78      24592.96       614.95 o                         
   2  -3   4        132.73        215.24         5.28 o                         
   3  -3   4       6496.06       6216.25        63.72 o                         
   4  -3   4        150.99        180.67         4.79 o                         
   5  -3   4       4846.13       4470.31        52.17 o                         
   6  -3   4         32.15        140.15         8.12 o                         
   7  -3   4         34.25         60.47         5.19 o                         
   8  -3   4         84.24         53.38         5.97 o                         
   9  -3   4        211.66        208.70        10.01 o                         
  10  -3   4         11.50          6.66         6.55 o                         
  11  -3   4         31.30         28.28         7.81 o                         
  12  -3   4         55.65         56.48        10.70 o                         
 -12  -2   4         82.10         85.94        17.50 o                         
 -11  -2   4         58.64         72.57         7.84 o                         
 -10  -2   4         46.94        104.71         7.51 o                         
  -9  -2   4        875.39        832.82        19.23 o                         
  -8  -2   4        465.34        424.97        11.79 o                         
  -7  -2   4          3.27          6.42         5.24 o                         
  -6  -2   4         95.73         77.59         4.98 o                         
  -5  -2   4         59.11         57.07         3.79 o                         
  -4  -2   4       2879.04       2815.09        41.12 o                         
  -3  -2   4         57.37         44.55         2.92 o                         
  -2  -2   4        195.25        235.66         4.11 o                         
  -1  -2   4       5834.73       6103.44        58.55 o                         
   0  -2   4       3023.42       3734.42        39.91 o                         
   1  -2   4      23161.11      23762.52       685.61 o                         
   2  -2   4        172.27        185.30         3.90 o                         
   3  -2   4       7420.87       8072.14        86.07 o                         
   4  -2   4        788.18        932.89        11.33 o                         
   5  -2   4        140.38        134.00         7.79 o                         
   6  -2   4        124.78         84.11         5.26 o                         
   7  -2   4        584.64        569.41         9.73 o                         
   8  -2   4       1059.10        957.28        15.50 o                         
   9  -2   4        201.69        229.22         8.42 o                         
  10  -2   4          4.06         21.53         7.37 o                         
  11  -2   4         31.11         26.67         7.64 o                         
  12  -2   4        131.78        152.21        17.53 o                         
 -12  -1   4         19.77         29.55        10.32 o                         
 -11  -1   4         97.15         94.44         8.72 o                         
 -10  -1   4        274.14        318.89        12.21 o                         
  -9  -1   4          7.28         27.85         4.95 o                         
  -8  -1   4         76.77         81.99         6.98 o                         
  -7  -1   4         73.22         86.92         5.23 o                         
  -6  -1   4          9.82          6.12         3.79 o                         
  -5  -1   4        996.15        997.07        14.94 o                         
  -4  -1   4       2725.07       2263.64        31.85 o                         
  -3  -1   4        549.90        571.03        11.91 o                         
  -2  -1   4       1267.15       1544.86        19.51 o                         
  -1  -1   4      29895.26      30264.69       753.01 o                         
   1  -1   4       6649.17       8009.23        86.89 o                         
   2  -1   4       1173.22       1215.18        12.36 o                         
   3  -1   4       3283.83       3529.43        38.86 o                         
   4  -1   4        221.73        393.31         5.90 o                         
   5  -1   4        126.14        135.35         3.94 o                         
   6  -1   4       1278.84       1125.02        14.95 o                         
   7  -1   4         80.58         65.30         5.82 o                         
   8  -1   4         14.34         64.59         5.33 o                         
   9  -1   4        224.17        263.94         9.06 o                         
  10  -1   4          1.95         10.24         6.65 o                         
  11  -1   4        168.71        148.10        13.87 o                         
  12  -1   4          0.18         86.48        17.51 o                         
 -12   0   4          2.58         -3.28         8.81 o                         
 -11   0   4        118.10        122.52        10.33 o                         
 -10   0   4         76.23        100.11         6.15 o                         
  -9   0   4          0.88         -4.13         4.13 o                         
  -8   0   4        236.44        243.51         6.01 o                         
  -7   0   4        103.19        273.00        22.28 o                         
  -6   0   4        395.91        444.01         9.13 o                         
  -5   0   4        472.71        500.73        10.08 o                         
  -4   0   4       1607.40       1474.70        17.61 o                         
  -3   0   4       5939.90       8000.82        92.90 o                         
  -2   0   4      22934.35      24479.99       704.18 o                         
  -1   0   4      13183.39      14534.02       363.08 o                         
   0   0   4          0.98         55.08         2.48 o                         
   1   0   4       2063.26       2658.36        25.23 o                         
   2   0   4         94.82        480.53        27.11 o                         
   3   0   4        580.43        810.03        10.18 o                         
   4   0   4       1050.73        997.31        10.56 o                         
   5   0   4         56.89         51.76         2.26 o                         
   6   0   4         36.20         37.03         2.95 o                         
   7   0   4       1918.81       1712.27        23.48 o                         
   8   0   4       1475.00       1420.30        22.11 o                         
   9   0   4          2.33          0.22         9.13 o                         
  10   0   4          2.45          2.89         5.57 o                         
  11   0   4        135.03        129.55         7.64 o                         
  12   0   4        112.84        127.01        15.58 o                         
 -13   1   4         38.69         36.09        16.71 o                         
 -12   1   4         13.17         11.12        10.70 o                         
 -11   1   4          0.74          8.09         7.35 o                         
 -10   1   4        117.90        115.56         6.67 o                         
  -9   1   4          9.92         25.30         4.45 o                         
  -8   1   4        334.49        331.21         7.09 o                         
  -7   1   4        323.11        369.37         9.50 o                         
  -6   1   4       4072.52       3650.27        42.62 o                         
  -5   1   4         98.56        156.48         6.05 o                         
  -4   1   4          0.93         17.16         3.23 o                         
  -3   1   4       9485.83       9717.75       108.39 o                         
  -2   1   4      17992.90      19706.45       696.30 o                         
  -1   1   4      17957.28      18194.06       643.02 o                         
   0   1   4       6003.08       7392.99        86.96 o                         
   1   1   4       7432.56       7766.83        86.60 o                         
   2   1   4       1540.57       1938.59        20.95 o                         
   3   1   4      10828.50      11030.28       107.90 o                         
   4   1   4       5587.32       5639.05        63.38 o                         
   5   1   4         42.58         92.42         5.02 o                         
   6   1   4        393.81        412.82         7.57 o                         
   7   1   4       2308.16       2051.63        25.82 o                         
   8   1   4        746.94        716.30        11.13 o                         
   9   1   4        202.81        205.36         6.83 o                         
  10   1   4          0.35          9.26         5.70 o                         
  11   1   4         11.93          1.73         6.07 o                         
  12   1   4         12.91         20.48        12.72 o                         
 -13   2   4         19.44         32.96        12.59 o                         
 -12   2   4        123.24        140.33        12.24 o                         
 -11   2   4          6.96         24.48        10.32 o                         
 -10   2   4        958.24        929.23        19.60 o                         
  -9   2   4         12.69          8.78         4.66 o                         
  -8   2   4        850.34        860.70        14.08 o                         
  -7   2   4        793.48        770.73        12.47 o                         
  -6   2   4        691.80        651.25         9.50 o                         
  -5   2   4        293.87        276.39         6.94 o                         
  -4   2   4          0.36          0.25         1.97 o                         
  -3   2   4        143.74        137.69         4.42 o                         
  -2   2   4        224.38        229.27         5.86 o                         
  -1   2   4         21.66         94.06         2.43 o                         
   0   2   4      11650.31      12220.03       162.56 o                         
   1   2   4       4577.00       4291.86        61.91 o                         
   2   2   4      12661.15      12299.84       140.71 o                         
   4   2   4        224.50        129.50         4.23 o                         
   5   2   4        699.68        583.36         8.23 o                         
   6   2   4       1642.70       1507.42        19.27 o                         
   7   2   4        104.34        197.89         6.77 o                         
   8   2   4        120.60        109.52         4.58 o                         
   9   2   4        321.82        292.21         8.32 o                         
  10   2   4          3.05         -5.47         5.47 o                         
  11   2   4         11.68          9.58         6.60 o                         
  12   2   4         47.76         67.12        12.14 o                         
 -13   3   4          1.80         32.88        18.44 o                         
 -12   3   4        282.48        308.42        24.12 o                         
 -11   3   4         29.51         60.69         8.09 o                         
 -10   3   4        351.89        357.09        10.73 o                         
  -9   3   4         49.35         25.13         5.38 o                         
  -8   3   4       1808.68       1812.41        27.27 o                         
  -7   3   4          4.07         23.08         3.99 o                         
  -6   3   4         11.37         -3.38         3.38 o                         
  -5   3   4       1787.19       1779.38        21.94 o                         
  -4   3   4       2669.32       2952.93        32.99 o                         
  -3   3   4       2106.11       2220.43        23.32 o                         
  -2   3   4       6977.75       7546.28        78.85 o                         
  -1   3   4        208.23        681.88        12.80 o                         
   0   3   4       3638.83       4146.26        59.60 o                         
   1   3   4        254.58        366.00        10.25 o                         
   2   3   4       7636.99       7397.36        78.93 o                         
   3   3   4        161.26        241.40         6.05 o                         
   4   3   4        285.72        289.50         5.44 o                         
   5   3   4       2409.09       2277.63        34.19 o                         
   6   3   4       1838.77       1919.61        26.74 o                         
   7   3   4          3.06         50.97        18.84 o                         
   8   3   4         46.53         26.43         4.20 o                         
   9   3   4          9.53         -1.75         5.04 o                         
  10   3   4        132.65        147.67         9.07 o                         
  11   3   4         10.16         80.15        10.28 o                         
 -12   4   4        152.12        168.88        13.44 o                         
 -11   4   4         73.79         88.74        10.75 o                         
 -10   4   4          0.29         -0.11         6.74 o                         
  -9   4   4        336.88        337.85         9.66 o                         
  -8   4   4         91.78        212.97        10.93 o                         
  -7   4   4          3.38         21.72         4.96 o                         
  -6   4   4       1886.48       1784.06        22.78 o                         
  -5   4   4       2489.19       2498.79        29.19 o                         
  -4   4   4        225.87        406.56        30.32 o                         
  -3   4   4        229.64        229.97         6.15 o                         
  -2   4   4       1857.07       1573.73        16.59 o                         
  -1   4   4        277.57        358.42         6.40 o                         
   0   4   4       1183.70       1261.60        25.48 o                         
   1   4   4        493.02        501.26         9.17 o                         
   2   4   4       1261.80       1330.83        17.39 o                         
   3   4   4       1417.49       1233.85        17.03 o                         
   4   4   4         93.54         97.37         4.41 o                         
   5   4   4         55.87         43.15         3.05 o                         
   6   4   4        828.77        875.53        14.72 o                         
   7   4   4        363.82        354.33         8.02 o                         
   8   4   4        132.06        133.95         5.43 o                         
   9   4   4          0.18         -5.52         5.52 o                         
  10   4   4        356.56        424.57        15.13 o                         
  11   4   4          9.00         64.11        15.38 o                         
 -12   5   4          1.78         24.15        12.15 o                         
 -11   5   4          1.34         19.29         9.96 o                         
 -10   5   4         55.68         47.38        10.23 o                         
  -9   5   4        258.05        271.93         8.27 o                         
  -8   5   4        156.25        159.75         6.66 o                         
  -7   5   4        802.47        666.49        11.02 o                         
  -6   5   4          0.68          4.61         3.89 o                         
  -5   5   4        143.05        271.20         6.39 o                         
  -4   5   4       7063.19       6951.49        74.78 o                         
  -3   5   4       2686.12       2634.80        29.10 o                         
  -2   5   4        541.38        425.79         6.66 o                         
  -1   5   4        167.05        161.25         5.57 o                         
   0   5   4        139.22        111.86         5.51 o                         
   1   5   4       2488.16       2649.45        37.97 o                         
   2   5   4       1320.07       1272.49        18.26 o                         
   3   5   4       1163.18       1193.31        17.06 o                         
   4   5   4          5.31         -3.58         3.63 o                         
   5   5   4         66.99         77.90         5.41 o                         
   6   5   4       1157.57       1009.67        16.17 o                         
   7   5   4        153.91        138.90         5.98 o                         
   8   5   4        164.76        166.64         7.53 o                         
   9   5   4          2.95         16.74         7.36 o                         
  10   5   4        198.41        224.33        15.69 o                         
 -12   6   4         37.07         30.72        12.45 o                         
 -11   6   4        116.06         91.08        11.39 o                         
 -10   6   4          0.48         -8.57         8.57 o                         
  -9   6   4         62.07         57.57         6.53 o                         
  -8   6   4        770.48        802.94        15.13 o                         
  -7   6   4        850.87        751.66        12.56 o                         
  -6   6   4          6.99          5.19         3.64 o                         
  -5   6   4       1478.90       1549.84        19.27 o                         
  -4   6   4        708.00        748.00        10.61 o                         
  -3   6   4       2278.73       2220.32        24.99 o                         
  -2   6   4         91.19         79.81         4.35 o                         
  -1   6   4       1027.09        981.53        12.94 o                         
   0   6   4         50.80        105.94         3.76 o                         
   1   6   4        355.04        332.43         7.61 o                         
   2   6   4        900.39       1000.90        16.00 o                         
   3   6   4        125.97        128.77         6.43 o                         
   4   6   4        884.81        800.89        15.21 o                         
   5   6   4        131.05        173.60         7.90 o                         
   6   6   4         93.25         96.84         6.11 o                         
   7   6   4          5.38         -4.62         4.62 o                         
   8   6   4        213.58        192.00         9.20 o                         
   9   6   4         45.01         70.97        11.15 o                         
  10   6   4          1.37         12.86        13.94 o                         
 -12   7   4          7.65         31.19        18.66 o                         
 -11   7   4         91.96        125.43        16.13 o                         
 -10   7   4          7.75          3.88         8.85 o                         
  -9   7   4        391.28        436.29        17.41 o                         
  -8   7   4        147.28        275.68         9.49 o                         
  -7   7   4        315.77        274.94         8.71 o                         
  -6   7   4        135.17        127.57         5.75 o                         
  -5   7   4       1914.78       1957.15        24.72 o                         
  -4   7   4        383.92        289.27         6.79 o                         
  -3   7   4        753.20        654.09         9.99 o                         
  -2   7   4        743.11        649.29         9.68 o                         
  -1   7   4          0.32         25.09        10.02 o                         
   0   7   4        668.18        609.77         9.95 o                         
   1   7   4       2656.39       2670.78        36.16 o                         
   2   7   4         82.16        132.23         8.35 o                         
   3   7   4          2.14          1.46         6.09 o                         
   4   7   4       1110.51       1087.65        17.65 o                         
   5   7   4        659.57        652.64        13.34 o                         
   6   7   4         17.07         15.48         5.66 o                         
   7   7   4          5.77         -6.04         6.04 o                         
   8   7   4         19.59         19.67         7.43 o                         
   9   7   4          8.10         18.04        10.74 o                         
 -11   8   4         71.19         66.58        12.81 o                         
 -10   8   4         19.46         65.17        11.38 o                         
  -9   8   4        671.23        675.37        23.10 o                         
  -8   8   4         59.26         73.91         6.42 o                         
  -7   8   4         81.38         98.69         5.63 o                         
  -6   8   4        237.89        237.46         7.95 o                         
  -5   8   4         83.83         85.17         5.43 o                         
  -4   8   4        179.07        115.79         5.42 o                         
  -3   8   4        243.15        220.57         8.82 o                         
  -2   8   4         63.19        161.48        10.14 o                         
  -1   8   4       1164.98       1119.25        14.90 o                         
   0   8   4        288.52        502.72        11.95 o                         
   1   8   4       3096.34       2893.96        44.35 o                         
   2   8   4        103.55        105.71         6.83 o                         
   3   8   4         77.32         77.76         5.68 o                         
   4   8   4          0.57         57.80        11.15 o                         
   5   8   4         35.00         34.83         6.11 o                         
   6   8   4         10.09         -6.23         6.23 o                         
   7   8   4         23.25          0.45         7.38 o                         
   8   8   4         15.48          4.05         7.62 o                         
 -11   9   4         26.16         24.63        18.18 o                         
 -10   9   4          4.07         43.35        15.07 o                         
  -9   9   4         53.37         54.11        11.93 o                         
  -8   9   4          1.77          9.47         5.78 o                         
  -7   9   4          0.69          2.80         8.51 o                         
  -6   9   4        116.02        157.79         9.18 o                         
  -5   9   4        921.31        880.48        15.54 o                         
  -4   9   4        161.24        223.76         9.24 o                         
  -3   9   4        407.18        355.52         8.92 o                         
  -2   9   4         82.80        127.24         5.45 o                         
  -1   9   4        846.73        748.71        11.88 o                         
   0   9   4         80.45        119.15         6.41 o                         
   1   9   4          7.29         -5.42         5.66 o                         
   2   9   4        178.25        232.38        12.32 o                         
   3   9   4        446.99        428.99        16.37 o                         
   4   9   4        169.43        165.06         8.84 o                         
   5   9   4         49.12         38.48         6.79 o                         
   6   9   4          5.79         -6.82         6.82 o                         
   7   9   4         12.81         -3.50         9.00 o                         
   8   9   4         24.92         38.80        16.28 o                         
 -10  10   4         22.09         33.76        13.10 o                         
  -9  10   4        110.71        128.18        13.10 o                         
  -8  10   4        156.79        137.42        13.25 o                         
  -7  10   4          3.00         18.37         6.52 o                         
  -6  10   4          7.36         58.56         8.02 o                         
  -5  10   4       1149.45       1080.21        22.88 o                         
  -4  10   4        247.10        268.27         9.25 o                         
  -3  10   4        311.00        264.62        13.95 o                         
  -2  10   4         11.93         12.24         5.36 o                         
  -1  10   4        248.01        195.69         8.50 o                         
   0  10   4         98.61         75.97         6.07 o                         
   1  10   4         20.88         15.60         8.66 o                         
   2  10   4          4.91         -1.31         7.97 o                         
   3  10   4          2.05         -8.05         8.05 o                         
   4  10   4          1.42         13.39        11.61 o                         
   5  10   4         14.96         24.91         9.69 o                         
   6  10   4          5.35         -7.23        12.47 o                         
  -9  11   4         58.10        132.88        26.53 o                         
  -8  11   4        114.76        103.75        10.32 o                         
  -7  11   4        134.76        133.10        14.29 o                         
  -6  11   4        238.55        277.53        12.98 o                         
  -5  11   4         29.09         88.93         9.79 o                         
  -4  11   4         15.31         -0.70         6.58 o                         
  -3  11   4        107.02        113.80         7.37 o                         
  -2  11   4        138.67        171.37         9.89 o                         
  -1  11   4          9.65         14.84         8.01 o                         
   0  11   4         11.80          4.15         8.64 o                         
   1  11   4         43.89         35.04         9.85 o                         
   2  11   4         35.73         24.42         9.56 o                         
   3  11   4        244.79        262.14        13.59 o                         
   4  11   4        161.65        171.39        11.97 o                         
   5  11   4          0.35         -3.86        12.92 o                         
  -8  12   4          1.81         37.21        51.46 o                         
  -7  12   4        120.11        117.12        10.25 o                         
  -6  12   4        179.39        174.45        12.83 o                         
  -5  12   4          0.11         -8.37         8.37 o                         
  -4  12   4          3.45         -0.49         9.13 o                         
  -3  12   4          0.84         28.13        10.71 o                         
  -2  12   4          5.06         20.20         8.08 o                         
  -1  12   4         57.29         79.63        10.64 o                         
   0  12   4        253.87        304.01        15.83 o                         
   1  12   4          0.05         20.46        10.27 o                         
   2  12   4         25.32         89.15        11.88 o                         
   3  12   4         49.16         94.35        24.87 o                         
   4  12   4         20.69         19.47        18.77 o                         
  -5  13   4         16.36         25.91         9.51 o                         
  -4  13   4          0.20          5.08        10.90 o                         
  -3  13   4         11.51         20.75         9.88 o                         
  -2  13   4        124.19        116.75        13.63 o                         
  -1  13   4          7.13         72.27        11.89 o                         
   0  13   4        102.95        122.09        13.23 o                         
   1  13   4         78.52        144.51        17.60 o                         
  -2 -13   5          9.12         -5.31        13.98 o                         
  -1 -13   5         26.67         53.64        14.92 o                         
   0 -13   5        123.50        151.02        14.76 o                         
   1 -13   5         23.20         39.85        12.14 o                         
   2 -13   5         30.60         48.07        11.84 o                         
   3 -13   5         22.19         65.50        10.30 o                         
   4 -13   5        285.03        290.36        15.49 o                         
   5 -13   5         12.82         32.61         9.06 o                         
   6 -13   5          0.19         20.02        15.50 o                         
  -4 -12   5         41.40         57.83        12.71 o                         
  -3 -12   5         10.35          5.46        13.14 o                         
  -2 -12   5         52.09         40.49         8.99 o                         
  -1 -12   5         22.81         68.36         8.50 o                         
   0 -12   5         89.29        137.17        10.81 o                         
   1 -12   5          0.05         20.88         7.58 o                         
   2 -12   5        126.68        171.55         9.69 o                         
   3 -12   5         25.30        105.44        10.54 o                         
   4 -12   5         57.07         98.92         9.24 o                         
   5 -12   5          0.15         -2.89         8.80 o                         
   6 -12   5          2.21          4.47         9.02 o                         
   7 -12   5         10.37          2.20        13.54 o                         
   8 -12   5        105.64        129.30        16.43 o                         
  -6 -11   5         48.55         16.92        17.77 o                         
  -5 -11   5         53.40         76.20        11.07 o                         
  -4 -11   5          2.81         15.51         7.81 o                         
  -3 -11   5          2.25         -0.27         7.30 o                         
  -2 -11   5        311.77        353.15        12.29 o                         
  -1 -11   5        340.43        479.32        13.71 o                         
   0 -11   5        112.11        157.27        10.93 o                         
   1 -11   5          0.11          9.57         7.51 o                         
   2 -11   5        427.42        332.77        12.35 o                         
   3 -11   5        139.50        113.09         7.90 o                         
   4 -11   5         54.67         41.74         9.16 o                         
   5 -11   5        114.98        106.88         7.20 o                         
   6 -11   5          0.07         -5.76         8.79 o                         
   7 -11   5         28.36         24.00         9.93 o                         
   8 -11   5        162.01        114.93        13.11 o                         
   9 -11   5         47.25         35.13        14.39 o                         
  -7 -10   5         13.32         -9.36        16.58 o                         
  -6 -10   5         68.16        152.43        11.75 o                         
  -5 -10   5        243.39        259.80        13.09 o                         
  -4 -10   5         23.04         18.53         6.11 o                         
  -3 -10   5        118.33        173.63         7.88 o                         
  -2 -10   5        308.78        358.88        13.83 o                         
  -1 -10   5        201.17        213.98         8.39 o                         
   0 -10   5          0.06         -4.98         4.98 o                         
   1 -10   5          1.45         -4.90         4.90 o                         
   2 -10   5          0.11         -6.58         6.58 o                         
   3 -10   5          0.72         27.13         5.43 o                         
   4 -10   5          0.87         -2.82         5.71 o                         
   5 -10   5         17.79          1.87         6.11 o                         
   6 -10   5        206.20        222.20         8.72 o                         
   7 -10   5        200.20        265.05        15.30 o                         
   8 -10   5         48.92         36.54         8.47 o                         
   9 -10   5          4.31         15.90        10.58 o                         
  10 -10   5        158.38        151.47        14.77 o                         
  -8  -9   5          2.35        -13.79        13.79 o                         
  -7  -9   5        113.43        126.71        10.64 o                         
  -6  -9   5          1.96         66.28         9.96 o                         
  -5  -9   5          7.15         13.19         6.14 o                         
  -4  -9   5        137.19        108.33         6.17 o                         
  -3  -9   5        229.54        295.20         8.61 o                         
  -2  -9   5         75.51         88.24         5.25 o                         
  -1  -9   5        303.30        326.46         9.38 o                         
   0  -9   5        105.10        129.67         5.23 o                         
   1  -9   5        216.13        168.86         6.01 o                         
   2  -9   5        177.83        215.40         6.95 o                         
   3  -9   5       1454.19       1323.47        18.28 o                         
   4  -9   5         27.13         15.41         6.79 o                         
   5  -9   5         71.90        111.42         7.29 o                         
   6  -9   5        769.84        794.51        14.19 o                         
   7  -9   5       1015.70        926.62        17.89 o                         
   8  -9   5          8.39         13.27         7.84 o                         
   9  -9   5          4.03          1.36         9.86 o                         
  10  -9   5        103.08        103.31        14.62 o                         
  11  -9   5         18.18         38.03        19.79 o                         
  -9  -8   5         21.48         20.09        13.49 o                         
  -8  -8   5         13.39         46.66        11.00 o                         
  -7  -8   5        292.75        377.40        13.00 o                         
  -6  -8   5         31.70         49.11         7.57 o                         
  -5  -8   5         12.54         29.61         4.95 o                         
  -4  -8   5         55.90         61.78         4.91 o                         
  -3  -8   5         15.90          0.72         4.27 o                         
  -2  -8   5         19.07         23.20         4.16 o                         
  -1  -8   5        283.44        683.43        10.61 o                         
   0  -8   5         15.53         11.24         3.56 o                         
   1  -8   5        835.65        803.92        11.87 o                         
   2  -8   5        571.01        835.92        15.07 o                         
   3  -8   5       2472.94       2584.27        31.86 o                         
   4  -8   5        170.64        210.81         7.91 o                         
   5  -8   5       1029.50        967.22        15.33 o                         
   6  -8   5          6.74         65.17         7.00 o                         
   7  -8   5        116.23        154.57         9.10 o                         
   8  -8   5        116.77        120.58         7.79 o                         
   9  -8   5         26.67         70.83         8.92 o                         
  10  -8   5         44.56         71.22        10.29 o                         
  11  -8   5         90.89         70.56        13.77 o                         
 -10  -7   5         18.38         25.49        16.61 o                         
  -9  -7   5         23.29         32.47         9.43 o                         
  -8  -7   5          0.27         23.61         9.82 o                         
  -7  -7   5         54.95         75.42         8.63 o                         
  -6  -7   5          2.33         -5.17         5.17 o                         
  -5  -7   5         15.74          1.71         5.04 o                         
  -4  -7   5        403.71        377.34         8.32 o                         
  -3  -7   5       1744.00       1674.61        21.58 o                         
  -2  -7   5        145.09        140.47         5.78 o                         
  -1  -7   5        708.60        651.53        11.79 o                         
   0  -7   5        318.05        300.34         7.98 o                         
   1  -7   5       5874.88       5238.98        61.18 o                         
   2  -7   5        569.39        623.39        13.00 o                         
   3  -7   5         54.49         71.35         4.82 o                         
   4  -7   5        996.12        939.97        14.19 o                         
   5  -7   5        258.40        232.59         8.44 o                         
   6  -7   5        898.29        878.28        15.44 o                         
   7  -7   5        230.68        185.73         8.02 o                         
   8  -7   5         59.42         54.80         9.04 o                         
   9  -7   5         34.60         39.12        10.65 o                         
  10  -7   5         81.02        130.07        11.76 o                         
  11  -7   5        372.57        387.82        18.88 o                         
  12  -7   5          0.00         34.74        18.30 o                         
 -10  -6   5          1.25         -8.94        12.11 o                         
  -9  -6   5         59.30         65.74         9.66 o                         
  -8  -6   5         53.97         40.86         9.38 o                         
  -7  -6   5        141.22        155.69         8.58 o                         
  -6  -6   5         82.27         80.56         6.37 o                         
  -5  -6   5        398.17        361.43         9.38 o                         
  -4  -6   5         22.41        133.36         6.69 o                         
  -3  -6   5       2594.72       2488.12        29.70 o                         
  -2  -6   5        125.12        129.49         4.44 o                         
  -1  -6   5         99.46         36.48         5.12 o                         
   0  -6   5         38.29         40.41         6.45 o                         
   1  -6   5        496.60        541.92        11.47 o                         
   2  -6   5        302.85        171.76         6.82 o                         
   3  -6   5        132.85        118.75         5.06 o                         
   4  -6   5        335.17        329.07         6.19 o                         
   5  -6   5         37.52         60.07         4.16 o                         
   6  -6   5         47.44         46.57         4.62 o                         
   7  -6   5        164.95        152.25         5.97 o                         
   8  -6   5         40.66         22.84         5.41 o                         
   9  -6   5        851.85        719.31        17.05 o                         
  10  -6   5         55.28        223.54        16.90 o                         
  11  -6   5         48.75         47.36         9.84 o                         
  12  -6   5          7.18          9.06        13.52 o                         
 -11  -5   5          0.04        -10.69        10.69 o                         
 -10  -5   5         25.51         12.83         9.27 o                         
  -9  -5   5          3.55         -6.43         8.72 o                         
  -8  -5   5         89.08        131.30         9.92 o                         
  -7  -5   5         56.92         63.91         7.90 o                         
  -6  -5   5         87.54         82.98         5.97 o                         
  -5  -5   5        830.59        733.25        18.58 o                         
  -4  -5   5       4064.29       3967.67        75.88 o                         
  -3  -5   5         37.23        136.46         6.23 o                         
  -2  -5   5          0.08          6.81         2.61 o                         
  -1  -5   5        316.53        204.66         6.80 o                         
   0  -5   5        528.33        508.99         7.14 o                         
   1  -5   5         58.00        159.38         6.03 o                         
   2  -5   5        737.94        675.20         8.63 o                         
   3  -5   5       2426.32       2377.23        24.73 o                         
   4  -5   5        152.15        207.72         9.45 o                         
   5  -5   5       3680.49       3528.35        44.43 o                         
   6  -5   5       2252.77       2174.35        29.57 o                         
   7  -5   5         58.75         53.95         4.60 o                         
   8  -5   5         20.46         22.02         5.93 o                         
   9  -5   5        846.36        742.77        13.40 o                         
  10  -5   5         87.10         91.79         8.24 o                         
  11  -5   5         14.53          7.68         9.43 o                         
  12  -5   5          5.23         38.59        10.32 o                         
 -11  -4   5          1.90          6.20        10.36 o                         
 -10  -4   5         78.99         83.57        10.51 o                         
  -9  -4   5         91.53        109.79         9.42 o                         
  -8  -4   5        936.24       1032.20        23.94 o                         
  -7  -4   5        168.25        146.57         9.60 o                         
  -6  -4   5         12.94         30.59         6.19 o                         
  -5  -4   5        385.31        361.35        10.07 o                         
  -4  -4   5       4111.10       4182.55        63.52 o                         
  -3  -4   5        173.79        148.59         6.36 o                         
  -2  -4   5        455.24        938.55        27.64 o                         
  -1  -4   5        233.45        341.09         6.12 o                         
   0  -4   5        315.89        257.85         5.09 o                         
   1  -4   5       2711.65       3078.63        31.28 o                         
   2  -4   5       5032.44       4845.50        47.89 o                         
   3  -4   5        725.83        677.42         8.77 o                         
   4  -4   5       1576.95       1616.12        17.17 o                         
   5  -4   5       3105.28       3195.66        38.20 o                         
   6  -4   5        627.19        658.78        10.68 o                         
   7  -4   5       1689.01       1560.69        23.13 o                         
   8  -4   5        428.07        464.08        10.22 o                         
   9  -4   5        266.87        292.57        10.91 o                         
  10  -4   5          1.35         -7.07         7.07 o                         
  11  -4   5          3.81         15.55         8.20 o                         
  12  -4   5         10.78         32.69        10.95 o                         
 -12  -3   5         69.27         78.48        18.27 o                         
 -11  -3   5          4.28          4.18        10.30 o                         
 -10  -3   5        129.12        156.70        10.81 o                         
  -9  -3   5        126.14        249.62        19.14 o                         
  -8  -3   5        764.24        783.37        21.26 o                         
  -7  -3   5        468.44        402.84        12.02 o                         
  -6  -3   5        339.24        356.21        10.96 o                         
  -5  -3   5        111.98         78.86         5.62 o                         
  -4  -3   5         13.52         29.74         3.11 o                         
  -3  -3   5        522.03        530.38         8.84 o                         
  -2  -3   5         69.21         75.56         2.53 o                         
  -1  -3   5          5.95         50.42         3.14 o                         
   0  -3   5        256.36        295.02         3.91 o                         
   1  -3   5       1862.61       1898.78        19.09 o                         
   2  -3   5       3951.53       3971.58        40.08 o                         
   3  -3   5      13706.88      12744.90       129.93 o                         
   4  -3   5       5939.13       5816.65        62.53 o                         
   5  -3   5         34.30        237.42        10.15 o                         
   6  -3   5          1.98         -3.44         3.44 o                         
   7  -3   5        837.70        719.78        12.40 o                         
   8  -3   5        528.20        396.31        12.76 o                         
   9  -3   5         22.32         12.47         5.01 o                         
  10  -3   5         74.62         51.67         5.68 o                         
  11  -3   5          8.04         13.18         7.99 o                         
  12  -3   5          0.18         26.63         9.81 o                         
 -12  -2   5         18.14         18.60        13.53 o                         
 -11  -2   5          0.41          4.97         8.43 o                         
 -10  -2   5        472.17        473.60        16.20 o                         
  -9  -2   5         36.84         72.80        10.03 o                         
  -8  -2   5         68.27         70.63         6.18 o                         
  -7  -2   5        749.40        602.04        16.59 o                         
  -6  -2   5        124.77        120.73         5.63 o                         
  -5  -2   5        162.45        162.49         5.22 o                         
  -4  -2   5        759.32        632.34        10.27 o                         
  -3  -2   5        374.17        347.45         6.84 o                         
  -2  -2   5          7.20          1.34         1.85 o                         
  -1  -2   5       3115.20       3388.84        34.01 o                         
   0  -2   5       1335.43       1728.32        19.27 o                         
   1  -2   5        792.58       1016.65        10.69 o                         
   2  -2   5       1594.37       1694.61        17.44 o                         
   3  -2   5       3306.44       2836.92        29.52 o                         
   4  -2   5         54.72         64.45         3.93 o                         
   5  -2   5          4.32         19.66         3.34 o                         
   6  -2   5        153.83        151.04         5.96 o                         
   7  -2   5          7.06         -3.56         3.56 o                         
   8  -2   5        351.87        418.72        10.41 o                         
   9  -2   5         42.86         70.59         5.84 o                         
  10  -2   5         27.73         13.48         6.02 o                         
  11  -2   5          3.96          2.20         7.71 o                         
  12  -2   5        139.12        291.38        22.91 o                         
 -12  -1   5          0.32          0.02         9.42 o                         
 -11  -1   5          0.23          8.63         9.80 o                         
 -10  -1   5        181.84        195.40        13.21 o                         
  -9  -1   5        145.71        126.23        12.04 o                         
  -8  -1   5         38.91         30.02         4.51 o                         
  -7  -1   5         60.28         53.87         5.29 o                         
  -6  -1   5        343.98        403.85        14.78 o                         
  -5  -1   5       1349.49       1197.07        19.11 o                         
  -4  -1   5       1805.07       1680.37        23.94 o                         
  -3  -1   5         17.66         11.84         3.98 o                         
  -2  -1   5      12986.16      13261.78       198.81 o                         
  -1  -1   5        805.82        621.00         6.49 o                         
   0  -1   5       2883.33       3839.20        37.69 o                         
   1  -1   5         14.35         46.29         8.25 o                         
   2  -1   5       7392.01       7657.66        78.10 o                         
   3  -1   5       8263.96       9132.05        95.15 o                         
   4  -1   5       6453.71       6419.77        70.20 o                         
   5  -1   5       2038.35       1935.63        24.03 o                         
   6  -1   5        109.26        126.97         6.09 o                         
   7  -1   5         37.48         30.92         3.62 o                         
   8  -1   5       1719.65       1582.01        23.51 o                         
   9  -1   5         79.98        103.64         8.37 o                         
  10  -1   5         55.48         35.09         5.99 o                         
  11  -1   5         44.45         62.32         7.61 o                         
  12  -1   5        413.22        408.73        20.14 o                         
 -12   0   5          1.60         14.43         8.56 o                         
 -11   0   5          0.27          2.41         7.58 o                         
 -10   0   5         24.33         25.10         5.85 o                         
  -9   0   5        681.98        541.24        11.05 o                         
  -8   0   5         21.62         31.86         3.41 o                         
  -7   0   5         65.45        172.74        10.19 o                         
  -6   0   5       1896.61       1681.69        21.40 o                         
  -5   0   5       6155.43       5830.36        65.44 o                         
  -4   0   5       3399.75       3324.68        43.24 o                         
  -3   0   5       6475.63       7454.84        75.80 o                         
  -2   0   5        123.43        254.51         5.54 o                         
  -1   0   5         32.93        276.08        24.81 o                         
   0   0   5        582.96        594.89         6.89 o                         
   1   0   5      25813.50      27474.53       685.59 o                         
   2   0   5      15955.62      17116.68       301.72 o                         
   3   0   5       5997.67       5927.82        66.36 o                         
   4   0   5       3149.19       3624.08        35.94 o                         
   5   0   5        527.64        551.49         7.31 o                         
   6   0   5       1446.81       1203.51        15.16 o                         
   7   0   5        217.42        256.12         9.13 o                         
   8   0   5        716.74        746.52        15.63 o                         
   9   0   5          1.25         -4.99         4.99 o                         
  10   0   5         93.59        107.67         6.37 o                         
  11   0   5          6.52         -2.16         6.66 o                         
  12   0   5         59.16         69.81        14.48 o                         
 -13   1   5         11.84         39.51        36.76 o                         
 -12   1   5          1.32         15.78        11.58 o                         
 -11   1   5         34.07         26.30         7.81 o                         
 -10   1   5        111.27        123.90         8.99 o                         
  -9   1   5       1043.10        931.49        15.52 o                         
  -8   1   5         61.46         85.60         4.55 o                         
  -7   1   5       1370.86       1297.50        17.50 o                         
  -6   1   5        394.68        465.75         7.92 o                         
  -5   1   5       4030.99       4332.97        51.81 o                         
  -4   1   5       2132.51       2174.86        23.72 o                         
  -3   1   5       4811.97       4731.30        51.79 o                         
  -2   1   5       4728.91       4379.18        50.30 o                         
  -1   1   5        211.23        181.34         7.84 o                         
   1   1   5       3123.29       3132.39        30.92 o                         
   2   1   5       4023.80       4068.96        43.51 o                         
   3   1   5       1330.07       1493.22        15.58 o                         
   4   1   5         95.48        183.01         4.46 o                         
   5   1   5         30.77         37.95         3.07 o                         
   6   1   5       1751.82       1601.75        20.96 o                         
   7   1   5        561.41        501.11        11.22 o                         
   8   1   5        176.25        198.55         5.97 o                         
   9   1   5         87.38         83.68         4.99 o                         
  10   1   5         85.69         78.69         5.48 o                         
  11   1   5         32.91         10.83         6.48 o                         
  12   1   5         26.46         36.97        12.23 o                         
 -13   2   5         11.32         45.73        18.90 o                         
 -12   2   5         31.21         71.90        13.08 o                         
 -11   2   5        363.63        333.60        12.69 o                         
 -10   2   5          1.93         52.25         6.04 o                         
  -9   2   5          0.73         -3.08         5.07 o                         
  -8   2   5       2022.91       2110.60        30.94 o                         
  -7   2   5       1700.37       1669.29        21.35 o                         
  -6   2   5         56.63         36.72         2.59 o                         
  -5   2   5        279.31        221.03         8.69 o                         
  -4   2   5        183.43        175.05         5.20 o                         
  -3   2   5       1190.85       1468.42        17.71 o                         
  -2   2   5       2409.52       2650.38        28.07 o                         
  -1   2   5       3007.48       3564.48        38.14 o                         
   1   2   5       4928.95       5625.28        66.39 o                         
   2   2   5       7568.70       7939.54        99.25 o                         
   3   2   5       9153.99       8631.44        88.09 o                         
   4   2   5         66.84         75.49         2.94 o                         
   5   2   5        322.57        327.08         5.69 o                         
   6   2   5        166.54        206.77         6.85 o                         
   7   2   5        149.34        135.70         6.01 o                         
   8   2   5         37.81         18.07         4.06 o                         
   9   2   5         18.84         26.92         5.13 o                         
  10   2   5          3.86         -5.71         5.71 o                         
  11   2   5         37.83         74.15         8.97 o                         
  12   2   5          8.77         54.09        11.14 o                         
 -13   3   5         48.37         63.45        21.37 o                         
 -12   3   5          5.25         81.64        12.67 o                         
 -11   3   5        303.59        313.94        12.33 o                         
 -10   3   5         43.21         71.91         6.41 o                         
  -9   3   5          9.79         -5.04         5.04 o                         
  -8   3   5        309.73        397.01        14.81 o                         
  -7   3   5        352.44        419.43         7.78 o                         
  -6   3   5         63.76         63.42         3.77 o                         
  -5   3   5       2023.33       2156.02        25.59 o                         
  -4   3   5        330.29        496.89        12.45 o                         
  -3   3   5       6737.12       6701.75        71.75 o                         
  -2   3   5         67.21        306.74         7.30 o                         
  -1   3   5      11508.20      12754.79       135.49 o                         
   0   3   5       2410.49       2646.01        30.80 o                         
   1   3   5       8247.72       8221.01        91.89 o                         
   2   3   5        696.23        812.43        10.01 o                         
   3   3   5         23.84         66.48         3.10 o                         
   4   3   5       2104.66       1997.41        25.78 o                         
   5   3   5       1734.62       1694.44        23.33 o                         
   6   3   5        228.83        424.94        13.65 o                         
   7   3   5        312.27        322.37         7.35 o                         
   8   3   5          3.54         -4.00         4.00 o                         
   9   3   5        127.98        105.48         6.12 o                         
  10   3   5        203.72        226.54        12.05 o                         
  11   3   5        263.81        336.40        16.07 o                         
 -12   4   5         67.72        115.74        12.50 o                         
 -11   4   5         39.20         46.70         9.50 o                         
 -10   4   5          0.29         -2.04         6.12 o                         
  -9   4   5         10.27         21.73         5.30 o                         
  -8   4   5        818.47        762.92        12.90 o                         
  -7   4   5       1787.13       1639.89        23.95 o                         
  -6   4   5        312.76        317.67         9.43 o                         
  -5   4   5       2543.15       2611.72        31.21 o                         
  -4   4   5        251.83        646.60        19.75 o                         
  -3   4   5       7969.43       7661.36        78.51 o                         
  -2   4   5        222.04        219.14         6.80 o                         
  -1   4   5       6143.97       5750.13        59.04 o                         
   0   4   5        642.24        478.26         9.43 o                         
   1   4   5       9874.33       8971.62       105.83 o                         
   2   4   5       1390.44       1393.71        18.86 o                         
   3   4   5         50.12        164.26         6.08 o                         
   4   4   5         31.81         23.59         3.30 o                         
   5   4   5        747.16        675.47        11.37 o                         
   6   4   5         43.32        142.88         9.19 o                         
   7   4   5        522.02        564.18        10.99 o                         
   8   4   5          0.82         -4.25         4.25 o                         
   9   4   5        145.73        148.47         8.90 o                         
  10   4   5        103.40        203.46        14.35 o                         
  11   4   5        170.37        211.87        18.18 o                         
 -12   5   5         55.31         75.28        11.90 o                         
 -11   5   5         93.94         97.41        10.98 o                         
 -10   5   5        157.39        125.63         8.92 o                         
  -9   5   5        108.33         98.34         6.97 o                         
  -8   5   5         10.98         15.36         4.64 o                         
  -7   5   5        804.78        727.76        11.87 o                         
  -6   5   5        693.24        625.87         9.63 o                         
  -5   5   5       3839.74       3692.86        42.64 o                         
  -3   5   5       3085.66       2747.24        29.77 o                         
  -2   5   5         29.97         16.55         2.71 o                         
  -1   5   5        199.13        158.33         4.51 o                         
   0   5   5        873.95        753.32        12.32 o                         
   1   5   5         35.52         39.30         7.64 o                         
   2   5   5        239.74        182.51         9.60 o                         
   3   5   5        109.77        113.31         5.04 o                         
   4   5   5        189.73        223.35         9.72 o                         
   5   5   5       2241.40       2005.40        25.38 o                         
   6   5   5        257.24        246.98         7.19 o                         
   7   5   5         78.61         51.52         4.93 o                         
   8   5   5         98.00        108.03         7.25 o                         
   9   5   5        293.61        244.40        10.71 o                         
  10   5   5          4.33         18.84        10.44 o                         
 -12   6   5         38.60         17.98        12.38 o                         
 -11   6   5          0.91          9.59        10.45 o                         
 -10   6   5         44.47         24.38         8.80 o                         
  -9   6   5        522.08        487.45        18.11 o                         
  -8   6   5        324.69        362.78         9.10 o                         
  -7   6   5         29.55         33.28         3.85 o                         
  -6   6   5         47.91         31.42         5.48 o                         
  -5   6   5       1531.03       1582.09        20.24 o                         
  -4   6   5       1578.21       1410.69        17.19 o                         
  -3   6   5         52.68         45.82         3.74 o                         
  -2   6   5         17.13         14.96         4.00 o                         
  -1   6   5        621.45        548.60         7.98 o                         
   0   6   5        343.09        313.18         7.51 o                         
   1   6   5       1565.21       1374.25        22.09 o                         
   2   6   5       1448.16       1177.70        17.60 o                         
   3   6   5          4.00         -4.21         4.21 o                         
   4   6   5         59.16        137.07         6.96 o                         
   5   6   5        640.90        588.17        11.59 o                         
   6   6   5         46.84         45.98         6.44 o                         
   7   6   5         13.02         -5.53         5.53 o                         
   8   6   5          0.70         24.53         6.50 o                         
   9   6   5         63.90         62.51         7.56 o                         
  10   6   5          5.34         13.16        14.05 o                         
 -12   7   5         88.47        102.93        17.70 o                         
 -11   7   5         12.89         18.36        12.02 o                         
 -10   7   5         19.97         16.37         9.62 o                         
  -9   7   5        255.53        321.37        13.44 o                         
  -8   7   5        715.02        757.21        13.38 o                         
  -7   7   5         38.15         35.27         4.34 o                         
  -6   7   5         79.86         81.09         5.22 o                         
  -5   7   5          1.38         68.35         7.28 o                         
  -4   7   5         13.81         38.32         4.21 o                         
  -3   7   5        123.99        112.88         4.56 o                         
  -2   7   5        623.09        636.84         9.66 o                         
  -1   7   5        138.03        291.43        13.01 o                         
   0   7   5       1350.05       1327.24        22.83 o                         
   1   7   5        394.83        444.46         9.66 o                         
   2   7   5        134.95        201.32         7.48 o                         
   3   7   5       1008.23        848.05        14.93 o                         
   4   7   5        762.98        884.44        17.57 o                         
   5   7   5         50.22         98.03         8.20 o                         
   6   7   5         37.47         15.04         5.38 o                         
   7   7   5          6.11         -6.31         6.31 o                         
   8   7   5         19.34         11.72         7.05 o                         
   9   7   5         17.00         38.68         8.17 o                         
 -11   8   5         14.37         21.99        15.99 o                         
 -10   8   5        324.27        318.59        17.51 o                         
  -9   8   5         22.52         62.83        10.27 o                         
  -8   8   5          0.80          7.83         6.93 o                         
  -7   8   5        205.53        227.52         7.37 o                         
  -6   8   5         58.81         44.83         5.34 o                         
  -5   8   5         83.88        104.45         5.89 o                         
  -4   8   5        464.30        456.31         9.11 o                         
  -3   8   5          0.77         -4.29         4.29 o                         
  -2   8   5        597.79        600.46        17.40 o                         
  -1   8   5       1029.66       1102.74        17.76 o                         
   0   8   5       3378.41       3008.11        43.30 o                         
   1   8   5         48.20         93.23         8.62 o                         
   2   8   5         15.06         50.23         5.30 o                         
   3   8   5        552.25        567.13        12.27 o                         
   4   8   5        312.71        264.07         9.91 o                         
   5   8   5          2.02         -6.13         6.13 o                         
   6   8   5          2.38         -6.65         6.65 o                         
   7   8   5          0.79         -6.98         6.98 o                         
   8   8   5          5.05         11.32         9.00 o                         
 -11   9   5          4.22          4.73        15.84 o                         
 -10   9   5        148.10        135.15        13.86 o                         
  -9   9   5         58.99         79.83        12.90 o                         
  -8   9   5         11.93         23.74         9.02 o                         
  -7   9   5         88.80         95.58         9.75 o                         
  -6   9   5          7.38         44.14         5.68 o                         
  -5   9   5        182.91        362.79        11.15 o                         
  -4   9   5       1040.54        982.58        15.29 o                         
  -3   9   5         12.99         35.13         5.33 o                         
  -2   9   5        289.02        228.43         6.74 o                         
  -1   9   5         46.78         72.52         4.97 o                         
   0   9   5         59.89         40.14         6.39 o                         
   1   9   5         38.56         18.62         5.98 o                         
   2   9   5        214.70        233.62         9.55 o                         
   3   9   5         23.14         34.97         9.40 o                         
   4   9   5         10.70         -2.48         6.41 o                         
   5   9   5         36.04         33.25         6.68 o                         
   6   9   5         25.49         -4.84         7.67 o                         
   7   9   5         35.77         22.59        16.10 o                         
 -10  10   5         41.50         54.09        18.00 o                         
  -9  10   5         41.36         70.87        14.07 o                         
  -8  10   5          6.96          6.57         6.91 o                         
  -7  10   5          5.47         14.03         6.45 o                         
  -6  10   5        799.08        662.13        13.74 o                         
  -5  10   5         92.58        204.71         9.45 o                         
  -4  10   5        203.18        169.78         7.15 o                         
  -3  10   5          1.93         28.07         7.16 o                         
  -2  10   5        288.36        236.22         7.85 o                         
  -1  10   5         15.28          3.28         7.56 o                         
   0  10   5          7.47         -7.31         7.31 o                         
   1  10   5         69.34         51.88         7.86 o                         
   2  10   5         73.76         41.36         9.65 o                         
   3  10   5         43.48         27.58         9.24 o                         
   4  10   5        146.30        163.60        10.90 o                         
   5  10   5         83.70         73.33         9.93 o                         
   6  10   5         33.89         14.28        13.44 o                         
  -9  11   5        225.41        277.42        22.56 o                         
  -8  11   5          8.36         22.34         9.61 o                         
  -7  11   5         10.37         46.56         7.97 o                         
  -6  11   5        308.80        336.42        12.56 o                         
  -5  11   5        144.46        144.34        13.69 o                         
  -4  11   5          3.41         -8.59         8.59 o                         
  -3  11   5         18.28         33.68         6.86 o                         
  -2  11   5         86.59        113.10         7.79 o                         
  -1  11   5         21.86         -3.13        10.60 o                         
   0  11   5         14.49         -6.98         9.16 o                         
   1  11   5          3.88         -8.76         8.76 o                         
   2  11   5        210.69        187.86        11.53 o                         
   3  11   5         91.02        165.03        11.35 o                         
   4  11   5         14.85         24.77        11.05 o                         
   5  11   5          1.35          6.91        11.50 o                         
  -7  12   5        130.05        154.00        12.96 o                         
  -6  12   5          0.07         20.36         9.81 o                         
  -5  12   5          0.96         -8.47         8.47 o                         
  -4  12   5          1.50         -1.59         7.88 o                         
  -3  12   5         45.51         61.49         8.94 o                         
  -2  12   5        123.93        131.05         9.32 o                         
  -1  12   5        265.30        298.88        15.18 o                         
   0  12   5          0.26         45.97        10.46 o                         
   1  12   5          3.23         34.21        10.73 o                         
   2  12   5        172.32        216.20        18.75 o                         
   3  12   5         37.88         66.43        22.19 o                         
  -5  13   5         46.07         61.45        10.27 o                         
  -4  13   5          4.01         18.61        10.10 o                         
  -3  13   5          6.00         34.31        11.33 o                         
  -2  13   5         41.28        111.80        11.95 o                         
  -1  13   5        192.38        191.77        19.79 o                         
   0  13   5         11.76         50.30        12.37 o                         
   1  13   5         54.85        109.36        19.14 o                         
  -2 -13   6         17.40          1.42        12.90 o                         
  -1 -13   6         43.70         77.90        56.28 o                         
   0 -13   6          3.11         50.95        11.15 o                         
   1 -13   6         85.51         95.54        11.71 o                         
   2 -13   6         20.04         26.65         9.71 o                         
   3 -13   6        245.03        246.67        17.45 o                         
   4 -13   6          2.18         39.97         9.74 o                         
   5 -13   6          1.12         15.42        10.55 o                         
   6 -13   6         52.74         71.72        13.39 o                         
  -4 -12   6          8.95         23.04        10.97 o                         
  -3 -12   6         14.40          9.45         8.70 o                         
  -2 -12   6          1.50         12.02         8.27 o                         
  -1 -12   6        144.99        149.43        12.02 o                         
   0 -12   6          2.27         38.08         8.70 o                         
   1 -12   6          9.67         29.46         8.43 o                         
   2 -12   6        130.01        172.67        11.75 o                         
   3 -12   6        344.63        422.00        13.82 o                         
   4 -12   6         80.52        103.42         9.29 o                         
   5 -12   6          9.17         -2.93         7.98 o                         
   6 -12   6          3.44         -5.42         8.48 o                         
   7 -12   6         22.43         27.17        13.31 o                         
   8 -12   6          7.30         82.13        21.32 o                         
  -6 -11   6          2.77         53.42        17.44 o                         
  -5 -11   6         39.85         42.45        14.90 o                         
  -4 -11   6         18.01          3.14         8.89 o                         
  -3 -11   6         85.83         81.81        10.06 o                         
  -2 -11   6         26.40         91.67         8.13 o                         
  -1 -11   6        239.27        278.44        12.33 o                         
   0 -11   6         26.56         20.64         7.19 o                         
   1 -11   6        193.48        169.86         9.26 o                         
   2 -11   6         35.55         11.47         7.31 o                         
   3 -11   6         33.68         14.60         6.25 o                         
   4 -11   6         81.76         61.17         7.07 o                         
   5 -11   6          1.32          2.32         8.16 o                         
   6 -11   6          1.88         -6.41         6.62 o                         
   7 -11   6        195.73        166.31        15.54 o                         
   8 -11   6         36.45         20.55        10.80 o                         
   9 -11   6          9.91          7.85        14.53 o                         
  -7 -10   6         50.52          2.67        18.71 o                         
  -6 -10   6        183.07        269.04        16.84 o                         
  -5 -10   6          0.52         26.63         8.36 o                         
  -4 -10   6         21.96         22.92         6.22 o                         
  -3 -10   6        283.67        337.41        10.35 o                         
  -2 -10   6        162.20        210.12         8.73 o                         
  -1 -10   6          0.53         -0.40         4.94 o                         
   0 -10   6         56.66         40.00         5.59 o                         
   1 -10   6         25.37         17.71         4.93 o                         
   2 -10   6        129.44         94.50         6.84 o                         
   3 -10   6        520.69        485.30        10.62 o                         
   4 -10   6        152.72        161.25         7.70 o                         
   5 -10   6         64.67         35.58         5.98 o                         
   6 -10   6         82.08        118.53         7.28 o                         
   7 -10   6        433.36        401.86        21.75 o                         
   8 -10   6         54.98         17.15         8.92 o                         
   9 -10   6         64.28         70.19        12.28 o                         
  10 -10   6          3.96         40.45        13.15 o                         
  -8  -9   6         26.28          3.05        13.46 o                         
  -7  -9   6         59.79         77.74         9.92 o                         
  -6  -9   6        151.67        171.38        10.20 o                         
  -5  -9   6         16.86         10.02         5.75 o                         
  -4  -9   6         60.89         99.24         5.99 o                         
  -3  -9   6          2.06         22.15         4.93 o                         
  -2  -9   6         29.41         29.32         4.79 o                         
  -1  -9   6        149.94        212.35         7.85 o                         
   0  -9   6        445.02        453.20        12.25 o                         
   1  -9   6        141.99        151.61         6.98 o                         
   2  -9   6       1062.44        981.98        14.42 o                         
   3  -9   6        280.26        415.46        13.46 o                         
   4  -9   6          0.55         17.37         6.48 o                         
   5  -9   6       1478.90       1315.18        20.80 o                         
   6  -9   6        882.38        912.87        16.77 o                         
   7  -9   6         64.90        117.20         7.82 o                         
   8  -9   6         17.70         -2.90         9.19 o                         
   9  -9   6        157.77        146.10        11.53 o                         
  10  -9   6         69.71         93.22        13.16 o                         
  11  -9   6         12.49         16.22        26.83 o                         
  -9  -8   6         11.07         10.02        10.76 o                         
  -8  -8   6        157.93        176.15        14.51 o                         
  -7  -8   6          5.53         65.16         9.00 o                         
  -6  -8   6          2.95         13.02         8.76 o                         
  -5  -8   6        164.39        170.29         7.23 o                         
  -4  -8   6          0.62          5.75         4.61 o                         
  -3  -8   6          4.71         -4.11         4.11 o                         
  -2  -8   6        135.98        140.64         6.27 o                         
  -1  -8   6          0.52         41.99         4.28 o                         
   0  -8   6        132.75        127.79         4.38 o                         
   1  -8   6       1194.52       1198.68        15.68 o                         
   2  -8   6       3120.84       2809.90        33.35 o                         
   4  -8   6          2.31         11.24         4.72 o                         
   5  -8   6        264.47        302.86         8.34 o                         
   6  -8   6        456.01        570.60        14.96 o                         
   7  -8   6         29.98         46.03         6.57 o                         
   8  -8   6         56.35         58.59         7.55 o                         
   9  -8   6         32.77         49.27         8.32 o                         
  10  -8   6          0.28         26.48        10.26 o                         
  11  -8   6         62.39         81.41        14.59 o                         
 -10  -7   6          1.88         -0.59        14.77 o                         
  -9  -7   6         48.68         50.88        10.30 o                         
  -8  -7   6         88.64         97.22        10.57 o                         
  -7  -7   6         15.44          8.02         8.72 o                         
  -6  -7   6         19.81          6.12         5.41 o                         
  -5  -7   6         11.77          6.72         5.83 o                         
  -4  -7   6        357.95        419.50         8.58 o                         
  -3  -7   6        142.33        294.13        10.70 o                         
  -2  -7   6        601.98        549.76         8.42 o                         
  -1  -7   6         28.77         38.16         3.85 o                         
   0  -7   6       1367.05       1183.06        16.46 o                         
   1  -7   6         45.14        187.81        13.11 o                         
   2  -7   6        130.65         99.69         6.32 o                         
   3  -7   6       1179.05       1130.58        14.92 o                         
   4  -7   6        107.54        122.40         4.99 o                         
   5  -7   6         29.68          1.56         5.18 o                         
   6  -7   6        104.34        114.71         6.03 o                         
   7  -7   6          5.82          8.97         5.81 o                         
   8  -7   6         92.07         73.37         6.86 o                         
   9  -7   6        179.35        166.64         9.55 o                         
  10  -7   6        595.43        579.22        18.29 o                         
  11  -7   6          5.54         51.85        11.91 o                         
  12  -7   6         47.82         53.53        30.32 o                         
 -10  -6   6          0.11         -7.59        11.59 o                         
  -9  -6   6          3.53          1.12        10.39 o                         
  -8  -6   6        111.94        113.85         9.01 o                         
  -7  -6   6        124.99        180.61        10.15 o                         
  -6  -6   6         29.91         11.51         6.49 o                         
  -5  -6   6         70.43         96.71         5.07 o                         
  -4  -6   6       2530.40       2362.95        32.62 o                         
  -3  -6   6         64.13        215.60         7.84 o                         
  -2  -6   6        501.37        442.28         7.80 o                         
  -1  -6   6        506.80        397.94         6.69 o                         
   0  -6   6       1693.26       1543.37        18.64 o                         
   1  -6   6       1518.03       1230.79        16.21 o                         
   2  -6   6       1225.62       1059.01        13.13 o                         
   3  -6   6       1360.22       1168.56        15.31 o                         
   4  -6   6        511.73        405.57        12.52 o                         
   5  -6   6         11.11         19.98         4.14 o                         
   6  -6   6       1369.98       1188.82        18.11 o                         
   7  -6   6        130.46        140.19         6.55 o                         
   8  -6   6        786.82        692.92        13.85 o                         
   9  -6   6        128.97        245.68        12.51 o                         
  10  -6   6        576.79        526.92        16.06 o                         
  11  -6   6          4.49         15.05        10.30 o                         
  12  -6   6         62.87         51.87        15.24 o                         
 -11  -5   6         43.26         26.23        12.17 o                         
 -10  -5   6          5.49         -3.03        11.81 o                         
  -9  -5   6          1.54          6.79         8.66 o                         
  -8  -5   6        645.59        668.80        16.54 o                         
  -7  -5   6        324.35        363.38        13.25 o                         
  -6  -5   6         26.98         13.38         5.84 o                         
  -5  -5   6        291.13        309.20         9.73 o                         
  -4  -5   6       1818.03       1754.47        27.81 o                         
  -3  -5   6        877.73        815.75        11.80 o                         
  -2  -5   6          1.52          2.12         2.34 o                         
  -1  -5   6         36.80         40.97         3.11 o                         
   0  -5   6        777.18        696.46         9.11 o                         
   1  -5   6        207.31        220.32         4.64 o                         
   2  -5   6         89.27        217.98         9.64 o                         
   3  -5   6        525.51        494.05         6.80 o                         
   4  -5   6       2626.37       2343.55        26.38 o                         
   5  -5   6        169.46        283.74         7.49 o                         
   6  -5   6       1240.38       1236.49        18.27 o                         
   7  -5   6         33.16         59.02         5.22 o                         
   8  -5   6        939.40        863.13        14.77 o                         
   9  -5   6          0.55         43.61         5.19 o                         
  10  -5   6         66.91         73.79         8.28 o                         
  11  -5   6         46.49         52.58        10.34 o                         
  12  -5   6         84.46         81.44        12.40 o                         
 -11  -4   6         52.38         50.13        10.36 o                         
 -10  -4   6        117.08        120.50        10.96 o                         
  -9  -4   6        272.06        328.37        13.83 o                         
  -8  -4   6         37.77        115.39        15.98 o                         
  -7  -4   6          0.76          3.42         6.59 o                         
  -6  -4   6        644.29        646.20        14.21 o                         
  -5  -4   6        793.21        689.35        16.37 o                         
  -4  -4   6        632.48        651.65        15.05 o                         
  -3  -4   6       1421.30       1349.58        18.75 o                         
  -2  -4   6        685.59        794.15        12.23 o                         
  -1  -4   6       1556.97       1476.81        15.75 o                         
   0  -4   6       1409.47       1203.21        13.07 o                         
   1  -4   6       2321.76       2347.94        24.69 o                         
   2  -4   6        140.34        259.83         5.66 o                         
   3  -4   6        359.09        325.51         6.84 o                         
   4  -4   6       4309.92       4079.06        41.51 o                         
   5  -4   6        746.99       1236.01        20.28 o                         
   6  -4   6       1354.59       1221.31        17.35 o                         
   7  -4   6        170.52        185.94         7.31 o                         
   8  -4   6        946.17        953.09        15.05 o                         
   9  -4   6         64.69         66.09         9.37 o                         
  10  -4   6          1.42          2.21         7.71 o                         
  11  -4   6         78.15         61.04         9.13 o                         
  12  -4   6          7.64         24.40        10.76 o                         
 -12  -3   6          3.38         34.86        22.30 o                         
 -11  -3   6         31.52         23.45        10.37 o                         
 -10  -3   6        224.06        233.75        13.49 o                         
  -9  -3   6        386.66        397.97        15.76 o                         
  -8  -3   6         16.40         42.78         7.53 o                         
  -7  -3   6          5.19         -2.24         6.11 o                         
  -6  -3   6        552.91        477.94        11.71 o                         
  -5  -3   6          0.78         -4.26         4.26 o                         
  -4  -3   6         40.11         63.95         3.68 o                         
  -3  -3   6       2651.94       2631.17        40.08 o                         
  -2  -3   6       3308.49       3266.56        36.88 o                         
  -1  -3   6       3164.90       3353.91        34.51 o                         
   0  -3   6        289.83        338.62         6.49 o                         
   1  -3   6      16498.22      15757.31       180.09 o                         
   2  -3   6        694.03        733.93         8.83 o                         
   3  -3   6       6536.63       6919.20        68.12 o                         
   4  -3   6        565.60        669.82         8.51 o                         
   5  -3   6         15.07         38.17         6.31 o                         
   6  -3   6        247.85        187.77        10.46 o                         
   7  -3   6         22.67         31.89         4.49 o                         
   8  -3   6        303.24        260.41         7.51 o                         
   9  -3   6        188.07        197.14         7.75 o                         
  10  -3   6          6.90         -5.57         6.39 o                         
  11  -3   6         32.09         10.98         8.25 o                         
  12  -3   6        187.66        205.80        16.47 o                         
 -12  -2   6          9.06         15.68        17.17 o                         
 -11  -2   6         55.72         63.58         8.44 o                         
 -10  -2   6          0.10         59.10         7.31 o                         
  -9  -2   6         12.35          6.55         6.92 o                         
  -8  -2   6          8.47         -6.86         6.97 o                         
  -7  -2   6          2.33         11.34         5.87 o                         
  -6  -2   6        165.26        119.46         5.30 o                         
  -5  -2   6       2728.40       2502.92        36.87 o                         
  -4  -2   6        254.13        207.91         4.63 o                         
  -3  -2   6       3307.04       2815.16        39.45 o                         
  -2  -2   6       3447.29       3462.14        37.12 o                         
  -1  -2   6      16423.08      16184.88       207.91 o                         
   0  -2   6        985.60       1043.75        12.66 o                         
   1  -2   6        368.73        378.44         4.55 o                         
   2  -2   6       1121.66       1544.80        15.71 o                         
   3  -2   6       3937.52       4242.17        42.79 o                         
   4  -2   6       2790.73       2701.58        29.62 o                         
   5  -2   6       1352.07       1211.26        16.41 o                         
   6  -2   6        163.72        130.00         7.60 o                         
   7  -2   6         24.77         38.71         4.32 o                         
   8  -2   6       1697.15       1613.85        24.21 o                         
   9  -2   6        744.82        703.66        14.09 o                         
  10  -2   6          0.09         -5.73         5.73 o                         
  11  -2   6         43.93         35.83        10.90 o                         
  12  -2   6        271.49        322.00        19.88 o                         
 -12  -1   6          0.06          3.64         9.79 o                         
 -11  -1   6         51.11         49.35         6.55 o                         
 -10  -1   6        105.75         98.01         8.10 o                         
  -9  -1   6        418.77        416.93        10.86 o                         
  -8  -1   6         16.14          8.32         4.34 o                         
  -7  -1   6        148.18        206.85         7.26 o                         
  -6  -1   6         17.45         38.72         4.38 o                         
  -5  -1   6       7170.94       6683.14        92.75 o                         
  -4  -1   6        948.53        742.68        10.43 o                         
  -3  -1   6       2845.57       2759.07        31.15 o                         
  -2  -1   6       1429.06       1816.23        19.22 o                         
  -1  -1   6       2876.18       3273.77        32.90 o                         
   0  -1   6       4299.52       5167.35        50.72 o                         
   1  -1   6       4811.21       5595.06        72.12 o                         
   2  -1   6        770.96        742.72         7.95 o                         
   3  -1   6        624.17        644.19         7.78 o                         
   4  -1   6        279.10        598.88        35.84 o                         
   5  -1   6         17.68         22.44         7.07 o                         
   6  -1   6          1.73         -3.89         3.89 o                         
   7  -1   6       1534.81       1388.41        18.94 o                         
   8  -1   6        307.80        463.93        11.40 o                         
   9  -1   6        302.76        285.60         9.51 o                         
  10  -1   6         50.82         51.35         6.20 o                         
  11  -1   6        314.45        289.11        14.64 o                         
  12  -1   6          2.51         50.06        12.38 o                         
 -12   0   6          0.03         -4.59         9.82 o                         
 -11   0   6          1.65         11.40         7.49 o                         
 -10   0   6         34.69         30.86         5.59 o                         
  -9   0   6         66.45        100.53         5.15 o                         
  -8   0   6          0.73          7.47         3.81 o                         
  -7   0   6       2587.51       2353.11        33.47 o                         
  -6   0   6        841.17        919.19        12.02 o                         
  -5   0   6       2883.31       2836.64        33.97 o                         
  -4   0   6       1897.31       1992.88        22.75 o                         
  -3   0   6       1557.52       2156.82        34.14 o                         
  -2   0   6       4221.54       4662.94        54.97 o                         
  -1   0   6       1350.24       1590.90        16.98 o                         
   0   0   6       3976.68       4983.66        47.96 o                         
   1   0   6       2907.02       2881.39        27.97 o                         
   2   0   6      10050.52      12210.27       119.25 o                         
   3   0   6       2271.79       2235.76        23.79 o                         
   4   0   6          6.38         32.05        11.30 o                         
   5   0   6         34.53         53.74         3.07 o                         
   6   0   6         95.07        126.78         5.30 o                         
   7   0   6       2713.20       2373.06        29.77 o                         
   8   0   6        231.69        291.67        11.33 o                         
   9   0   6          0.33         -8.31         8.31 o                         
  10   0   6          8.64         19.61         7.18 o                         
  11   0   6         76.62         59.80        11.84 o                         
  12   0   6          5.01         25.71        14.70 o                         
 -12   1   6          0.03         10.67        10.26 o                         
 -11   1   6        153.16        154.64         9.44 o                         
 -10   1   6        458.69        407.20        11.72 o                         
  -9   1   6         14.27         69.79         6.57 o                         
  -8   1   6         35.71         57.43         3.80 o                         
  -7   1   6       2071.18       1832.39        23.83 o                         
  -6   1   6       1601.34       1514.20        19.79 o                         
  -5   1   6         55.77         85.74         3.61 o                         
  -4   1   6       1284.81       1054.54        11.80 o                         
  -3   1   6       7065.50       7227.94        85.09 o                         
  -2   1   6       2772.53       2705.53        29.83 o                         
  -1   1   6        144.05        333.33         5.90 o                         
   0   1   6       3023.82       3661.90        36.10 o                         
   1   1   6         10.31         15.96         1.62 o                         
   2   1   6          1.05         80.40        22.97 o                         
   3   1   6       1710.52       1597.48        17.35 o                         
   4   1   6       1169.16       1181.00        14.30 o                         
   5   1   6       1285.45       1073.95        13.19 o                         
   6   1   6       1022.63        962.45        13.28 o                         
   7   1   6        482.96        415.92         7.53 o                         
   8   1   6         16.21         23.64         3.61 o                         
   9   1   6         13.81         12.19         5.12 o                         
  10   1   6         17.33         -3.23         5.66 o                         
  11   1   6         83.73         80.17         9.56 o                         
  12   1   6         38.14         56.98        11.41 o                         
 -13   2   6          1.63         31.70        48.70 o                         
 -12   2   6        147.83        199.77        17.52 o                         
 -11   2   6         33.08         58.78         6.82 o                         
 -10   2   6        375.74        342.41        12.73 o                         
  -9   2   6         31.77         24.48         5.30 o                         
  -8   2   6        574.19        682.21        12.52 o                         
  -7   2   6         57.12         54.36         3.85 o                         
  -6   2   6          9.88         -0.54         3.39 o                         
  -5   2   6         16.95         18.68         2.90 o                         
  -4   2   6        153.47        201.80         5.66 o                         
  -3   2   6        378.18        527.56         9.22 o                         
  -2   2   6       1661.91       1861.09        19.15 o                         
  -1   2   6        782.91        731.60         8.18 o                         
   0   2   6      28650.66      28608.11       823.45 o                         
   1   2   6       6744.58       5899.88        63.09 o                         
   2   2   6      10306.22      11143.10       127.56 o                         
   3   2   6       1420.39       1370.19        16.00 o                         
   4   2   6        320.39        356.03         5.73 o                         
   5   2   6       2082.84       1996.21        25.56 o                         
   6   2   6       2073.49       1919.33        24.23 o                         
   7   2   6          6.77          0.69         3.76 o                         
   8   2   6          5.45          0.89         3.94 o                         
   9   2   6         19.12          1.60         4.72 o                         
  10   2   6         27.20         12.29         6.36 o                         
  11   2   6        155.01        235.96        15.16 o                         
  12   2   6         48.30         68.70        12.67 o                         
 -12   3   6        422.84        449.52        30.14 o                         
 -11   3   6          0.56         23.02         8.28 o                         
 -10   3   6         73.96         87.83         7.82 o                         
  -9   3   6          1.16         -5.66         5.66 o                         
  -8   3   6        947.89        873.06        15.50 o                         
  -7   3   6        290.56        317.69         9.77 o                         
  -6   3   6        958.74        865.82        12.01 o                         
  -5   3   6        451.49        398.80         6.53 o                         
  -4   3   6        591.71        603.41        12.15 o                         
  -3   3   6       9074.98       9264.70        94.66 o                         
  -2   3   6       9051.93       9332.04       101.83 o                         
  -1   3   6       1144.25       1097.80        16.05 o                         
   1   3   6       1616.60       1669.42        18.68 o                         
   2   3   6        101.04         85.96         4.08 o                         
   3   3   6       1145.54       1056.34        14.89 o                         
   4   3   6        865.49        900.84        12.70 o                         
   5   3   6        100.64        161.01         6.45 o                         
   6   3   6         15.89         43.87         5.49 o                         
   7   3   6         17.29         64.78         5.48 o                         
   8   3   6         83.11         78.45         4.62 o                         
   9   3   6        149.66        142.20         6.27 o                         
  10   3   6         81.61        173.38        12.95 o                         
  11   3   6         35.23        170.36        13.71 o                         
 -12   4   6        185.46        211.97        19.75 o                         
 -11   4   6          2.04         11.52         9.77 o                         
 -10   4   6          0.07         -1.02         7.46 o                         
  -9   4   6         72.98         63.37         5.55 o                         
  -8   4   6        219.08        237.67         6.76 o                         
  -7   4   6         87.51        210.24         7.44 o                         
  -6   4   6        493.26        446.14         7.62 o                         
  -5   4   6          2.82         38.66        10.80 o                         
  -4   4   6        405.63        812.40        17.41 o                         
  -3   4   6        307.20        352.11         5.43 o                         
  -2   4   6        905.10        997.79        12.32 o                         
  -1   4   6       4567.11       4475.48        45.27 o                         
   0   4   6       4233.85       4420.00        51.10 o                         
   1   4   6        600.03        691.09        10.66 o                         
   2   4   6         84.65         42.20         3.04 o                         
   3   4   6       1475.98       1486.55        19.55 o                         
   4   4   6          6.87         34.44         3.82 o                         
   5   4   6        192.40        268.07         6.74 o                         
   6   4   6       1866.74       1706.16        23.97 o                         
   7   4   6         93.03         74.82         6.83 o                         
   8   4   6          2.74         -5.04         5.04 o                         
   9   4   6        282.76        337.21        14.91 o                         
  10   4   6        295.78        335.04        15.11 o                         
  11   4   6          4.93         26.23        10.61 o                         
 -12   5   6         17.25         19.74        11.81 o                         
 -11   5   6         97.60         91.03        10.38 o                         
 -10   5   6         48.40         43.70         8.07 o                         
  -9   5   6          4.09         43.97         5.08 o                         
  -8   5   6        629.06        488.30         9.94 o                         
  -7   5   6        744.37        718.18        11.23 o                         
  -6   5   6         75.33         67.81         4.05 o                         
  -5   5   6        833.62        889.31        11.97 o                         
  -4   5   6       7539.09       7641.93        84.16 o                         
  -3   5   6        265.48        309.93        10.70 o                         
  -2   5   6         12.40         31.00         3.43 o                         
  -1   5   6       1715.78       1702.38        20.84 o                         
   0   5   6        437.96        397.06         7.77 o                         
   1   5   6         67.89         54.60         4.31 o                         
   2   5   6        417.20        341.38         7.43 o                         
   3   5   6        650.00        521.33         9.10 o                         
   4   5   6        672.14        561.95        11.25 o                         
   5   5   6         25.95        123.09        20.09 o                         
   6   5   6        782.57        610.95        10.82 o                         
   7   5   6          0.06         -4.22         4.22 o                         
   8   5   6        162.04        165.05         9.94 o                         
   9   5   6         14.10         37.17         6.53 o                         
  10   5   6         40.64         40.61         8.89 o                         
 -12   6   6         18.78         41.51        16.89 o                         
 -11   6   6        112.59         91.68        11.96 o                         
 -10   6   6        100.15         84.39         9.50 o                         
  -9   6   6         89.02        150.08        15.47 o                         
  -8   6   6        641.55        646.01        16.27 o                         
  -7   6   6        156.57        122.30         5.11 o                         
  -6   6   6        145.58        165.21         8.25 o                         
  -5   6   6        421.44        529.23         8.72 o                         
  -4   6   6         79.84        130.15         4.89 o                         
  -3   6   6          1.83         -1.20         3.97 o                         
  -2   6   6         24.62         11.93         4.68 o                         
  -1   6   6          7.18         -2.57         2.57 o                         
   0   6   6       1615.08       1377.79        23.20 o                         
   1   6   6        246.07        250.98         7.26 o                         
   2   6   6        990.31        975.11        14.78 o                         
   3   6   6        221.66        208.16         6.70 o                         
   4   6   6       2195.90       1869.11        28.41 o                         
   5   6   6        133.24        144.91         7.18 o                         
   6   6   6         55.47         44.31         5.16 o                         
   7   6   6          6.77         -4.96         4.96 o                         
   8   6   6        173.58        180.89        10.42 o                         
   9   6   6         31.59         38.90         7.14 o                         
  10   6   6         12.00         20.89         9.95 o                         
 -12   7   6          1.65          2.93        16.46 o                         
 -11   7   6         24.14         29.64        12.27 o                         
 -10   7   6        236.78        218.39        15.32 o                         
  -9   7   6        557.75        595.62        28.42 o                         
  -8   7   6         60.23         57.02         6.11 o                         
  -7   7   6          5.16         -3.23         4.18 o                         
  -6   7   6        275.31        247.02         7.54 o                         
  -5   7   6        666.70        665.77        11.04 o                         
  -4   7   6       1000.07       1077.94        15.39 o                         
  -3   7   6       1283.33       1134.35        17.07 o                         
  -2   7   6          6.19         26.56         5.17 o                         
   0   7   6       2323.40       2168.00        34.05 o                         
   1   7   6        203.19        237.23         7.66 o                         
   2   7   6        353.54        463.17         9.77 o                         
   3   7   6          8.79         74.94         7.32 o                         
   4   7   6        830.13        849.07        15.13 o                         
   5   7   6        116.25        144.20         6.66 o                         
   6   7   6          3.93         -5.36         5.36 o                         
   7   7   6          0.64         -6.75         6.75 o                         
   8   7   6          0.01          3.41         9.86 o                         
   9   7   6         10.23         35.43        11.92 o                         
 -11   8   6         77.96        135.31        18.29 o                         
 -10   8   6         29.93         59.40        10.98 o                         
  -9   8   6        151.65        153.13        12.76 o                         
  -8   8   6          2.50         23.47         5.50 o                         
  -7   8   6         98.15        111.67         6.74 o                         
  -6   8   6         32.38         91.75         5.29 o                         
  -5   8   6         23.94         57.62         6.11 o                         
  -4   8   6          5.75         29.61         4.44 o                         
  -3   8   6        351.57        377.66        11.87 o                         
  -2   8   6        479.34        670.54        12.35 o                         
  -1   8   6       1230.24       1385.89        20.43 o                         
   0   8   6          1.08         72.66         8.76 o                         
   1   8   6         49.59         58.46         5.60 o                         
   2   8   6         26.15         70.31         5.23 o                         
   3   8   6        137.83        136.39        11.04 o                         
   4   8   6          4.30         -4.63         5.61 o                         
   5   8   6         30.66         -1.85         6.27 o                         
   6   8   6          1.99         -4.31         5.84 o                         
   7   8   6         13.30          3.10         7.53 o                         
   8   8   6         81.39         59.12        15.61 o                         
 -10   9   6          2.07         23.15        12.85 o                         
  -9   9   6         16.81         41.68        11.33 o                         
  -8   9   6        113.49        113.29         9.45 o                         
  -7   9   6          3.98         10.55         7.87 o                         
  -6   9   6        311.85        335.33        10.26 o                         
  -5   9   6       1408.78       1397.58        20.93 o                         
  -4   9   6        206.93        246.74        10.09 o                         
  -3   9   6         78.61         75.81         5.27 o                         
  -2   9   6        414.92        372.59        10.91 o                         
  -1   9   6        384.24        339.97         8.62 o                         
   0   9   6         33.53          8.14         7.89 o                         
   1   9   6          0.02         -5.86         5.86 o                         
   2   9   6         20.14         60.79         5.85 o                         
   3   9   6         58.93         29.04         6.64 o                         
   4   9   6         10.32         -4.30         6.95 o                         
   5   9   6        154.33        120.91         9.39 o                         
   6   9   6          8.11         -9.59         9.59 o                         
   7   9   6         52.19         84.04        17.68 o                         
 -10  10   6          1.08         36.50        13.43 o                         
  -9  10   6        210.17        212.20        20.49 o                         
  -8  10   6         61.80         70.03        10.09 o                         
  -7  10   6        221.21        197.93         8.54 o                         
  -6  10   6         12.57         83.65         9.36 o                         
  -5  10   6        430.66        394.10        10.83 o                         
  -4  10   6         27.13         23.93         5.73 o                         
  -3  10   6        287.28        284.87         8.89 o                         
  -2  10   6          7.27         30.53         4.98 o                         
  -1  10   6         54.36         31.04         5.96 o                         
   0  10   6          0.15         -7.82         7.82 o                         
   1  10   6          2.38         -8.39         8.39 o                         
   2  10   6         56.59         18.69        10.99 o                         
   3  10   6        249.50        229.88        12.11 o                         
   4  10   6         47.51         69.71         9.40 o                         
   5  10   6         28.11          3.64         9.22 o                         
   6  10   6         31.67         22.02        17.23 o                         
  -9  11   6         69.10         97.10        16.05 o                         
  -8  11   6          3.54         -1.48         9.20 o                         
  -7  11   6        400.98        386.20        13.92 o                         
  -6  11   6        160.36        132.95         8.03 o                         
  -5  11   6          9.56         -8.61         8.61 o                         
  -4  11   6          9.84         -4.60         6.61 o                         
  -3  11   6        326.43        306.40        11.59 o                         
  -2  11   6        204.95        185.04         9.40 o                         
  -1  11   6         47.31         37.62        12.91 o                         
   0  11   6         26.94          6.29         8.89 o                         
   1  11   6         60.04         46.98         9.74 o                         
   2  11   6          3.16         84.98        11.04 o                         
   3  11   6        205.94        245.70        22.31 o                         
   4  11   6         16.53         -5.42        10.45 o                         
   5  11   6          9.60          7.84        10.93 o                         
  -7  12   6         79.27        118.35        16.06 o                         
  -6  12   6         45.28         27.67        10.22 o                         
  -5  12   6          1.62         -0.35         8.29 o                         
  -4  12   6          0.35         -7.50         7.50 o                         
  -3  12   6         36.90         43.66         8.23 o                         
  -2  12   6         74.32        107.90        10.66 o                         
  -1  12   6         42.31         78.02        10.69 o                         
   0  12   6         52.00         68.41        10.56 o                         
   1  12   6         93.98        104.42        12.42 o                         
   2  12   6          3.73         75.37        13.90 o                         
   3  12   6         55.01         52.53        14.34 o                         
  -5  13   6         25.48         28.34        12.09 o                         
  -4  13   6          3.11         15.47         9.96 o                         
  -3  13   6        134.79        160.28        12.47 o                         
  -2  13   6        250.96        324.33        16.86 o                         
  -1  13   6          0.16         47.06        12.45 o                         
   0  13   6          8.75         46.18        12.95 o                         
  -2 -13   7          1.39          2.60        12.30 o                         
  -1 -13   7         56.23        124.57        25.15 o                         
   0 -13   7        157.49        153.23        14.12 o                         
   1 -13   7          0.18         37.04        13.31 o                         
   2 -13   7         30.55         59.76         9.89 o                         
   3 -13   7         46.75        100.81        10.50 o                         
   4 -13   7         25.04         34.11         9.91 o                         
   5 -13   7         20.30         20.23        10.30 o                         
   6 -13   7          0.23         30.16        16.40 o                         
  -4 -12   7         28.77         24.50        14.19 o                         
  -3 -12   7          0.05          7.35        11.18 o                         
  -2 -12   7         81.69         82.89         8.86 o                         
  -1 -12   7          1.87         30.10         9.04 o                         
   0 -12   7         18.08         29.10         9.07 o                         
   1 -12   7        146.76        161.73        12.40 o                         
   2 -12   7        213.73        274.87        12.92 o                         
   3 -12   7        110.79        137.17         9.98 o                         
   4 -12   7         25.95         40.80        10.60 o                         
   5 -12   7          8.13          6.77         8.17 o                         
   6 -12   7         12.50         10.87        10.05 o                         
   7 -12   7         61.66         68.03        15.60 o                         
   8 -12   7        211.32        230.09        42.25 o                         
  -6 -11   7         90.08        111.39        17.68 o                         
  -5 -11   7         30.61         54.60        16.81 o                         
  -4 -11   7         14.38         -0.62         8.17 o                         
  -3 -11   7          8.62         31.24         7.82 o                         
  -2 -11   7        380.39        394.00        12.64 o                         
  -1 -11   7         95.62        109.41         8.17 o                         
   0 -11   7         21.14          6.87         7.31 o                         
   1 -11   7         19.15          4.68         9.42 o                         
   2 -11   7         17.64         -7.68         7.68 o                         
   3 -11   7         31.08         30.85         6.97 o                         
   4 -11   7         86.73         91.49         7.36 o                         
   5 -11   7          1.46         -6.35         6.35 o                         
   6 -11   7        180.22        154.96        11.75 o                         
   7 -11   7         15.22         37.36        10.37 o                         
   8 -11   7        160.95        115.71        14.33 o                         
   9 -11   7          0.35         -4.61        15.54 o                         
  -7 -10   7         36.32         53.36        14.86 o                         
  -6 -10   7         54.95         93.61         8.01 o                         
  -5 -10   7         42.87         53.28         8.44 o                         
  -4 -10   7        118.40        117.09         7.44 o                         
  -3 -10   7        118.14        162.70        10.03 o                         
  -2 -10   7         66.62         83.45         6.30 o                         
  -1 -10   7         35.19         13.57         5.08 o                         
   0 -10   7          5.02         -0.24         5.06 o                         
   1 -10   7         26.62         19.06         5.10 o                         
   2 -10   7        353.43        337.55        10.82 o                         
   3 -10   7         17.06         51.27         5.87 o                         
   4 -10   7          5.66          8.87         6.04 o                         
   5 -10   7         32.83         39.51         6.24 o                         
   6 -10   7        784.00        707.46        16.22 o                         
   7 -10   7         89.85        113.20         8.07 o                         
   8 -10   7         12.45          6.35         9.28 o                         
   9 -10   7        102.84        118.38        12.48 o                         
  10 -10   7        129.40        126.05        15.39 o                         
  -8  -9   7         71.78         76.74        14.27 o                         
  -7  -9   7         89.55        107.43        11.22 o                         
  -6  -9   7         27.69         10.07        10.50 o                         
  -5  -9   7         12.86          6.06         6.19 o                         
  -4  -9   7        131.41        141.52         7.20 o                         
  -3  -9   7        272.45        236.38         8.34 o                         
  -2  -9   7        233.02        259.57         8.31 o                         
  -1  -9   7        795.91        803.09        13.24 o                         
   0  -9   7         77.04        102.29         7.21 o                         
   1  -9   7        285.30        278.26         8.15 o                         
   2  -9   7        376.53        433.71         9.06 o                         
   3  -9   7          6.46         73.66         6.22 o                         
   4  -9   7        901.71        890.75        14.99 o                         
   5  -9   7         34.57         95.61         7.71 o                         
   6  -9   7        410.86        469.98        12.75 o                         
   7  -9   7        133.58        134.68         7.24 o                         
   8  -9   7          0.15         -7.62         7.62 o                         
   9  -9   7          1.21          3.23        10.16 o                         
  10  -9   7          7.71         10.18        10.51 o                         
  -9  -8   7         17.24         27.10        13.02 o                         
  -8  -8   7         19.14         76.92        10.87 o                         
  -7  -8   7          9.50         49.45         9.44 o                         
  -6  -8   7         70.64         64.81         7.75 o                         
  -5  -8   7         95.51        112.54         6.52 o                         
  -4  -8   7          9.64         40.70         4.83 o                         
  -3  -8   7        129.83        120.77         5.49 o                         
  -2  -8   7        130.77        124.57         6.64 o                         
  -1  -8   7        619.52        611.51        10.76 o                         
   0  -8   7        530.14        470.63         7.90 o                         
   1  -8   7       1817.47       1808.52        22.29 o                         
   2  -8   7          3.73        191.88        21.38 o                         
   3  -8   7         83.26        288.18        26.03 o                         
   4  -8   7        475.07        470.43         9.89 o                         
   5  -8   7        891.83        860.51        15.40 o                         
   6  -8   7         20.91         65.82         7.64 o                         
   7  -8   7         40.54         76.47         7.39 o                         
   8  -8   7         71.95         55.97        10.34 o                         
   9  -8   7         41.21         25.40         8.74 o                         
  10  -8   7        342.55        370.56        17.83 o                         
  11  -8   7        187.35        176.64        15.80 o                         
 -10  -7   7          3.23        -21.39        36.98 o                         
  -9  -7   7         17.52         16.23        10.61 o                         
  -8  -7   7         12.35         16.39         8.52 o                         
  -7  -7   7         80.96         82.95        10.43 o                         
  -6  -7   7         44.26         21.84         6.84 o                         
  -5  -7   7         59.55         19.12         5.91 o                         
  -4  -7   7        660.31        593.55        10.58 o                         
  -3  -7   7       1681.72       1631.32        20.48 o                         
  -2  -7   7         72.51        100.27         3.93 o                         
  -1  -7   7        124.60        148.80         4.60 o                         
   0  -7   7        696.84        690.50        10.29 o                         
   1  -7   7       2118.28       1991.84        24.54 o                         
   2  -7   7         21.42         28.95         3.57 o                         
   3  -7   7          0.89          5.01         3.38 o                         
   4  -7   7        270.38        203.79        11.60 o                         
   5  -7   7         27.20         29.10         4.78 o                         
   6  -7   7        385.42        377.31         8.70 o                         
   7  -7   7        415.61        357.43        11.53 o                         
   8  -7   7        104.99        111.19         7.34 o                         
   9  -7   7        302.65        317.27        12.82 o                         
  10  -7   7         99.65        135.71        12.41 o                         
  11  -7   7        208.72        171.81        14.32 o                         
 -10  -6   7          1.47        -10.20        10.20 o                         
  -9  -6   7         12.00         24.27        10.22 o                         
  -8  -6   7         23.27         49.88         9.14 o                         
  -7  -6   7        275.29        322.42        12.60 o                         
  -6  -6   7         20.78         15.96         7.65 o                         
  -5  -6   7        765.87        755.03        14.23 o                         
  -4  -6   7        162.22        285.58         7.15 o                         
  -3  -6   7       2474.44       2346.00        28.08 o                         
  -2  -6   7        329.13        310.81         6.10 o                         
  -1  -6   7       1532.24       1314.42        16.63 o                         
   0  -6   7          2.96          5.51         2.66 o                         
   1  -6   7          0.87          5.19         2.80 o                         
   2  -6   7         88.19        113.79         3.93 o                         
   3  -6   7         18.15         34.75         3.23 o                         
   4  -6   7          0.85          0.64         4.58 o                         
   5  -6   7       1882.47       1689.30        21.54 o                         
   6  -6   7         20.08         51.24         4.87 o                         
   7  -6   7        642.92        538.84        11.19 o                         
   8  -6   7        399.08        471.23        10.41 o                         
   9  -6   7       1189.61       1069.19        20.96 o                         
  10  -6   7          2.41         34.13         9.19 o                         
  11  -6   7          1.98          3.64        10.03 o                         
  12  -6   7         79.66        103.93        20.05 o                         
 -11  -5   7          1.58          3.48        11.96 o                         
 -10  -5   7          2.02         11.79        11.70 o                         
  -9  -5   7        249.42        224.08        12.45 o                         
  -8  -5   7        197.89        361.00        12.85 o                         
  -7  -5   7        165.71        183.50         8.76 o                         
  -6  -5   7         46.77         69.90         7.53 o                         
  -5  -5   7        984.99        944.58        19.41 o                         
  -4  -5   7        839.34        799.04        14.58 o                         
  -3  -5   7         42.44         36.74         3.42 o                         
  -2  -5   7       1191.01       1201.73        14.60 o                         
  -1  -5   7       1899.22       2089.73        25.51 o                         
   0  -5   7        557.62        540.86         7.32 o                         
   1  -5   7        780.66        782.15         9.59 o                         
   2  -5   7        444.97        332.62         5.19 o                         
   3  -5   7        569.28        589.58         8.21 o                         
   4  -5   7          3.22        119.42        25.54 o                         
   5  -5   7       1745.54       1761.00        21.58 o                         
   6  -5   7          8.53         65.28         5.32 o                         
   7  -5   7         29.20         48.00         4.70 o                         
   8  -5   7         79.02        147.78         9.35 o                         
   9  -5   7        109.93        110.99         6.07 o                         
  10  -5   7         75.23         74.72         8.51 o                         
  11  -5   7          4.21          5.21        10.43 o                         
  12  -5   7          0.06         56.58        12.92 o                         
 -11  -4   7          1.92          5.61        11.68 o                         
 -10  -4   7         49.06         95.14        13.15 o                         
  -9  -4   7         93.61        144.89        11.55 o                         
  -8  -4   7        207.68        254.90        11.44 o                         
  -7  -4   7         47.57         44.11         7.06 o                         
  -6  -4   7         97.70        116.33         7.79 o                         
  -5  -4   7         87.05        164.91         8.46 o                         
  -4  -4   7        483.22        449.49        13.26 o                         
  -3  -4   7        635.90        793.98        11.46 o                         
  -2  -4   7        224.67        276.13         7.04 o                         
  -1  -4   7       1147.06       1152.34        14.22 o                         
   0  -4   7       3341.19       3377.35        36.64 o                         
   1  -4   7        545.70        708.54        13.67 o                         
   2  -4   7       2747.32       2638.70        27.12 o                         
   3  -4   7       2358.72       2263.17        24.07 o                         
   4  -4   7        740.17        835.63        11.20 o                         
   5  -4   7        507.01        990.26        32.03 o                         
   6  -4   7        240.46        332.20         7.41 o                         
   7  -4   7        920.75        863.52        14.20 o                         
   8  -4   7        826.97        944.86        15.25 o                         
   9  -4   7        129.94        145.68        11.83 o                         
  10  -4   7        127.92        102.37         9.03 o                         
  11  -4   7         12.38          9.34         8.22 o                         
  12  -4   7         29.40         53.83        11.56 o                         
 -12  -3   7         28.94         33.64        21.00 o                         
 -11  -3   7          7.29          3.63         9.59 o                         
 -10  -3   7        138.39        197.98        11.17 o                         
  -9  -3   7         12.42         41.47         8.70 o                         
  -8  -3   7         68.75        109.10         8.30 o                         
  -7  -3   7         99.38         96.44         6.71 o                         
  -6  -3   7        102.75        113.07         6.11 o                         
  -5  -3   7       1189.28       1051.05        20.57 o                         
  -4  -3   7       2161.40       1967.86        31.99 o                         
  -3  -3   7       1053.53        924.32        13.69 o                         
  -2  -3   7         18.24         -0.11         1.98 o                         
  -1  -3   7       7664.98       7521.69        80.18 o                         
   0  -3   7       9915.03       9494.02       106.17 o                         
   1  -3   7       4744.61       5278.84        53.07 o                         
   2  -3   7       4355.11       3955.56        40.05 o                         
   3  -3   7      11795.88      11723.66       114.88 o                         
   4  -3   7       3030.22       3439.22        36.79 o                         
   5  -3   7        433.80        511.34        13.83 o                         
   6  -3   7          3.14         -4.63         4.63 o                         
   7  -3   7         21.39          3.82         4.04 o                         
   8  -3   7        496.37        460.03        10.24 o                         
   9  -3   7        122.36        133.58         7.57 o                         
  10  -3   7        114.73         94.46         7.95 o                         
  11  -3   7         88.69         75.18         8.89 o                         
  12  -3   7          1.30         39.80        10.94 o                         
 -12  -2   7         15.81         41.74        17.99 o                         
 -11  -2   7          3.60         -3.77         9.73 o                         
 -10  -2   7        214.47        218.25        11.22 o                         
  -9  -2   7          2.08         -8.04         8.04 o                         
  -8  -2   7         93.18         70.02         7.96 o                         
  -7  -2   7          1.76          7.72         5.85 o                         
  -6  -2   7          3.45         -4.85         4.85 o                         
  -5  -2   7        313.86        355.76         7.84 o                         
  -4  -2   7        920.61        871.04        13.09 o                         
  -3  -2   7         99.83        147.17         5.75 o                         
  -2  -2   7       3272.96       3466.43        37.25 o                         
  -1  -2   7       4855.56       5295.09        57.92 o                         
   0  -2   7        911.90        966.83        11.00 o                         
   1  -2   7        232.24        265.69         3.63 o                         
   2  -2   7        479.48        381.65         4.83 o                         
   3  -2   7        634.28        559.13         7.20 o                         
   4  -2   7         40.43        117.82         4.91 o                         
   5  -2   7        919.81        962.54        13.53 o                         
   6  -2   7         45.20         35.59         3.82 o                         
   7  -2   7       2273.92       2215.01        29.08 o                         
   8  -2   7        905.23        893.23        16.91 o                         
   9  -2   7          3.28         29.26         8.71 o                         
  10  -2   7         14.19         -4.59         5.89 o                         
  11  -2   7        277.47        254.82        12.08 o                         
  12  -2   7         60.20         95.86        11.89 o                         
 -12  -1   7         30.91         35.36        10.48 o                         
 -11  -1   7         15.23          6.34         7.80 o                         
 -10  -1   7          0.68          0.99         5.93 o                         
  -9  -1   7          2.28         42.55         8.13 o                         
  -8  -1   7         49.09         48.03         4.44 o                         
  -7  -1   7        997.00        874.75        13.85 o                         
  -6  -1   7       2636.22       2270.13        33.69 o                         
  -5  -1   7          3.77         29.91         3.13 o                         
  -4  -1   7        480.90        611.16         7.94 o                         
  -3  -1   7      13739.40      13842.62       162.38 o                         
  -2  -1   7      22300.30      21528.97       357.39 o                         
  -1  -1   7         15.42          3.02         1.16 o                         
   0  -1   7       2205.33       2239.87        22.79 o                         
   1  -1   7         66.34         77.80         1.99 o                         
   2  -1   7         74.82        275.77         4.52 o                         
   3  -1   7        976.26        818.54         8.95 o                         
   4  -1   7       3300.54       2722.95        30.59 o                         
   5  -1   7        169.27        220.49         8.85 o                         
   6  -1   7        111.31        118.54         4.79 o                         
   7  -1   7       1302.58       1362.93        18.95 o                         
   8  -1   7       1389.70       1325.80        20.45 o                         
   9  -1   7         28.55         16.48         5.41 o                         
  10  -1   7         98.20         91.92         6.59 o                         
  11  -1   7         51.21         94.85        18.77 o                         
  12  -1   7         26.20         27.14        12.32 o                         
 -12   0   7          5.26          2.82         9.11 o                         
 -11   0   7          0.87          4.90         6.95 o                         
 -10   0   7        134.39        115.17         7.17 o                         
  -9   0   7        406.36        428.39         9.25 o                         
  -8   0   7        331.26        301.50         7.34 o                         
  -7   0   7        247.39        356.01        10.42 o                         
  -6   0   7       4516.10       4168.16        51.10 o                         
  -5   0   7        462.95        400.06         6.64 o                         
  -4   0   7        407.60        318.17         5.13 o                         
  -2   0   7         90.06        152.05         4.07 o                         
  -1   0   7       1333.22       1386.23        15.29 o                         
   0   0   7        386.71        339.13         4.12 o                         
   1   0   7       1120.74       1263.60        12.66 o                         
   2   0   7       2947.28       2960.87        30.08 o                         
   3   0   7        974.30       1122.58        12.58 o                         
   4   0   7       3383.10       3262.88        40.21 o                         
   5   0   7        184.95        190.72         7.02 o                         
   6   0   7       2601.34       2452.83        28.76 o                         
   7   0   7        460.80        439.40         9.87 o                         
   8   0   7        194.36        215.29         7.41 o                         
   9   0   7         37.76         15.76         5.94 o                         
  10   0   7        158.19        136.14         7.40 o                         
  11   0   7         53.01         29.61         8.22 o                         
  12   0   7         28.17         52.60        17.53 o                         
 -12   1   7        109.36        174.40        27.53 o                         
 -11   1   7        145.50        183.63        12.58 o                         
 -10   1   7         51.64         76.18         6.70 o                         
  -9   1   7        855.67        737.80        14.32 o                         
  -8   1   7        534.77        446.90         9.22 o                         
  -7   1   7        573.09        590.35         9.67 o                         
  -6   1   7        139.56        113.08         5.54 o                         
  -5   1   7          2.15         -3.49         3.49 o                         
  -4   1   7       1192.10       1092.92        13.72 o                         
  -3   1   7      11589.52      11835.89       135.24 o                         
  -2   1   7       2492.52       2545.74        26.95 o                         
  -1   1   7          4.71          6.95         1.21 o                         
   0   1   7         77.83        207.48         2.91 o                         
   1   1   7       2500.27       2499.65        24.94 o                         
   2   1   7       7010.45       7129.61        74.48 o                         
   3   1   7       1724.31       1632.00        18.54 o                         
   4   1   7       2084.53       1919.90        23.10 o                         
   5   1   7        428.06        435.07         7.11 o                         
   6   1   7       1836.81       1781.94        22.80 o                         
   7   1   7         90.01         89.38         3.91 o                         
   8   1   7        465.33        410.41         8.12 o                         
   9   1   7          8.73         -5.02         5.02 o                         
  10   1   7          2.18         -8.06         8.06 o                         
  11   1   7         22.20         50.99         9.39 o                         
  12   1   7         37.16         61.52        10.73 o                         
 -12   2   7        183.75        205.01        25.04 o                         
 -11   2   7        272.21        287.38        14.77 o                         
 -10   2   7         31.33         15.09         6.13 o                         
  -9   2   7        149.99        158.25         7.31 o                         
  -8   2   7       1710.79       1557.97        21.16 o                         
  -7   2   7        285.51        246.57         7.33 o                         
  -6   2   7          2.61         -2.71         2.71 o                         
  -5   2   7        231.69        147.27         8.62 o                         
  -4   2   7        205.00        212.55         5.51 o                         
  -3   2   7         94.49        119.14         3.37 o                         
  -2   2   7       1045.52       1256.80        14.35 o                         
  -1   2   7       2950.29       2635.06        26.40 o                         
   0   2   7       4005.80       4346.92        43.57 o                         
   1   2   7        532.76        925.71        14.08 o                         
   2   2   7       8245.18       7855.68        90.12 o                         
   3   2   7       1243.83       1307.09        15.65 o                         
   4   2   7       2355.13       2262.12        26.30 o                         
   5   2   7         19.00         22.44         3.09 o                         
   6   2   7         30.91         31.07         3.81 o                         
   7   2   7         62.34         49.54         4.22 o                         
   8   2   7        329.47        249.33         6.97 o                         
   9   2   7          9.24         -4.92         4.92 o                         
  10   2   7        197.15        181.73         9.97 o                         
  11   2   7         61.30        125.10        17.43 o                         
 -12   3   7         73.71        104.63        12.22 o                         
 -11   3   7         28.98         38.32         8.67 o                         
 -10   3   7        123.97        200.70        15.26 o                         
  -9   3   7         46.88         39.98         4.92 o                         
  -8   3   7        315.92        363.95        13.23 o                         
  -7   3   7         46.79         46.84         3.91 o                         
  -6   3   7       1311.18       1293.60        18.31 o                         
  -5   3   7         13.44         14.68         3.10 o                         
  -4   3   7       1843.34       1823.78        22.08 o                         
  -3   3   7      10160.91      10108.35       107.86 o                         
  -2   3   7        129.51        200.68         4.78 o                         
  -1   3   7        187.32        265.90         5.55 o                         
   0   3   7        776.37       1001.41        15.50 o                         
   1   3   7       3411.50       3394.24        38.75 o                         
   2   3   7         89.46         65.23         3.72 o                         
   3   3   7        603.84        660.79        11.54 o                         
   4   3   7       1926.55       2171.22        27.72 o                         
   5   3   7        407.19        318.04         7.36 o                         
   6   3   7        608.76        563.35        10.64 o                         
   7   3   7        471.49        443.83         8.92 o                         
   8   3   7          7.92         -4.29         4.45 o                         
   9   3   7         41.48         49.27         5.53 o                         
  10   3   7        252.29        266.31        15.09 o                         
  11   3   7         51.15         88.87        12.16 o                         
 -12   4   7          0.87         29.08        10.41 o                         
 -11   4   7         13.38         -2.91         9.26 o                         
 -10   4   7          1.50         14.10         7.87 o                         
  -9   4   7         82.29        104.81         8.00 o                         
  -8   4   7        450.21        487.34         9.00 o                         
  -7   4   7       2817.60       2689.32        35.18 o                         
  -6   4   7        572.81        514.68         8.96 o                         
  -5   4   7        664.69        939.22        18.11 o                         
  -4   4   7        104.52        183.68         9.21 o                         
  -3   4   7       1830.83       1924.38        20.64 o                         
  -2   4   7        569.62        526.54         6.75 o                         
  -1   4   7        498.70        658.95         9.06 o                         
   0   4   7        129.10        252.39         9.74 o                         
   1   4   7       1800.98       1828.77        24.43 o                         
   2   4   7        503.19        523.67         9.16 o                         
   3   4   7       4587.59       4420.11        56.46 o                         
   4   4   7         39.57         63.29         5.10 o                         
   5   4   7       2291.44       2004.67        27.48 o                         
   6   4   7          5.48         44.06         5.03 o                         
   7   4   7        181.10        169.99         7.88 o                         
   8   4   7        197.78        184.18         7.37 o                         
   9   4   7        271.40        287.88        17.62 o                         
  10   4   7         48.07         77.94         7.70 o                         
  11   4   7         12.96         15.54         9.48 o                         
 -12   5   7          5.17         17.60        12.48 o                         
 -11   5   7        101.98         89.70        10.94 o                         
 -10   5   7          8.21          8.76         8.16 o                         
  -9   5   7        490.51        378.92        11.96 o                         
  -8   5   7          8.10         28.45         4.33 o                         
  -7   5   7       1168.83       1139.29        16.71 o                         
  -6   5   7          0.63         17.47         3.62 o                         
  -5   5   7       5057.28       4706.30        55.39 o                         
  -4   5   7       1091.07       1276.81        16.07 o                         
  -3   5   7         31.45         22.16         3.26 o                         
  -2   5   7       3338.27       3215.39        36.19 o                         
  -1   5   7        597.38        550.44         7.86 o                         
   0   5   7        434.16        331.95         6.50 o                         
   1   5   7       1067.00        947.65        14.54 o                         
   2   5   7        421.99        418.34         8.62 o                         
   3   5   7        649.81        579.70        10.46 o                         
   4   5   7       1183.31       1131.61        16.69 o                         
   5   5   7       2630.92       2499.73        37.60 o                         
   6   5   7          0.22         -4.49         4.49 o                         
   7   5   7        202.00        175.00         8.92 o                         
   8   5   7        186.73        195.69        11.24 o                         
   9   5   7        194.31        159.26        11.02 o                         
  10   5   7          0.08         -8.85         8.85 o                         
 -12   6   7        114.19        140.86        23.55 o                         
 -11   6   7         10.97         -4.98        10.93 o                         
 -10   6   7          4.87         12.17         8.82 o                         
  -9   6   7       1246.03       1168.36        24.71 o                         
  -8   6   7        378.91        388.82        11.28 o                         
  -7   6   7         49.64         60.54         4.50 o                         
  -6   6   7          0.38          7.50         4.29 o                         
  -5   6   7        629.48        592.68        13.51 o                         
  -4   6   7        181.31        175.52         6.16 o                         
  -3   6   7          1.34         -0.89         3.56 o                         
  -2   6   7        458.06        443.65         8.21 o                         
  -1   6   7         17.53         51.94         4.45 o                         
   0   6   7        290.99        344.23         7.59 o                         
   1   6   7       3091.05       2792.98        36.89 o                         
   2   6   7        169.17        215.61         7.56 o                         
   3   6   7       1029.93       1000.72        22.24 o                         
   4   6   7        296.83        372.02        14.77 o                         
   5   6   7         69.19         88.71         7.23 o                         
   6   6   7         21.15          4.17         5.71 o                         
   7   6   7         86.64         63.39         6.76 o                         
   8   6   7          3.81         19.31         7.43 o                         
   9   6   7          5.50         19.13         7.20 o                         
  10   6   7         31.80         31.88        10.61 o                         
 -11   7   7         41.46         50.37        11.63 o                         
 -10   7   7         10.77         25.70        10.23 o                         
  -9   7   7        410.67        447.27        14.21 o                         
  -8   7   7         85.83        154.91         6.48 o                         
  -7   7   7          0.56          2.14         6.91 o                         
  -6   7   7          6.30         32.43         5.33 o                         
  -5   7   7        481.01        494.67        10.71 o                         
  -4   7   7       1790.98       1609.03        21.61 o                         
  -3   7   7         33.80         20.36         3.93 o                         
  -2   7   7         37.93        127.64         9.11 o                         
  -1   7   7       2078.44       1934.60        26.74 o                         
   0   7   7        164.28        268.56        12.79 o                         
   1   7   7        313.78        268.71         7.24 o                         
   2   7   7          1.04         40.42         4.57 o                         
   3   7   7       1342.35       1225.31        18.78 o                         
   4   7   7        436.41        480.48        11.01 o                         
   5   7   7         77.30         59.77         5.91 o                         
   6   7   7         34.50         27.70         6.51 o                         
   7   7   7          0.37         -6.80         6.80 o                         
   8   7   7          3.09         13.41         8.28 o                         
   9   7   7         53.72         76.43        13.47 o                         
 -11   8   7         55.26         68.79        16.12 o                         
 -10   8   7         50.98         53.41        11.24 o                         
  -9   8   7          5.27         18.58         8.94 o                         
  -8   8   7        312.03        328.20        15.84 o                         
  -7   8   7        113.37        128.85        12.93 o                         
  -6   8   7         14.92         36.15         8.98 o                         
  -5   8   7        293.49        288.05         9.27 o                         
  -4   8   7        984.82        938.06        14.41 o                         
  -3   8   7        438.36        390.43         9.28 o                         
  -2   8   7        287.74        293.26        10.59 o                         
  -1   8   7        658.80        760.04        14.80 o                         
   0   8   7       1228.28       1023.45        16.98 o                         
   1   8   7        174.29        184.74         7.11 o                         
   2   8   7         16.21         72.00         6.26 o                         
   3   8   7        124.91        138.49         6.79 o                         
   4   8   7         40.00         15.32         6.68 o                         
   5   8   7          2.19         -6.04         6.04 o                         
   6   8   7          4.60         -6.91         6.91 o                         
   7   8   7        107.97         90.84         9.61 o                         
   8   8   7          8.08         56.06        16.25 o                         
 -10   9   7          0.89         19.85        19.07 o                         
  -9   9   7         30.60         37.31         8.37 o                         
  -8   9   7        131.93        124.89        11.48 o                         
  -7   9   7        111.61        114.70         8.16 o                         
  -6   9   7        604.70        639.50        18.82 o                         
  -5   9   7          1.57         56.85         7.77 o                         
  -4   9   7        156.86        158.16         6.77 o                         
  -3   9   7        532.93        513.20        11.05 o                         
  -2   9   7        326.23        299.56         7.75 o                         
  -1   9   7          0.15         -6.75         6.75 o                         
   0   9   7         34.73         28.64         6.37 o                         
   1   9   7         17.61         13.27         5.09 o                         
   2   9   7        225.09        233.82        10.95 o                         
   3   9   7        180.67        124.73        10.48 o                         
   4   9   7        211.29        191.40         9.78 o                         
   5   9   7          6.92          1.64         7.35 o                         
   6   9   7          9.77        -10.54        10.54 o                         
   7   9   7        165.30        262.40        27.79 o                         
 -10  10   7        187.00        207.65        31.58 o                         
  -9  10   7         11.00         53.87        16.27 o                         
  -8  10   7         44.47         49.43         7.67 o                         
  -7  10   7        296.78        319.71        13.06 o                         
  -6  10   7        694.07        654.47        17.75 o                         
  -5  10   7         28.07         34.79         7.36 o                         
  -4  10   7         11.94         -8.02         8.02 o                         
  -3  10   7        206.71        247.59         8.42 o                         
  -2  10   7        474.05        446.32        10.26 o                         
  -1  10   7          7.52         -6.04         6.04 o                         
   0  10   7         32.87         10.19         6.78 o                         
   1  10   7          7.98         -8.26        12.35 o                         
   2  10   7         61.23         47.25         9.43 o                         
   3  10   7         49.38        111.10         9.98 o                         
   4  10   7        122.20        137.86        10.40 o                         
   5  10   7          0.57         -8.77         8.77 o                         
   6  10   7         48.38         47.63        13.04 o                         
  -8  11   7         86.21         65.95         9.18 o                         
  -7  11   7          5.95         41.78         8.32 o                         
  -6  11   7         30.31         16.40        11.69 o                         
  -5  11   7          7.24        -14.83        14.83 o                         
  -4  11   7         61.02         18.81         6.41 o                         
  -3  11   7         28.33         33.09         7.23 o                         
  -2  11   7          0.54          6.60         9.18 o                         
  -1  11   7         10.67          5.49        11.29 o                         
   0  11   7         68.67         44.29         9.05 o                         
   1  11   7         14.60         49.26         9.67 o                         
   2  11   7        446.30        528.06        17.44 o                         
   3  11   7         52.69         79.27        11.91 o                         
   4  11   7          0.40        -19.25        19.25 o                         
   5  11   7         30.95         31.47        14.98 o                         
  -7  12   7        113.59        109.41        16.69 o                         
  -6  12   7         36.51         24.16         8.70 o                         
  -5  12   7         37.00         14.92         8.35 o                         
  -4  12   7          8.06         -1.91         8.51 o                         
  -3  12   7          0.27         20.88         8.04 o                         
  -2  12   7        189.13        193.54        12.17 o                         
  -1  12   7        120.66        116.68        10.86 o                         
   0  12   7         36.65         47.79        11.68 o                         
   1  12   7         30.18         93.42        11.81 o                         
   2  12   7        240.46        241.16        16.76 o                         
   3  12   7         17.35          0.24        15.07 o                         
  -4  13   7        104.94         90.70        17.48 o                         
  -3  13   7         83.24        114.83        11.81 o                         
  -2  13   7         34.65        109.16        14.02 o                         
  -1  13   7         11.46         29.86        11.17 o                         
   0  13   7        150.51        157.07        15.72 o                         
  -2 -13   8         68.30         88.28        11.98 o                         
  -1 -13   8        138.41        228.77        20.25 o                         
   0 -13   8          1.02         46.44        15.60 o                         
   1 -13   8          7.32         26.34        12.02 o                         
   2 -13   8        101.83         98.34        12.28 o                         
   3 -13   8        126.50        143.64        13.40 o                         
   4 -13   8          2.14         14.35         9.58 o                         
   5 -13   8         37.56         42.32        16.96 o                         
   6 -13   8         14.52         21.19        22.01 o                         
  -4 -12   8          4.13         10.18        14.53 o                         
  -3 -12   8         30.65         46.65        10.87 o                         
  -2 -12   8         39.11         64.77         9.06 o                         
  -1 -12   8         68.33         79.45        11.82 o                         
   0 -12   8         79.66         83.25         9.11 o                         
   1 -12   8         25.65         78.28         8.69 o                         
   2 -12   8          2.43         45.03         7.90 o                         
   3 -12   8         28.19         47.99         8.61 o                         
   4 -12   8         30.47         47.89        10.72 o                         
   5 -12   8         57.43         60.21         9.57 o                         
   6 -12   8         28.73         14.13        12.34 o                         
   7 -12   8        106.56        136.30        13.49 o                         
  -6 -11   8          0.56         58.40        12.83 o                         
  -5 -11   8         24.85         29.28        11.54 o                         
  -4 -11   8          6.85         12.65         9.70 o                         
  -3 -11   8        185.89        205.04        10.52 o                         
  -2 -11   8         19.03         65.22         8.13 o                         
  -1 -11   8          4.59         -7.25         7.25 o                         
   0 -11   8         73.37         52.80         8.60 o                         
   1 -11   8         66.61         40.90         9.90 o                         
   2 -11   8        106.32         99.45         8.61 o                         
   3 -11   8        173.63        171.83         8.59 o                         
   4 -11   8         14.56         19.29         6.87 o                         
   5 -11   8         28.46         19.64         7.37 o                         
   6 -11   8        159.71        217.91        14.00 o                         
   7 -11   8        249.37        235.35        22.38 o                         
   8 -11   8          2.39        -13.64        13.64 o                         
   9 -11   8          7.59          8.39        19.16 o                         
  -7 -10   8         97.34         80.08        14.46 o                         
  -6 -10   8         52.87         78.29         8.62 o                         
  -5 -10   8         13.05         15.21         7.54 o                         
  -4 -10   8          0.11         24.61         6.57 o                         
  -3 -10   8        138.84        182.35         9.74 o                         
  -2 -10   8         44.50         44.85         5.94 o                         
  -1 -10   8         34.10         17.01         5.95 o                         
   0 -10   8         42.17         40.17         5.44 o                         
   1 -10   8          0.29         -4.84         4.84 o                         
   2 -10   8        173.95        237.28         8.50 o                         
   3 -10   8        310.05        252.25         9.15 o                         
   4 -10   8          0.02         -1.68         5.75 o                         
   5 -10   8        286.38        237.83         9.54 o                         
   6 -10   8         27.16         78.53         8.97 o                         
   7 -10   8         47.16         37.50         7.44 o                         
   8 -10   8         32.82         34.75        10.01 o                         
   9 -10   8         83.09         78.22        11.62 o                         
  10 -10   8          7.54         49.19        13.40 o                         
  -8  -9   8         18.10         76.18        14.06 o                         
  -7  -9   8         50.47         93.21         9.94 o                         
  -6  -9   8          0.15          6.33         6.81 o                         
  -5  -9   8         23.03         31.75         6.44 o                         
  -4  -9   8         51.62         90.16         6.51 o                         
  -3  -9   8        399.60        419.62        10.57 o                         
  -2  -9   8        491.27        549.69        12.20 o                         
  -1  -9   8          2.08         66.08         6.45 o                         
   0  -9   8        197.93        233.19        10.85 o                         
   1  -9   8        720.39        611.87        11.17 o                         
   2  -9   8        400.75        412.66        11.06 o                         
   3  -9   8        940.75        991.82        15.47 o                         
   4  -9   8          3.35         62.45         6.56 o                         
   5  -9   8       1010.55        913.45        17.98 o                         
   6  -9   8        598.27        603.08        15.55 o                         
   7  -9   8         42.72         67.27         6.90 o                         
   8  -9   8         16.96          4.86        10.66 o                         
   9  -9   8         70.50         63.20        10.97 o                         
  10  -9   8         25.30         30.11        11.55 o                         
  -9  -8   8         13.35          9.58        10.82 o                         
  -8  -8   8         72.69         86.94        10.40 o                         
  -7  -8   8          7.57         33.53         9.77 o                         
  -6  -8   8         85.16        103.08         7.45 o                         
  -5  -8   8         35.07         40.39         7.25 o                         
  -4  -8   8         30.31         67.61         6.53 o                         
  -3  -8   8        440.31        516.62        12.79 o                         
  -2  -8   8        611.92        597.94         9.88 o                         
  -1  -8   8        407.66        361.90         7.63 o                         
   0  -8   8         86.31        152.56         6.32 o                         
   1  -8   8       1338.20       1348.27        21.34 o                         
   2  -8   8       1356.01       1172.20        16.13 o                         
   3  -8   8          1.68         23.58         5.25 o                         
   4  -8   8          7.64          8.95         5.95 o                         
   5  -8   8        162.55        174.89         7.49 o                         
   6  -8   8         14.52         46.45         7.39 o                         
   7  -8   8         81.69         80.59         7.41 o                         
   8  -8   8          2.44         -7.25         7.25 o                         
   9  -8   8        259.01        256.96        12.98 o                         
  10  -8   8         47.45        101.25        13.74 o                         
  11  -8   8        106.42        138.98        14.56 o                         
  -9  -7   8          1.62          4.04        11.54 o                         
  -8  -7   8          5.45         10.33         9.27 o                         
  -7  -7   8         36.55         49.25         9.58 o                         
  -6  -7   8         72.25         62.51         8.95 o                         
  -5  -7   8        110.25        112.55         6.75 o                         
  -4  -7   8        822.58        809.70        13.18 o                         
  -3  -7   8         62.65        106.13         5.45 o                         
  -2  -7   8          3.33         -3.38         3.38 o                         
  -1  -7   8       2375.37       2230.35        27.14 o                         
   0  -7   8       1953.66       1744.63        21.72 o                         
   1  -7   8          1.05         12.92         5.76 o                         
   2  -7   8         25.62         13.65         3.37 o                         
   3  -7   8        683.79        623.26         9.49 o                         
   4  -7   8         21.11         15.98         6.29 o                         
   5  -7   8        429.93        344.02         8.24 o                         
   6  -7   8        631.99        583.30        10.97 o                         
   7  -7   8          0.52         -6.04         6.04 o                         
   8  -7   8         85.23         93.11         7.02 o                         
   9  -7   8        521.19        506.75        17.22 o                         
  10  -7   8        250.75        277.88        14.79 o                         
  11  -7   8         40.51         61.74        12.10 o                         
 -10  -6   8          2.40          7.57        13.19 o                         
  -9  -6   8         38.93         30.48        11.91 o                         
  -8  -6   8        282.75        291.57        13.40 o                         
  -7  -6   8         52.52         92.18         8.49 o                         
  -6  -6   8         31.43         50.21         8.23 o                         
  -5  -6   8         45.56        103.47         8.11 o                         
  -4  -6   8       1136.16       1047.80        17.69 o                         
  -3  -6   8        178.07        188.12         5.31 o                         
  -2  -6   8         73.67         71.90         3.24 o                         
  -1  -6   8        951.01        882.90        12.05 o                         
   0  -6   8        580.47        460.28         6.99 o                         
   1  -6   8       1052.64       1097.16        13.89 o                         
   2  -6   8       1912.02       1665.51        19.77 o                         
   3  -6   8        888.68        810.10        11.47 o                         
   4  -6   8        155.09        189.68         6.38 o                         
   5  -6   8        122.42        223.45         7.75 o                         
   6  -6   8       1293.13       1105.61        17.50 o                         
   7  -6   8         53.93         64.70         5.61 o                         
   8  -6   8        995.84       1042.79        16.74 o                         
   9  -6   8         74.08        175.14        10.77 o                         
  10  -6   8         15.16         10.48         8.94 o                         
  11  -6   8         50.28         32.63        12.48 o                         
  12  -6   8         27.01         65.38        14.01 o                         
 -11  -5   8         28.90         32.94        11.84 o                         
 -10  -5   8         85.80         69.67        11.67 o                         
  -9  -5   8          2.42         53.07        11.29 o                         
  -8  -5   8        529.45        548.88        15.88 o                         
  -7  -5   8         77.12         96.33         7.45 o                         
  -6  -5   8        288.71        285.31        11.59 o                         
  -5  -5   8         98.49        188.92        12.16 o                         
  -4  -5   8         47.24         61.68         4.01 o                         
  -3  -5   8        131.48        145.78         4.55 o                         
  -2  -5   8       1225.22       1351.87        16.74 o                         
  -1  -5   8       1913.28       1789.07        20.07 o                         
   0  -5   8        652.04        610.47         8.65 o                         
   1  -5   8         11.36          9.17         2.59 o                         
   2  -5   8       3051.26       2842.78        32.92 o                         
   3  -5   8        989.75       1012.92        12.46 o                         
   4  -5   8       9393.68       8729.90        95.99 o                         
   5  -5   8        272.00        530.15        37.67 o                         
   6  -5   8          1.75        139.38        60.88 o                         
   7  -5   8        282.57        219.30         8.29 o                         
   8  -5   8        727.05        696.58        12.77 o                         
   9  -5   8          1.92         52.96         6.80 o                         
  10  -5   8          3.75         27.01         8.43 o                         
  11  -5   8          2.97          7.98         9.52 o                         
  12  -5   8          9.28         59.49        16.06 o                         
 -11  -4   8         22.72         41.32        14.59 o                         
 -10  -4   8        189.70        206.53        12.31 o                         
  -9  -4   8        110.30        157.99        12.37 o                         
  -8  -4   8         92.43        146.35        10.44 o                         
  -7  -4   8          3.23         27.50         6.59 o                         
  -6  -4   8        851.84        809.42        17.59 o                         
  -5  -4   8        725.52        816.62        16.03 o                         
  -4  -4   8        441.73        389.03         9.30 o                         
  -3  -4   8        144.90        116.13         4.56 o                         
  -2  -4   8       1787.96       1726.30        20.13 o                         
  -1  -4   8        147.94        180.59         6.38 o                         
   0  -4   8       5012.58       4859.76        54.92 o                         
   1  -4   8        457.12        441.59         5.71 o                         
   2  -4   8       2837.70       2672.94        28.74 o                         
   3  -4   8       2978.51       2966.39        33.36 o                         
   4  -4   8      11200.72      10327.14       115.94 o                         
   5  -4   8          0.35        125.52        11.46 o                         
   6  -4   8        702.30        679.48        11.42 o                         
   7  -4   8          7.95         40.61         5.63 o                         
   8  -4   8         62.87        110.56         6.15 o                         
   9  -4   8         29.52         65.40         9.26 o                         
  10  -4   8         22.11         30.06         8.48 o                         
  11  -4   8          0.90          3.96         9.72 o                         
  12  -4   8         70.72         93.03        22.94 o                         
 -12  -3   8         25.99         -8.27        27.57 o                         
 -11  -3   8         34.82         44.17        13.24 o                         
 -10  -3   8        210.68        228.04        16.82 o                         
  -9  -3   8        125.79        139.12         9.38 o                         
  -8  -3   8         12.03         14.28         7.47 o                         
  -7  -3   8        154.45        160.08         9.99 o                         
  -6  -3   8          0.40         -5.05         5.05 o                         
  -5  -3   8        183.14        211.58         7.07 o                         
  -4  -3   8         96.59        197.41         7.60 o                         
  -3  -3   8        217.55        199.35         4.19 o                         
  -2  -3   8       4315.71       3908.40        42.05 o                         
  -1  -3   8       1376.03       1426.76        15.64 o                         
   0  -3   8        982.73        732.28         9.10 o                         
   1  -3   8         43.24        102.28         3.28 o                         
   2  -3   8       7964.11       7805.50        76.77 o                         
   3  -3   8       2257.88       2267.14        24.03 o                         
   4  -3   8        298.91        486.01         9.29 o                         
   5  -3   8        505.17        444.32        10.23 o                         
   6  -3   8        369.65        316.60        10.42 o                         
   7  -3   8        243.42        202.42         6.87 o                         
   8  -3   8        695.83        546.29        11.35 o                         
   9  -3   8        140.45        154.46         7.34 o                         
  10  -3   8          4.83          3.58        10.81 o                         
  11  -3   8          4.69         17.43         9.37 o                         
  12  -3   8        221.18        228.56        24.39 o                         
 -12  -2   8         36.38         48.22        15.71 o                         
 -11  -2   8         70.27         53.87         9.83 o                         
 -10  -2   8          4.63          1.68         7.80 o                         
  -9  -2   8         75.73         40.79         7.76 o                         
  -8  -2   8        128.56        116.14         8.07 o                         
  -7  -2   8        143.24        159.46         7.66 o                         
  -6  -2   8        251.68        260.72         7.89 o                         
  -5  -2   8       2913.16       2601.48        42.11 o                         
  -4  -2   8        842.34        751.11        10.62 o                         
  -3  -2   8       1521.61       1182.85        14.37 o                         
  -2  -2   8      11019.28      10792.03       105.49 o                         
  -1  -2   8       2755.79       2757.95        33.12 o                         
   0  -2   8         35.50         41.16         3.07 o                         
   1  -2   8        423.42        501.15         5.90 o                         
   2  -2   8       1390.05       1311.70        13.68 o                         
   3  -2   8       2189.50       2328.28        24.03 o                         
   4  -2   8       2581.50       2549.04        28.11 o                         
   5  -2   8       1534.84       1328.69        17.33 o                         
   6  -2   8         89.91         68.77         6.67 o                         
   7  -2   8       1081.75       1189.36        18.43 o                         
   8  -2   8        727.33        742.15        13.00 o                         
   9  -2   8        166.74        166.07         7.83 o                         
  10  -2   8         94.78         93.58         8.95 o                         
  11  -2   8         19.55         72.43         8.90 o                         
  12  -2   8         78.86         72.13        17.78 o                         
 -12  -1   8          5.60         29.30        13.32 o                         
 -11  -1   8          0.71         11.86         8.08 o                         
 -10  -1   8          5.53          2.76         6.98 o                         
  -9  -1   8        797.92        729.52        14.38 o                         
  -8  -1   8         50.79         47.15         4.47 o                         
  -7  -1   8        165.81        237.18         6.43 o                         
  -6  -1   8        311.38        420.01        11.60 o                         
  -5  -1   8       1486.25       1538.77        19.94 o                         
  -4  -1   8        692.37        512.24         6.71 o                         
  -3  -1   8       6007.68       6003.53        68.89 o                         
  -2  -1   8        138.74        303.16        11.37 o                         
  -1  -1   8          2.42         12.77         1.80 o                         
   0  -1   8        212.21        313.44         3.89 o                         
   1  -1   8        834.16       1130.92        12.27 o                         
   2  -1   8        153.99        147.33         6.60 o                         
   3  -1   8       3587.82       3514.11        35.76 o                         
   4  -1   8        318.48        888.83        31.90 o                         
   5  -1   8         15.98         46.88         6.43 o                         
   6  -1   8       1498.31       1354.97        19.75 o                         
   7  -1   8       2430.09       2321.22        30.37 o                         
   8  -1   8        575.34        642.56        11.67 o                         
   9  -1   8        148.54        133.58         6.54 o                         
  10  -1   8        159.64        137.91         8.18 o                         
  11  -1   8        218.33        230.62        20.47 o                         
  12  -1   8          5.70         18.95        16.24 o                         
 -12   0   8         13.78          3.52         9.80 o                         
 -11   0   8        210.34        224.72        12.10 o                         
 -10   0   8        108.82        129.18         7.47 o                         
  -9   0   8        371.88        409.92         9.50 o                         
  -8   0   8        219.97        216.39         6.36 o                         
  -7   0   8       1872.73       1900.81        24.50 o                         
  -6   0   8        458.84        578.53        15.56 o                         
  -5   0   8        226.59        166.75         7.15 o                         
  -4   0   8         54.81         51.07         2.38 o                         
  -3   0   8         34.67        137.36         3.49 o                         
  -2   0   8       2186.94       2133.55        23.27 o                         
  -1   0   8        372.25        298.71         4.18 o                         
   0   0   8        603.25        687.85         7.53 o                         
   1   0   8        214.68        230.60         3.88 o                         
   2   0   8       9009.70       9323.95        91.43 o                         
   3   0   8      14674.24      14048.54       143.14 o                         
   4   0   8        164.04        242.38         6.28 o                         
   5   0   8         63.00         50.65         2.66 o                         
   6   0   8        131.15        163.34         6.65 o                         
   7   0   8        341.24        327.97         9.93 o                         
   8   0   8        571.98        514.38        10.46 o                         
   9   0   8         10.64         -5.92         5.92 o                         
  10   0   8          1.11         -7.86         8.10 o                         
  11   0   8          0.73         21.54        11.30 o                         
  12   0   8          1.48         46.18        11.25 o                         
 -12   1   8          0.48         48.29        14.96 o                         
 -11   1   8        315.98        317.40        15.39 o                         
 -10   1   8        190.02        161.46        10.59 o                         
  -9   1   8         20.34         19.28         4.85 o                         
  -8   1   8        164.81        187.99         6.55 o                         
  -7   1   8       1103.73       1026.54        16.36 o                         
  -6   1   8          2.36         -3.32         3.32 o                         
  -5   1   8        703.57        644.65        10.37 o                         
  -4   1   8          0.24          1.41         3.02 o                         
  -3   1   8        321.35        444.23         6.88 o                         
  -2   1   8          1.10          3.48         1.50 o                         
  -1   1   8        512.31        597.51         6.87 o                         
   0   1   8        162.82        127.40         2.97 o                         
   1   1   8      10241.22      11374.66       115.94 o                         
   3   1   8         58.92         75.73         2.59 o                         
   4   1   8        442.98        377.21         6.28 o                         
   5   1   8       1358.64       1212.89        15.96 o                         
   6   1   8         10.51         16.82         4.15 o                         
   7   1   8          8.42         -3.48         3.48 o                         
   8   1   8        330.57        268.17         6.90 o                         
   9   1   8          2.28         -5.12         5.12 o                         
  10   1   8         94.63         61.28         5.95 o                         
  11   1   8        243.20        300.27        20.85 o                         
  12   1   8         61.86         94.20        12.39 o                         
 -12   2   8         71.62         97.63        14.13 o                         
 -11   2   8         49.91         62.23         7.99 o                         
 -10   2   8          2.25         -6.23         6.23 o                         
  -9   2   8        243.15        227.43         8.25 o                         
  -8   2   8         30.13         56.36         4.38 o                         
  -7   2   8          6.21         -4.10         4.10 o                         
  -6   2   8       1342.95       1313.34        16.37 o                         
  -5   2   8        421.07        311.47         6.01 o                         
  -4   2   8          2.30         20.32         3.09 o                         
  -3   2   8       3799.69       3669.97        42.56 o                         
  -2   2   8       3389.76       3227.91        32.78 o                         
  -1   2   8         69.55        106.93         4.04 o                         
   0   2   8       5047.08       5452.02        56.99 o                         
   1   2   8      10296.13      10177.91       103.84 o                         
   2   2   8       5780.55       5585.01        57.38 o                         
   3   2   8       2526.65       2511.18        30.34 o                         
   4   2   8        205.43        242.39         6.20 o                         
   5   2   8       1066.32        984.38        13.84 o                         
   6   2   8         28.74         13.67         5.17 o                         
   7   2   8         83.85         85.54         5.73 o                         
   8   2   8         26.44         29.19         4.51 o                         
   9   2   8         86.24         90.07         5.70 o                         
  10   2   8          6.39         40.66         8.92 o                         
  11   2   8        119.73        132.19        11.41 o                         
 -12   3   8         90.46        102.93        11.13 o                         
 -11   3   8          9.24         31.44         9.34 o                         
 -10   3   8         11.49         30.67         6.34 o                         
  -9   3   8          2.26          2.76         4.42 o                         
  -8   3   8          0.13         -0.89         4.53 o                         
  -7   3   8        350.93        470.23         9.63 o                         
  -6   3   8       2285.81       2226.46        27.42 o                         
  -5   3   8        293.34        286.15         7.75 o                         
  -4   3   8       8443.06       8434.46        92.44 o                         
  -3   3   8       3719.58       3979.88        42.16 o                         
  -2   3   8       4952.22       5046.51        52.91 o                         
  -1   3   8          8.00        246.90         5.56 o                         
   0   3   8       4476.49       6044.46        63.32 o                         
   1   3   8        108.49        153.81         4.26 o                         
   2   3   8         29.86         62.33         3.62 o                         
   3   3   8        410.57        756.69        37.59 o                         
   4   3   8       2309.20       2005.21        25.97 o                         
   5   3   8       1113.30       1022.62        15.17 o                         
   6   3   8        728.77        678.02        15.59 o                         
   7   3   8        338.77        401.22         9.14 o                         
   8   3   8         73.99         38.94         4.93 o                         
   9   3   8        418.31        401.77        13.41 o                         
  10   3   8         50.93         76.82         6.52 o                         
  11   3   8         19.49         10.75        17.18 o                         
 -12   4   8          7.59         15.68        10.75 o                         
 -11   4   8          8.41          7.42         9.35 o                         
 -10   4   8         33.91         27.40         6.64 o                         
  -9   4   8        671.64        659.38        19.39 o                         
  -8   4   8       1198.43       1066.80        15.92 o                         
  -7   4   8          2.74         56.63         7.76 o                         
  -6   4   8        162.17        148.82         5.35 o                         
  -5   4   8       4453.70       4261.10        51.68 o                         
  -4   4   8       3402.44       3613.55        44.10 o                         
  -3   4   8       2380.28       2433.09        26.99 o                         
  -2   4   8        457.00        547.08         7.22 o                         
  -1   4   8       3092.38       2871.36        31.25 o                         
   0   4   8       2891.69       2708.37        30.55 o                         
   1   4   8         43.04         67.73         3.13 o                         
   2   4   8       3518.20       3368.59        48.05 o                         
   3   4   8        206.07        461.91        11.73 o                         
   4   4   8        122.61        149.33         5.84 o                         
   5   4   8        964.81       1026.90        18.82 o                         
   6   4   8        767.82        656.06        11.50 o                         
   7   4   8        167.58        126.43         5.72 o                         
   8   4   8         15.45         31.77         5.08 o                         
   9   4   8        334.09        399.88        14.30 o                         
  10   4   8         81.42         82.65         7.93 o                         
  11   4   8         16.87         13.03        11.22 o                         
 -12   5   8         94.78        102.76        18.61 o                         
 -11   5   8         51.58         54.27        11.22 o                         
 -10   5   8        114.40         93.46         8.94 o                         
  -9   5   8        241.03        333.34         9.60 o                         
  -8   5   8       1028.56        879.12        14.46 o                         
  -7   5   8        121.14        197.17         6.98 o                         
  -6   5   8        634.05        636.26        10.43 o                         
  -5   5   8        327.79        428.40         7.65 o                         
  -4   5   8       1154.60       1207.22        14.98 o                         
  -3   5   8        106.20        123.95         3.69 o                         
  -2   5   8         72.90         93.78         4.42 o                         
  -1   5   8        274.32        246.15         4.71 o                         
   0   5   8        909.61        801.77        11.83 o                         
   1   5   8         10.01         14.83         4.11 o                         
   2   5   8        974.72        872.68        14.09 o                         
   3   5   8       1352.32       1244.02        17.99 o                         
   4   5   8       1319.14       1319.78        19.24 o                         
   5   5   8          0.11         28.37         6.31 o                         
   6   5   8        177.94        159.06         7.19 o                         
   7   5   8        169.69        154.49         7.99 o                         
   8   5   8        138.19        124.26         7.10 o                         
   9   5   8          0.54          7.14         7.13 o                         
  10   5   8         17.89         33.18        13.59 o                         
 -12   6   8         23.65         62.83        16.61 o                         
 -11   6   8          6.76         18.75        11.04 o                         
 -10   6   8        311.79        281.45        15.45 o                         
  -9   6   8          0.34         71.39         8.37 o                         
  -8   6   8        145.80        152.53         8.09 o                         
  -7   6   8         70.93         67.78         4.46 o                         
  -6   6   8        899.12        860.68        13.63 o                         
  -5   6   8         97.19         87.92         4.41 o                         
  -4   6   8        201.94        198.94         5.13 o                         
  -3   6   8         83.45         81.20         5.39 o                         
  -2   6   8          9.72         -3.39         3.39 o                         
  -1   6   8         59.69        148.30         6.28 o                         
   0   6   8       4822.06       4486.88        59.23 o                         
   1   6   8         93.20        166.49         7.26 o                         
   2   6   8        467.90        481.17        11.72 o                         
   3   6   8       1728.47       1611.18        23.05 o                         
   4   6   8       1439.91       1314.33        20.50 o                         
   5   6   8          1.81         -5.70         5.70 o                         
   6   6   8          4.63         -6.75         6.75 o                         
   7   6   8          1.66          7.21         6.39 o                         
   8   6   8         14.54         25.39         7.55 o                         
   9   6   8         16.48         32.05         9.89 o                         
 -11   7   8          0.01         23.43        11.65 o                         
 -10   7   8        179.34        170.22        12.36 o                         
  -9   7   8        134.07        195.77        14.11 o                         
  -8   7   8         27.07        137.00         9.04 o                         
  -7   7   8         47.48         30.51         6.18 o                         
  -6   7   8         31.93         50.71         5.69 o                         
  -5   7   8         36.09         74.07         6.18 o                         
  -4   7   8       1411.60       1446.59        19.71 o                         
  -3   7   8         70.77         72.13         5.24 o                         
  -2   7   8       2008.29       1964.50        28.64 o                         
  -1   7   8          0.10        223.39        20.34 o                         
   0   7   8       1720.24       1575.86        22.66 o                         
   1   7   8         10.34         -5.27         5.44 o                         
   2   7   8        850.26       1203.56        17.75 o                         
   3   7   8        208.85        299.77        11.21 o                         
   4   7   8        128.72        119.45         7.05 o                         
   5   7   8         18.08         10.43         8.73 o                         
   6   7   8          1.47         21.34         6.88 o                         
   7   7   8          9.05          0.08         7.02 o                         
   8   7   8         79.58         79.78         9.44 o                         
   9   7   8          4.85         24.87        11.25 o                         
 -11   8   8         34.11         38.96        12.78 o                         
 -10   8   8          0.59         -3.49        10.79 o                         
  -9   8   8         19.94         30.74         9.96 o                         
  -8   8   8          2.97         39.93         6.12 o                         
  -7   8   8         28.18         27.16         5.83 o                         
  -6   8   8        524.10        539.31        11.45 o                         
  -5   8   8        206.88        239.68         7.80 o                         
  -4   8   8        665.60        601.75        10.78 o                         
  -3   8   8        125.13        141.69         6.02 o                         
  -2   8   8       1871.89       1814.10        24.57 o                         
  -1   8   8       1287.33       1260.63        19.33 o                         
   0   8   8        219.00        202.16         7.80 o                         
   1   8   8        334.42        282.87         8.03 o                         
   2   8   8        560.46        520.95        10.52 o                         
   3   8   8        333.30        280.33        10.29 o                         
   4   8   8          2.98         -6.02         6.02 o                         
   5   8   8         31.39          3.83         6.18 o                         
   6   8   8         20.54         -8.24         8.24 o                         
   7   8   8         18.08         43.91        10.41 o                         
   8   8   8        121.35        156.51        12.78 o                         
 -10   9   8         33.92         71.38        19.05 o                         
  -9   9   8        119.43        137.81        10.96 o                         
  -8   9   8          0.74         25.24         7.58 o                         
  -7   9   8          9.48         54.58         7.94 o                         
  -6   9   8        468.06        486.18        13.84 o                         
  -5   9   8        304.60        312.67         9.09 o                         
  -4   9   8         18.10         -2.21         6.90 o                         
  -3   9   8          0.46         23.64         6.07 o                         
  -2   9   8        223.75        269.39         8.65 o                         
  -1   9   8         30.65          8.44         5.68 o                         
   0   9   8          5.40         -5.49         5.49 o                         
   1   9   8          8.84         -1.57         5.10 o                         
   2   9   8         16.62         16.58         7.03 o                         
   3   9   8         18.43         14.87         6.83 o                         
   4   9   8          8.00         32.38         7.86 o                         
   5   9   8         62.68         18.89         7.99 o                         
   6   9   8        116.18         63.78        11.47 o                         
   7   9   8         37.95         94.97        11.95 o                         
  -9  10   8        108.93         95.87        13.82 o                         
  -8  10   8         45.32         36.98         7.66 o                         
  -7  10   8        320.55        343.92        15.12 o                         
  -6  10   8          0.03         65.10        12.19 o                         
  -5  10   8          1.13         -1.76         8.53 o                         
  -4  10   8         17.32          4.71         6.15 o                         
  -3  10   8        268.84        228.19        11.11 o                         
  -2  10   8         12.13         19.27         5.80 o                         
  -1  10   8         60.16         46.67         7.57 o                         
   0  10   8         89.23         53.76         9.61 o                         
   1  10   8         17.74        -10.74        11.45 o                         
   2  10   8        242.93        276.50        12.99 o                         
   3  10   8        343.67        361.42        14.79 o                         
   4  10   8          2.36          3.81         8.92 o                         
   5  10   8          7.85         -4.70        11.07 o                         
   6  10   8         80.59        107.71        14.06 o                         
  -8  11   8         11.47         20.34        10.25 o                         
  -7  11   8        246.18        222.99        11.55 o                         
  -6  11   8         29.66         15.03        17.30 o                         
  -5  11   8         14.57          3.98        17.08 o                         
  -4  11   8          4.16         -6.34         6.34 o                         
  -3  11   8         52.36         38.37         6.45 o                         
  -2  11   8         63.48         39.74         9.15 o                         
  -1  11   8        255.43        222.60        13.47 o                         
   0  11   8          3.31          1.50         9.35 o                         
   1  11   8        283.05        320.62        15.02 o                         
   2  11   8          1.88         95.84        12.80 o                         
   3  11   8         48.66         53.76        12.66 o                         
   4  11   8         15.56         -1.59        23.64 o                         
  -7  12   8          0.22         15.17         9.95 o                         
  -6  12   8          0.96          3.11         9.46 o                         
  -5  12   8         28.57         20.18        10.97 o                         
  -4  12   8          0.27          1.29         8.73 o                         
  -3  12   8        210.70        170.40        11.13 o                         
  -2  12   8         83.63        103.45        10.73 o                         
  -1  12   8         32.09         46.22        10.40 o                         
   0  12   8         97.66        133.01        11.30 o                         
   1  12   8        278.45        345.59        22.04 o                         
   2  12   8          7.05         34.27        14.54 o                         
   3  12   8          6.29        -12.24        25.50 o                         
  -4  13   8          0.47         63.96        23.64 o                         
  -3  13   8        173.25        208.25        15.08 o                         
  -2  13   8         66.12        101.57        13.72 o                         
  -1  13   8         25.89         38.06        12.84 o                         
  -2 -13   9         41.65        107.33        15.85 o                         
  -1 -13   9         48.19        101.40        13.16 o                         
   0 -13   9         28.07         53.99        11.16 o                         
   1 -13   9         45.24         49.98        17.21 o                         
   2 -13   9         31.56         67.27        10.21 o                         
   3 -13   9          3.77         20.33        10.42 o                         
   4 -13   9         18.48         13.37        13.33 o                         
   5 -13   9         24.59         11.23        15.72 o                         
  -4 -12   9          8.41         15.10        15.43 o                         
  -3 -12   9         51.82         74.82        12.26 o                         
  -2 -12   9         66.34        107.43         9.58 o                         
  -1 -12   9         52.15         61.09        12.31 o                         
   0 -12   9          1.06         19.01         9.65 o                         
   1 -12   9         94.76        120.32        11.19 o                         
   2 -12   9         67.05        104.39        11.33 o                         
   3 -12   9        163.85        131.89         9.46 o                         
   4 -12   9        194.91        230.01        13.47 o                         
   5 -12   9          3.27         15.21         9.13 o                         
   6 -12   9          6.92         18.80         9.94 o                         
   7 -12   9        156.36        160.71        12.18 o                         
  -5 -11   9          0.18         13.59        11.93 o                         
  -4 -11   9         38.94         45.01         9.06 o                         
  -3 -11   9          2.70         32.65         8.67 o                         
  -2 -11   9         64.71         54.30         8.24 o                         
  -1 -11   9          0.72         -7.43         7.43 o                         
   0 -11   9          1.06          2.29         7.50 o                         
   1 -11   9          7.77         11.02         7.28 o                         
   2 -11   9        124.44        148.68        11.42 o                         
   3 -11   9          9.62         20.24         7.05 o                         
   4 -11   9         61.34         61.77         8.11 o                         
   5 -11   9        176.25        182.16         9.35 o                         
   6 -11   9        287.70        342.68        12.25 o                         
   7 -11   9          6.77         26.05         7.62 o                         
   8 -11   9         37.20         20.12        12.70 o                         
   9 -11   9         22.00         27.72        25.82 o                         
  -7 -10   9         17.24         41.81        14.83 o                         
  -6 -10   9          7.74         15.31         8.66 o                         
  -5 -10   9          3.99         -0.93         7.40 o                         
  -4 -10   9         98.21        110.41         7.44 o                         
  -3 -10   9        105.34        128.82         7.56 o                         
  -2 -10   9         65.90         80.10         6.29 o                         
  -1 -10   9         17.81         12.46         5.84 o                         
   0 -10   9          4.06         -5.17         5.62 o                         
   1 -10   9        250.13        231.71         7.91 o                         
   2 -10   9        760.89        649.74        13.29 o                         
   3 -10   9          9.59         33.14         6.07 o                         
   4 -10   9          8.21         14.85         6.40 o                         
   5 -10   9        108.16        121.66        11.26 o                         
   6 -10   9        433.15        371.04        13.36 o                         
   7 -10   9         15.54         19.45         7.89 o                         
   8 -10   9          4.26         10.24        12.71 o                         
   9 -10   9         15.72         10.11        20.57 o                         
  10 -10   9          0.65        -23.89        38.59 o                         
  -8  -9   9         82.59        120.15        16.18 o                         
  -7  -9   9         27.20         41.45         9.82 o                         
  -6  -9   9          3.08         -5.62         8.35 o                         
  -5  -9   9          0.16         -1.60         6.31 o                         
  -4  -9   9         49.68         48.76         6.23 o                         
  -3  -9   9         46.01         84.24         7.71 o                         
  -2  -9   9        391.79        437.31        10.44 o                         
  -1  -9   9        103.39        174.84        10.28 o                         
   0  -9   9        209.65        242.62         8.26 o                         
   1  -9   9          9.26         48.17         5.00 o                         
   2  -9   9       1288.36       1167.52        17.62 o                         
   3  -9   9         47.82        114.65         5.36 o                         
   4  -9   9       1025.68       1012.17        18.66 o                         
   5  -9   9        157.46        173.03         8.71 o                         
   6  -9   9          9.70         22.02         5.73 o                         
   7  -9   9         39.70         53.38         9.10 o                         
   8  -9   9         38.02         32.25        11.19 o                         
   9  -9   9         12.22         10.60        10.29 o                         
  10  -9   9         32.94         43.14        11.73 o                         
  -9  -8   9          9.62         10.26        11.49 o                         
  -8  -8   9          2.15         18.21        10.53 o                         
  -7  -8   9         20.87         25.64         8.84 o                         
  -6  -8   9         91.39        116.83         8.06 o                         
  -5  -8   9          6.22         15.72         7.75 o                         
  -4  -8   9        151.63        227.00        11.02 o                         
  -3  -8   9        257.15        509.68        21.63 o                         
  -2  -8   9        199.30        276.02         7.44 o                         
  -1  -8   9        151.46        173.95         8.65 o                         
   0  -8   9        902.61        861.97        12.15 o                         
   1  -8   9       1119.04       1051.79        14.65 o                         
   2  -8   9        196.60        204.00         7.02 o                         
   3  -8   9        336.00        307.31         8.45 o                         
   4  -8   9        757.72        603.94        11.80 o                         
   5  -8   9        431.78        302.81        12.63 o                         
   6  -8   9         12.07          5.31         4.97 o                         
   7  -8   9        237.14        211.18         9.70 o                         
   8  -8   9         26.74         18.90         8.57 o                         
   9  -8   9         12.38         84.62        10.65 o                         
  10  -8   9        363.50        369.53        20.25 o                         
  11  -8   9         19.61         52.40        13.13 o                         
  -9  -7   9          1.93        -10.39        10.39 o                         
  -8  -7   9         50.74         43.68         9.56 o                         
  -7  -7   9        236.99        270.82        17.75 o                         
  -6  -7   9          0.04          0.76         8.35 o                         
  -5  -7   9         88.33        108.96         5.80 o                         
  -4  -7   9        430.78        416.51         9.40 o                         
  -3  -7   9        532.30        458.05         8.25 o                         
  -2  -7   9        280.10        214.46         5.63 o                         
  -1  -7   9        250.82        318.53         8.95 o                         
   0  -7   9        246.21        223.07         5.52 o                         
   1  -7   9          0.39         -3.97         3.97 o                         
   2  -7   9        182.63        157.96         5.12 o                         
   3  -7   9         86.28        100.41         4.17 o                         
   4  -7   9        181.43        179.92         6.63 o                         
   5  -7   9        294.65        293.41         7.99 o                         
   6  -7   9        331.51        293.95         8.09 o                         
   7  -7   9        256.32        205.87         8.46 o                         
   8  -7   9        760.63        668.45        14.39 o                         
   9  -7   9        212.84        284.40        17.36 o                         
  10  -7   9        115.97        113.89        11.74 o                         
  11  -7   9         17.42         27.40        12.13 o                         
 -10  -6   9          3.27         -0.71        12.61 o                         
  -9  -6   9        138.62        177.53        14.80 o                         
  -8  -6   9         18.77         50.20        10.24 o                         
  -7  -6   9        225.52        246.75        12.87 o                         
  -6  -6   9        160.99        157.06         9.60 o                         
  -5  -6   9        744.91        747.88        16.95 o                         
  -4  -6   9        178.12        229.07         6.27 o                         
  -3  -6   9        518.96        509.26         8.33 o                         
  -2  -6   9        119.18         85.77         3.44 o                         
  -1  -6   9       1088.41       1039.04        14.29 o                         
   0  -6   9        891.74        760.69        10.82 o                         
   1  -6   9       1015.37        977.17        13.48 o                         
   2  -6   9        109.57         88.54         3.70 o                         
   3  -6   9         16.34         18.58         3.30 o                         
   4  -6   9       3432.11       3250.16        40.26 o                         
   5  -6   9       3949.81       3768.30        47.90 o                         
   6  -6   9          0.52         27.98         5.47 o                         
   7  -6   9        523.00        485.40        11.99 o                         
   8  -6   9        694.30        709.40        13.23 o                         
   9  -6   9        266.88        264.83        11.52 o                         
  10  -6   9         37.34         54.22         9.93 o                         
  11  -6   9          0.16          6.38        11.37 o                         
  12  -6   9         30.53         41.92        26.08 o                         
 -11  -5   9         18.57         10.42        11.37 o                         
 -10  -5   9          7.59         31.47        11.95 o                         
  -9  -5   9        393.52        428.47        17.70 o                         
  -8  -5   9         12.45         55.17         7.76 o                         
  -7  -5   9        123.49        106.08         8.51 o                         
  -6  -5   9         87.77         86.46         7.37 o                         
  -5  -5   9        543.37        637.99        19.01 o                         
  -4  -5   9        191.61        152.56         5.24 o                         
  -3  -5   9         44.45         14.85         3.29 o                         
  -2  -5   9          1.39         32.07         7.97 o                         
  -1  -5   9        627.99       1017.17        31.50 o                         
   0  -5   9        375.49        412.62         7.41 o                         
   1  -5   9        836.94        760.64        10.09 o                         
   2  -5   9        167.37        259.78         6.21 o                         
   3  -5   9       4412.02       4224.10        45.01 o                         
   4  -5   9        208.75        343.42        12.40 o                         
   5  -5   9        155.42        298.30        16.53 o                         
   6  -5   9        385.52        613.35        21.37 o                         
   7  -5   9         20.43         34.20         5.09 o                         
   8  -5   9         48.92         77.26         5.46 o                         
   9  -5   9          2.53        105.18        12.30 o                         
  10  -5   9         90.04        117.09         9.52 o                         
  11  -5   9          0.87         -3.85         9.89 o                         
  12  -5   9         33.97         70.76        14.76 o                         
 -11  -4   9         47.83         81.50        14.03 o                         
 -10  -4   9          3.91         45.74         9.32 o                         
  -9  -4   9         58.98         94.77        10.48 o                         
  -8  -4   9         19.11         25.55         8.99 o                         
  -7  -4   9        632.01        624.32        15.47 o                         
  -6  -4   9        135.44        158.16         9.26 o                         
  -5  -4   9        175.32        294.21        11.22 o                         
  -4  -4   9        124.17        114.92         5.21 o                         
  -3  -4   9       1453.58       1549.18        18.85 o                         
  -2  -4   9        103.29        126.57         5.26 o                         
  -1  -4   9       2346.01       2720.56        40.80 o                         
   0  -4   9        337.31        314.03         5.73 o                         
   1  -4   9        110.80         86.41         3.65 o                         
   2  -4   9       7252.70       7523.46        77.19 o                         
   3  -4   9       6101.64       5866.80        60.53 o                         
   4  -4   9        136.36        268.63         8.26 o                         
   5  -4   9        102.80        150.95         9.18 o                         
   6  -4   9       1485.41       1458.23        20.59 o                         
   7  -4   9         45.50         40.81         5.29 o                         
   8  -4   9         46.88         77.34         5.46 o                         
   9  -4   9        430.61        446.19        17.96 o                         
  10  -4   9        179.27        158.85         9.84 o                         
  11  -4   9         27.37         41.60        10.72 o                         
  12  -4   9         35.22         79.56        29.91 o                         
 -11  -3   9         93.16        108.27        12.75 o                         
 -10  -3   9         15.80         32.98         9.09 o                         
  -9  -3   9          0.13         -8.41         8.41 o                         
  -8  -3   9        283.08        243.87        11.05 o                         
  -7  -3   9         77.65         62.03         7.44 o                         
  -6  -3   9         44.49         44.86         6.03 o                         
  -5  -3   9       1242.42       1226.10        21.14 o                         
  -4  -3   9       6837.08       6644.71        96.03 o                         
  -3  -3   9         14.92          9.72         2.17 o                         
  -2  -3   9        382.64        614.24        10.40 o                         
  -1  -3   9       3538.08       3473.34        38.49 o                         
   0  -3   9        493.53        487.75         6.79 o                         
   1  -3   9       1626.82       1557.89        16.76 o                         
   2  -3   9         38.60        102.73         3.61 o                         
   3  -3   9        743.89        740.19         9.26 o                         
   4  -3   9        520.82        554.47         9.45 o                         
   5  -3   9         18.86         43.05         4.09 o                         
   6  -3   9        153.87        113.03         4.82 o                         
   7  -3   9       1218.69       1215.70        18.47 o                         
   8  -3   9          0.24         17.38         4.69 o                         
   9  -3   9        220.33        164.93         7.09 o                         
  10  -3   9         13.78          8.99         9.29 o                         
  11  -3   9        269.03        275.56        13.30 o                         
  12  -3   9          1.96         65.50        21.63 o                         
 -12  -2   9          1.99         51.38        15.71 o                         
 -11  -2   9          0.10         18.60        10.56 o                         
 -10  -2   9          8.89        -12.76        14.52 o                         
  -9  -2   9          0.34         -7.30         7.32 o                         
  -8  -2   9         63.02         38.15         7.34 o                         
  -7  -2   9        252.46        239.05         9.89 o                         
  -6  -2   9        753.16        728.58        14.81 o                         
  -5  -2   9        885.22        760.95        13.00 o                         
  -4  -2   9        637.45        577.77         8.04 o                         
  -3  -2   9       2546.61       2536.54        28.97 o                         
  -2  -2   9       2564.41       2312.14        24.63 o                         
  -1  -2   9       3068.92       3197.40        34.59 o                         
   0  -2   9        186.53         99.42         3.20 o                         
   1  -2   9        193.82        182.43         3.82 o                         
   2  -2   9       3008.47       2928.22        29.94 o                         
   3  -2   9       1183.74       1003.22        11.57 o                         
   4  -2   9         29.03         64.97         4.31 o                         
   5  -2   9         10.00         55.88         2.98 o                         
   6  -2   9        117.15        111.22         5.31 o                         
   7  -2   9       3070.86       2927.23        41.10 o                         
   8  -2   9        252.80        268.14         8.21 o                         
   9  -2   9         85.29         51.81         6.25 o                         
  10  -2   9         26.13         36.22         6.26 o                         
  11  -2   9        490.28        458.80        24.01 o                         
  12  -2   9         13.65         50.72        22.76 o                         
 -12  -1   9         22.09         39.79        15.49 o                         
 -11  -1   9        112.08        105.85         9.97 o                         
 -10  -1   9        184.04        152.68        14.11 o                         
  -9  -1   9          2.82         39.51         5.16 o                         
  -8  -1   9         52.84         54.08         4.83 o                         
  -7  -1   9       1646.96       1505.40        25.44 o                         
  -6  -1   9       1910.10       1819.68        26.38 o                         
  -5  -1   9       1411.05       1327.87        15.90 o                         
  -4  -1   9         11.32         41.06         2.12 o                         
  -3  -1   9       2152.25       2192.13        23.35 o                         
  -2  -1   9      10511.46      10095.69       102.88 o                         
  -1  -1   9          0.39         -1.52         1.52 o                         
   0  -1   9       1088.04       1200.24        12.70 o                         
   1  -1   9        318.21        453.32         5.66 o                         
   2  -1   9       1416.91       1473.89        15.57 o                         
   3  -1   9        141.31        127.41         4.22 o                         
   4  -1   9       1824.89       1726.05        21.05 o                         
   5  -1   9       1006.18        914.54        12.48 o                         
   6  -1   9       1222.09       1274.34        17.19 o                         
   7  -1   9        493.54        567.91        10.33 o                         
   8  -1   9        142.00        222.65        10.22 o
[truncated: 636,094 more chars]
